# Supplementary material for: Exploring physics of ferroelectric domain walls via Bayesian analysis of atomically resolved STEM data
Source: Nat Commun. 2020 Dec 11;11:6361. doi: 10.1038/s41467-020-19907-2 (PMC7733522; doi:10.1038/s41467-020-19907-2)
Supplement: Supplementary file 4 — Supplementary Data 1 [file 41467_2020_19907_MOESM4_ESM.txt]

{
  "nbformat": 4,
  "nbformat_minor": 0,
  "metadata": {
    "colab": {
      "name": "NatCommun CTNelson BNN-DW notebook.ipynb",
      "provenance": [],
      "collapsed_sections": [],
      "machine_shape": "hm"
    },
    "kernelspec": {
      "name": "python3",
      "display_name": "Python 3"
    }
  },
  "cells": [
    {
      "cell_type": "markdown",
      "metadata": {
        "id": "ykpfVKxXTsTX"
      },
      "source": [
        "Notebook companion to\n",
        "*Exploring physics of ferroelectric domain walls via Bayesian analysis of atomically resolved STEM data*, \n",
        "C.T. Nelson et al.\n",
        "\n",
        "April 2020"
      ]
    },
    {
      "cell_type": "markdown",
      "metadata": {
        "id": "XQ7vQwkNBcJ1"
      },
      "source": [
        "User Designated Save Path (default here is google drive main directory)"
      ]
    },
    {
      "cell_type": "code",
      "metadata": {
        "id": "Sz8aXK0h2_Tv",
        "outputId": "e8203505-e6fb-42e8-d713-e75b6800f4c5",
        "colab": {
          "base_uri": "https://localhost:8080/",
          "height": 54
        }
      },
      "source": [
        "#mount google drive (not needed if using a different save location)\n",
        "from google.colab import drive\n",
        "drive.mount('/content/drive')\n"
      ],
      "execution_count": 1,
      "outputs": [
        {
          "output_type": "stream",
          "text": [
            "Drive already mounted at /content/drive; to attempt to forcibly remount, call drive.mount(\"/content/drive\", force_remount=True).\n"
          ],
          "name": "stdout"
        }
      ]
    },
    {
      "cell_type": "code",
      "metadata": {
        "id": "PKJYXgwkpgm9"
      },
      "source": [
        "#output directory\n",
        "########################## User should designate a save Path Here #############\n",
        "savedir = '/content/'"
      ],
      "execution_count": 3,
      "outputs": []
    },
    {
      "cell_type": "markdown",
      "metadata": {
        "id": "IT6JrvBg2_T3"
      },
      "source": [
        "Import 2: Basic Modules"
      ]
    },
    {
      "cell_type": "code",
      "metadata": {
        "id": "IxzabQ-L2_T6"
      },
      "source": [
        "import os\n",
        "import numpy as np\n",
        "import matplotlib.pyplot as plt\n",
        "import matplotlib.patches as pch\n",
        "from google.colab import files\n",
        "from scipy import interpolate\n",
        "import seaborn as sns\n",
        "from scipy.optimize import least_squares"
      ],
      "execution_count": 4,
      "outputs": []
    },
    {
      "cell_type": "markdown",
      "metadata": {
        "id": "SM2fPCwiuo6c"
      },
      "source": [
        "Import 3: Colormapping tools colorspacious & papuc (only required for colorized vector map images)"
      ]
    },
    {
      "cell_type": "code",
      "metadata": {
        "id": "zBYC6_xR1FGy",
        "outputId": "20655329-4a69-4923-a686-30a54226effe",
        "colab": {
          "base_uri": "https://localhost:8080/",
          "height": 241
        }
      },
      "source": [
        "#colorspacious\n",
        "try:\n",
        "    import colorspacious\n",
        "except ModuleNotFoundError:\n",
        "    !pip install colorspacious\n",
        "\n",
        "#papuc\n",
        "if not os.path.exists('papuc/'):\n",
        "    !git clone https://github.com/MTD-group/papuc.git\n",
        "else:\n",
        "    !git pull https://github.com/MTD-group/papuc.git papuc/.git        \n",
        "from importlib.machinery import SourceFileLoader\n",
        "papuc = SourceFileLoader('papuc', 'papuc/papuc/__init__.py').load_module()"
      ],
      "execution_count": 5,
      "outputs": [
        {
          "output_type": "stream",
          "text": [
            "Collecting colorspacious\n",
            "  Downloading https://files.pythonhosted.org/packages/ab/a1/318b9aeca7b9856410ededa4f52d6f82174d1a41e64bdd70d951e532675a/colorspacious-1.1.2-py2.py3-none-any.whl\n",
            "Requirement already satisfied: numpy in /usr/local/lib/python3.6/dist-packages (from colorspacious) (1.18.5)\n",
            "Installing collected packages: colorspacious\n",
            "Successfully installed colorspacious-1.1.2\n",
            "Cloning into 'papuc'...\n",
            "remote: Enumerating objects: 148, done.\u001b[K\n",
            "remote: Counting objects: 100% (148/148), done.\u001b[K\n",
            "remote: Compressing objects: 100% (117/117), done.\u001b[K\n",
            "remote: Total 173 (delta 71), reused 81 (delta 31), pack-reused 25\u001b[K\n",
            "Receiving objects: 100% (173/173), 458.73 KiB | 726.00 KiB/s, done.\n",
            "Resolving deltas: 100% (79/79), done.\n"
          ],
          "name": "stdout"
        }
      ]
    },
    {
      "cell_type": "markdown",
      "metadata": {
        "id": "U099xxW0ONGE"
      },
      "source": [
        "Import 4: Modules for Bayesian Inference fit"
      ]
    },
    {
      "cell_type": "code",
      "metadata": {
        "id": "JX_f7EhAOLbx",
        "outputId": "96b3ab38-5976-4010-ed27-4367a6de6186",
        "colab": {
          "base_uri": "https://localhost:8080/",
          "height": 1000
        }
      },
      "source": [
        "!pip install git+https://github.com/pymc-devs/pymc3\n",
        "!pip install git+git://github.com/arviz-devs/arviz.git\n",
        "import pymc3 as pm\n",
        "import theano\n",
        "import theano.tensor as tt\n",
        "import arviz as az"
      ],
      "execution_count": 6,
      "outputs": [
        {
          "output_type": "stream",
          "text": [
            "Collecting git+https://github.com/pymc-devs/pymc3\n",
            "  Cloning https://github.com/pymc-devs/pymc3 to /tmp/pip-req-build-c5x0uhfv\n",
            "  Running command git clone -q https://github.com/pymc-devs/pymc3 /tmp/pip-req-build-c5x0uhfv\n",
            "  Installing build dependencies ... \u001b[?25l\u001b[?25hdone\n",
            "  Getting requirements to build wheel ... \u001b[?25l\u001b[?25hdone\n",
            "    Preparing wheel metadata ... \u001b[?25l\u001b[?25hdone\n",
            "Requirement already satisfied: dill in /usr/local/lib/python3.6/dist-packages (from pymc3==3.9.3) (0.3.2)\n",
            "Requirement already satisfied: h5py>=2.7.0 in /usr/local/lib/python3.6/dist-packages (from pymc3==3.9.3) (2.10.0)\n",
            "Requirement already satisfied: patsy>=0.5.1 in /usr/local/lib/python3.6/dist-packages (from pymc3==3.9.3) (0.5.1)\n",
            "Collecting arviz>=0.9.0\n",
            "\u001b[?25l  Downloading https://files.pythonhosted.org/packages/a9/05/54183e9e57b0793eceb67361dbf4a7c4ed797ae36a04a3287791a564568c/arviz-0.10.0-py3-none-any.whl (1.5MB)\n",
            "\u001b[K     |████████████████████████████████| 1.5MB 2.7MB/s \n",
            "\u001b[?25hRequirement already satisfied: typing-extensions>=3.7.4 in /usr/local/lib/python3.6/dist-packages (from pymc3==3.9.3) (3.7.4.3)\n",
            "Requirement already satisfied: scipy>=0.18.1 in /usr/local/lib/python3.6/dist-packages (from pymc3==3.9.3) (1.4.1)\n",
            "Collecting contextvars; python_version < \"3.7\"\n",
            "  Downloading https://files.pythonhosted.org/packages/83/96/55b82d9f13763be9d672622e1b8106c85acb83edd7cc2fa5bc67cd9877e9/contextvars-2.4.tar.gz\n",
            "Collecting theano-pymc>=1.0.5\n",
            "\u001b[?25l  Downloading https://files.pythonhosted.org/packages/5b/26/c4788961d88e76538fd05c8b2f562a93c8347d615db41c0d84750405d7f3/Theano-PyMC-1.0.9.tar.gz (2.9MB)\n",
            "\u001b[K     |████████████████████████████████| 2.9MB 17.1MB/s \n",
            "\u001b[?25hRequirement already satisfied: numpy>=1.13.0 in /usr/local/lib/python3.6/dist-packages (from pymc3==3.9.3) (1.18.5)\n",
            "Requirement already satisfied: pandas>=0.18.0 in /usr/local/lib/python3.6/dist-packages (from pymc3==3.9.3) (1.1.2)\n",
            "Requirement already satisfied: dataclasses; python_version < \"3.7\" in /usr/local/lib/python3.6/dist-packages (from pymc3==3.9.3) (0.7)\n",
            "Requirement already satisfied: fastprogress>=0.2.0 in /usr/local/lib/python3.6/dist-packages (from pymc3==3.9.3) (1.0.0)\n",
            "Requirement already satisfied: six in /usr/local/lib/python3.6/dist-packages (from h5py>=2.7.0->pymc3==3.9.3) (1.15.0)\n",
            "Requirement already satisfied: setuptools>=38.4 in /usr/local/lib/python3.6/dist-packages (from arviz>=0.9.0->pymc3==3.9.3) (50.3.0)\n",
            "Requirement already satisfied: matplotlib>=3.0 in /usr/local/lib/python3.6/dist-packages (from arviz>=0.9.0->pymc3==3.9.3) (3.2.2)\n",
            "Collecting xarray>=0.16.1\n",
            "\u001b[?25l  Downloading https://files.pythonhosted.org/packages/7a/cc/62ca520e349e63b05ce43c781757cbd3bea71d83ece96f2176763b57e8c2/xarray-0.16.1-py3-none-any.whl (720kB)\n",
            "\u001b[K     |████████████████████████████████| 727kB 32.3MB/s \n",
            "\u001b[?25hCollecting netcdf4\n",
            "\u001b[?25l  Downloading https://files.pythonhosted.org/packages/09/39/3687b2ba762a709cd97e48dfaf3ae36a78ae603ec3d1487f767ad58a7b2e/netCDF4-1.5.4-cp36-cp36m-manylinux1_x86_64.whl (4.3MB)\n",
            "\u001b[K     |████████████████████████████████| 4.3MB 43.9MB/s \n",
            "\u001b[?25hRequirement already satisfied: packaging in /usr/local/lib/python3.6/dist-packages (from arviz>=0.9.0->pymc3==3.9.3) (20.4)\n",
            "Collecting immutables>=0.9\n",
            "\u001b[?25l  Downloading https://files.pythonhosted.org/packages/99/e0/ea6fd4697120327d26773b5a84853f897a68e33d3f9376b00a8ff96e4f63/immutables-0.14-cp36-cp36m-manylinux1_x86_64.whl (98kB)\n",
            "\u001b[K     |████████████████████████████████| 102kB 12.0MB/s \n",
            "\u001b[?25hRequirement already satisfied: pytz>=2017.2 in /usr/local/lib/python3.6/dist-packages (from pandas>=0.18.0->pymc3==3.9.3) (2018.9)\n",
            "Requirement already satisfied: python-dateutil>=2.7.3 in /usr/local/lib/python3.6/dist-packages (from pandas>=0.18.0->pymc3==3.9.3) (2.8.1)\n",
            "Requirement already satisfied: cycler>=0.10 in /usr/local/lib/python3.6/dist-packages (from matplotlib>=3.0->arviz>=0.9.0->pymc3==3.9.3) (0.10.0)\n",
            "Requirement already satisfied: pyparsing!=2.0.4,!=2.1.2,!=2.1.6,>=2.0.1 in /usr/local/lib/python3.6/dist-packages (from matplotlib>=3.0->arviz>=0.9.0->pymc3==3.9.3) (2.4.7)\n",
            "Requirement already satisfied: kiwisolver>=1.0.1 in /usr/local/lib/python3.6/dist-packages (from matplotlib>=3.0->arviz>=0.9.0->pymc3==3.9.3) (1.2.0)\n",
            "Collecting cftime\n",
            "\u001b[?25l  Downloading https://files.pythonhosted.org/packages/81/f4/31cb9b65f462ea960bd334c5466313cb7b8af792f272546b68b7868fccd4/cftime-1.2.1-cp36-cp36m-manylinux1_x86_64.whl (287kB)\n",
            "\u001b[K     |████████████████████████████████| 296kB 61.3MB/s \n",
            "\u001b[?25hBuilding wheels for collected packages: pymc3\n",
            "  Building wheel for pymc3 (PEP 517) ... \u001b[?25l\u001b[?25hdone\n",
            "  Created wheel for pymc3: filename=pymc3-3.9.3-cp36-none-any.whl size=101907758 sha256=73ae937601b74862231ce946a0067ba4f3cf8ed5d82390dae619f744432da855\n",
            "  Stored in directory: /tmp/pip-ephem-wheel-cache-6a0havog/wheels/a1/e3/71/a696f2af0dd40bccc0ce672d616d21cc9dd90dbdd3f03242f4\n",
            "Successfully built pymc3\n",
            "Building wheels for collected packages: contextvars, theano-pymc\n",
            "  Building wheel for contextvars (setup.py) ... \u001b[?25l\u001b[?25hdone\n",
            "  Created wheel for contextvars: filename=contextvars-2.4-cp36-none-any.whl size=7666 sha256=2d58661d24c758dd69f9ced9cdbb506efed5b9ada4eb4f745c80093c33314619\n",
            "  Stored in directory: /root/.cache/pip/wheels/a5/7d/68/1ebae2668bda2228686e3c1cf16f2c2384cea6e9334ad5f6de\n",
            "  Building wheel for theano-pymc (setup.py) ... \u001b[?25l\u001b[?25hdone\n",
            "  Created wheel for theano-pymc: filename=Theano_PyMC-1.0.9-cp36-none-any.whl size=2649628 sha256=3064a2bd3f20d48dedbb74528ad81b51ffd701b5a59d5ab9a20715c4a4438144\n",
            "  Stored in directory: /root/.cache/pip/wheels/e5/5a/9b/4d331537ff0eb3ef53fdda59e414ab86777ac5d0d5c375986d\n",
            "Successfully built contextvars theano-pymc\n",
            "Installing collected packages: xarray, cftime, netcdf4, arviz, immutables, contextvars, theano-pymc, pymc3\n",
            "  Found existing installation: xarray 0.15.1\n",
            "    Uninstalling xarray-0.15.1:\n",
            "      Successfully uninstalled xarray-0.15.1\n",
            "  Found existing installation: pymc3 3.7\n",
            "    Uninstalling pymc3-3.7:\n",
            "      Successfully uninstalled pymc3-3.7\n",
            "Successfully installed arviz-0.10.0 cftime-1.2.1 contextvars-2.4 immutables-0.14 netcdf4-1.5.4 pymc3-3.9.3 theano-pymc-1.0.9 xarray-0.16.1\n",
            "Collecting git+git://github.com/arviz-devs/arviz.git\n",
            "  Cloning git://github.com/arviz-devs/arviz.git to /tmp/pip-req-build-hv024nhs\n",
            "  Running command git clone -q git://github.com/arviz-devs/arviz.git /tmp/pip-req-build-hv024nhs\n",
            "  Installing build dependencies ... \u001b[?25l\u001b[?25hdone\n",
            "  Getting requirements to build wheel ... \u001b[?25l\u001b[?25hdone\n",
            "    Preparing wheel metadata ... \u001b[?25l\u001b[?25hdone\n",
            "Requirement already satisfied (use --upgrade to upgrade): arviz==0.10.0 from git+git://github.com/arviz-devs/arviz.git in /usr/local/lib/python3.6/dist-packages\n",
            "Requirement already satisfied: scipy>=0.19 in /usr/local/lib/python3.6/dist-packages (from arviz==0.10.0) (1.4.1)\n",
            "Requirement already satisfied: netcdf4 in /usr/local/lib/python3.6/dist-packages (from arviz==0.10.0) (1.5.4)\n",
            "Requirement already satisfied: matplotlib>=3.0 in /usr/local/lib/python3.6/dist-packages (from arviz==0.10.0) (3.2.2)\n",
            "Requirement already satisfied: xarray>=0.16.1 in /usr/local/lib/python3.6/dist-packages (from arviz==0.10.0) (0.16.1)\n",
            "Requirement already satisfied: setuptools>=38.4 in /usr/local/lib/python3.6/dist-packages (from arviz==0.10.0) (50.3.0)\n",
            "Requirement already satisfied: pandas>=0.23 in /usr/local/lib/python3.6/dist-packages (from arviz==0.10.0) (1.1.2)\n",
            "Requirement already satisfied: packaging in /usr/local/lib/python3.6/dist-packages (from arviz==0.10.0) (20.4)\n",
            "Requirement already satisfied: numpy>=1.12 in /usr/local/lib/python3.6/dist-packages (from arviz==0.10.0) (1.18.5)\n",
            "Requirement already satisfied: cftime in /usr/local/lib/python3.6/dist-packages (from netcdf4->arviz==0.10.0) (1.2.1)\n",
            "Requirement already satisfied: python-dateutil>=2.1 in /usr/local/lib/python3.6/dist-packages (from matplotlib>=3.0->arviz==0.10.0) (2.8.1)\n",
            "Requirement already satisfied: pyparsing!=2.0.4,!=2.1.2,!=2.1.6,>=2.0.1 in /usr/local/lib/python3.6/dist-packages (from matplotlib>=3.0->arviz==0.10.0) (2.4.7)\n",
            "Requirement already satisfied: kiwisolver>=1.0.1 in /usr/local/lib/python3.6/dist-packages (from matplotlib>=3.0->arviz==0.10.0) (1.2.0)\n",
            "Requirement already satisfied: cycler>=0.10 in /usr/local/lib/python3.6/dist-packages (from matplotlib>=3.0->arviz==0.10.0) (0.10.0)\n",
            "Requirement already satisfied: pytz>=2017.2 in /usr/local/lib/python3.6/dist-packages (from pandas>=0.23->arviz==0.10.0) (2018.9)\n",
            "Requirement already satisfied: six in /usr/local/lib/python3.6/dist-packages (from packaging->arviz==0.10.0) (1.15.0)\n",
            "Building wheels for collected packages: arviz\n",
            "  Building wheel for arviz (PEP 517) ... \u001b[?25l\u001b[?25hdone\n",
            "  Created wheel for arviz: filename=arviz-0.10.0-cp36-none-any.whl size=2499007 sha256=d0ca3be18230c9fb042c4ccff68ddfa46db11c31728f09005924784ade4f0812\n",
            "  Stored in directory: /tmp/pip-ephem-wheel-cache-kt35eujs/wheels/a5/04/05/bff2d46cd1c6506f627675722c196cfb3f657296e6e3bfaf57\n",
            "Successfully built arviz\n"
          ],
          "name": "stdout"
        }
      ]
    },
    {
      "cell_type": "markdown",
      "metadata": {
        "id": "NDZb2i-Kv3Qv"
      },
      "source": [
        "File I/O"
      ]
    },
    {
      "cell_type": "code",
      "metadata": {
        "id": "X6ngEVxRnTO2"
      },
      "source": [
        "try:\n",
        "  import wget\n",
        "except ModuleNotFoundError:\n",
        "  !pip install wget\n",
        "  import wget"
      ],
      "execution_count": 7,
      "outputs": []
    },
    {
      "cell_type": "code",
      "metadata": {
        "id": "CEAoSi-pv3rN"
      },
      "source": [
        "#inputfiles\n",
        "#directory\n",
        "url = 'https://zenodo.org/record/4122471/files/'\n",
        "\n",
        "#filenames\n",
        "X_filename = 'BFSO55_56_X.npy'\n",
        "Y_filename = 'BFSO55_56_Y.npy'\n",
        "A_filename = 'BFSO55_56_a.npy'\n",
        "B_filename = 'BFSO55_56_b.npy'\n",
        "Px_filename = 'BFSO55_56_Px.npy'\n",
        "Py_filename = 'BFSO55_56_Py.npy'\n",
        "Image_filename = 'BFSO55_56_HAADF.npy'\n",
        "\n",
        "#output directory\n",
        "if not os.path.exists(savedir):\n",
        "    os.makedirs(savedir)\n",
        "    print('creating output filepath: '+savedir)"
      ],
      "execution_count": 8,
      "outputs": []
    },
    {
      "cell_type": "markdown",
      "metadata": {
        "id": "R45R6Eah2_T7"
      },
      "source": [
        "Load Files"
      ]
    },
    {
      "cell_type": "code",
      "metadata": {
        "id": "vRA26Uh42_T8",
        "outputId": "10c69178-8a97-4cf8-d4f1-87cf2052a4a6",
        "colab": {
          "base_uri": "https://localhost:8080/",
          "height": 136
        }
      },
      "source": [
        "#Input files: parameters are in a matrix format corresponding to (A,B) lattice. Unoccuppied sites are filled with NaNs.\n",
        "X = np.load(wget.download(url+X_filename),allow_pickle=True)\n",
        "print('Loaded X positions values from: ', X_filename, ', size: '+str(np.shape(X)))\n",
        "Y = np.load(wget.download(url+Y_filename),allow_pickle=True)\n",
        "print('Loaded Y positions values from: ', Y_filename, ', size: '+str(np.shape(Y)))\n",
        "A = np.load(wget.download(url+A_filename),allow_pickle=True)\n",
        "print('Loaded A grid values from: ', A_filename, ', size: '+str(np.shape(A)))\n",
        "B = np.load(wget.download(url+B_filename),allow_pickle=True)\n",
        "print('Loaded B grid values from: ', B_filename, ', size: '+str(np.shape(B)))\n",
        "Px = np.load(wget.download(url+Px_filename),allow_pickle=True)\n",
        "print('Loaded Px values from: ', Px_filename, ', size: '+str(np.shape(Px)))\n",
        "Py = np.load(wget.download(url+Py_filename),allow_pickle=True)\n",
        "print('Loaded Py values from: ', Py_filename, ', size: '+str(np.shape(Py)))\n",
        "Imgdata = np.load(wget.download(url+Image_filename),allow_pickle=True)\n",
        "print('Loaded Image from: ', Image_filename, ', size: '+str(np.shape(Imgdata)))"
      ],
      "execution_count": 10,
      "outputs": [
        {
          "output_type": "stream",
          "text": [
            "Loaded X positions values from:  BFSO55_56_X.npy , size: (309, 335)\n",
            "Loaded Y positions values from:  BFSO55_56_Y.npy , size: (309, 335)\n",
            "Loaded A grid values from:  BFSO55_56_a.npy , size: (309, 335)\n",
            "Loaded B grid values from:  BFSO55_56_b.npy , size: (309, 335)\n",
            "Loaded Px values from:  BFSO55_56_Px.npy , size: (309, 335)\n",
            "Loaded Py values from:  BFSO55_56_Py.npy , size: (309, 335)\n",
            "Loaded Image from:  BFSO55_56_HAADF.npy , size: (4264, 4340)\n"
          ],
          "name": "stdout"
        }
      ]
    },
    {
      "cell_type": "markdown",
      "metadata": {
        "id": "vzm9jgEMzkob"
      },
      "source": [
        "Common Variables"
      ]
    },
    {
      "cell_type": "code",
      "metadata": {
        "id": "VZEVWqABzmZf"
      },
      "source": [
        "#percentile based clipping bounds of P values for plotting\n",
        "Pxybounds = np.nanpercentile(np.abs(np.hstack((Px,Py))),95)\n",
        "\n",
        "#indices of non NaN values for input files\n",
        "indS = np.where(~np.isnan(X))\n",
        "\n",
        "#Bayesian Inference Parameters\n",
        "#For trial, reduce tuning & main steps, e.g. use 500 tuning steps and 2000 main steps\n",
        "mainsteps = 50000\n",
        "tunesteps = 5000\n",
        "chains = 16"
      ],
      "execution_count": 12,
      "outputs": []
    },
    {
      "cell_type": "markdown",
      "metadata": {
        "id": "eZrMIw7Z2_T-"
      },
      "source": [
        "Display Source Data"
      ]
    },
    {
      "cell_type": "code",
      "metadata": {
        "id": "TOSq16JSyBwR",
        "outputId": "f8185e1a-dfeb-4d55-c358-b0dd0b241217",
        "colab": {
          "base_uri": "https://localhost:8080/",
          "height": 656
        }
      },
      "source": [
        "figS, ax = plt.subplots(nrows=2, ncols=3, figsize=(10, 7), dpi=150)\n",
        "#Source HAADF\n",
        "ax[0,0].imshow(Imgdata, origin='bottom', cmap='gray')\n",
        "ax[0,0].set_title('HAADF Image (XY)')\n",
        "#unused\n",
        "ax[1,0].axis('off')\n",
        "#Px\n",
        "ax[0,1].scatter(A[indS], B[indS], c=Px[indS], marker='o', s=1, cmap='RdBu', vmin=-Pxybounds, vmax=Pxybounds)\n",
        "ax[0,1].set_title('Px (AB grid)')\n",
        "ax[0,1].set_aspect('equal')\n",
        "#Py\n",
        "ax[1,1].scatter(A[indS], B[indS], c=Py[indS], marker='o', s=1, cmap='RdBu', vmin=-Pxybounds, vmax=Pxybounds)\n",
        "ax[1,1].set_title('Py (AB)')\n",
        "ax[1,1].set_aspect('equal')\n",
        "#X\n",
        "ax[0,2].scatter(A[indS], B[indS], c=X[indS], marker='o', s=1, cmap='gray')\n",
        "ax[0,2].set_title('X (AB)')\n",
        "ax[0,2].set_aspect('equal')\n",
        "#Y\n",
        "ax[1,2].scatter(A[indS], B[indS], c=Y[indS], marker='o', s=1, cmap='gray')\n",
        "ax[1,2].set_title('Y (AB)')\n",
        "ax[1,2].set_aspect('equal')\n",
        "plt.show()"
      ],
      "execution_count": 13,
      "outputs": [
        {
          "output_type": "display_data",
          "data": {
            "image/png": "iVBORw0KGgoAAAANSUhEUgAABOwAAANWCAYAAABNsxMYAAAABHNCSVQICAgIfAhkiAAAAAlwSFlzAAAXEQAAFxEByibzPwAAADh0RVh0U29mdHdhcmUAbWF0cGxvdGxpYiB2ZXJzaW9uMy4yLjIsIGh0dHA6Ly9tYXRwbG90bGliLm9yZy+WH4yJAAAgAElEQVR4nOydd5wdZ3X3v+eWvWXv9t279W6RVmVXsmULy8aQAAFSSAKEAKGDCSaFvIGElk4LKW8SUoGEhISaAHFCSOK8qQQbQklimm1JlizJ6mV7vW3vvc/7x8zz7Oxqu1ZayT7fz2c+szPztCm6oznP75wjxhgURVEURVEURVEURVEURbk+CG31ABRFURRFURRFURRFURRFmUcNdoqiKIqiKIqiKIqiKIpyHaEGO0VRFEVRFEVRFEVRFEW5jlCDnaIoiqIoiqIoiqIoiqJcR6jBTlEURVEURVEURVEURVGuI9RgpyiKoiiKoiiKoiiKoijXEWqwUxRFURRFURRFURRFUZTrCDXYKYqiKIqiKIqiKIqiKMp1hBrsFEVRFEVRFEVRFEVRFOU6Qg12iqIoiqIoiqIoiqIoinIdoQY7RVEURVEURVEURVEURbmOUIOdoiiKoiiKoiiKoiiKolxHqMFOURRFURRFURRFURRFUa4j1GCnKIqiKIqiKIqiKIqiKNcRarBTFEXxEZG7RcSIyB9v9VgWIyI/74/tV7d6LIqiKIqiKIqiKMrVRQ12ypoRkXf5BgOzhrK9tqyI3LWG8gOB8lkRqd3gGJ8TaOe0iKz6jIvIRwN17FIWkUm/jftE5PdE5PtWa09EnrFEW8stz1jnud3n17tvPfWUtSEiKeBXgQLwa4uOPVlESv71f+Mq7dwkIgW/7K+Ix7/72yf8flYby1/75S+KSLO/+/3ACPBmEenc2FkqiqIoiqIoiqIoNwJqsFOuF14X+DsBvGwT2skA372OuhXgkr8M4/37yABPB34G+GfgpIi8cI3tjQfaW2oprmNsytXnbUAb8GFjzNngAWPM14Df8Td/Q0R2LNWAiFQBnwCqgP8FfsMYY4AfBSaBPuB9Kw1CRF4GvNjfvNsYM+KPYcavm8QzLCqKoiiKoiiKoiiPU9Rgp2w5IhIFXuVv/pG/ft0yxVdqpwV4HlAGrEvjeto5Y4xpCyw1QAw4ALwLz8iWAf5GRH59De398KL2Fi9fWcfYlKuIiCQAq5xbzh32ncBBPIPZx5ZRW74T2AfkgdcYY0oAxpgzgfZ/TESes8w42vGUdAB/YYy5d1GRDwMl4FV+WUVRFEVRFEVRFOVxiBrslOuB5wJp4DDwC8AMcEBE9q6znVcBUeDfgd8CDPB8EWna6MCMMUVjzAPGmHcDe4Av+Id+QURevtF2leuOlwD1wLeMMQeXKmCMKQCvwTOY3Qm8NXhcRO4Afs7f/BVjzOFF9T8O/J2/+WERaViimz8DGoGTeKrOxWMYAf4ViOCp9hRFURRFURRFUZTHIWqwU64HrAru48aYWeBvF+1fbzsfM8acBL6I55r4yiseIWCMGQV+GDjn73qvrw7ccgLxBe/zt58nIp8XkVERmRKRr4jIDy2q8yoR+bKIjIvIjIh8UUSetUIfe/1+/lNEjotIzm/7myLy3kCsteXqR0XkzSLyLRGZFZExPy7fi/zjNkbfu1Zo46ki8kkROSUieT/O4P+IyM+tJTbcCrzeX//VSoWMMV8HrLryPSKyxx9XAvgYEAa+DPzuMk38OJ67dQfwgeABEXkd8AN4hubXGmOml2nDjvH1yxxXFEVRFEVRFEVRbnDUYKdsKX7w/O/Fix/3SX/3x/z1K/2YYGtp58nAIDAFfG5RO+t2r10OY8wE8Pv+Zh/wnZvV9mYhIu8G/h54Bp4BqQZPEfZ3IvLjfhKEjwIfB273y1Tjncu/isgPLNP0vXgun9+FZ3DKAingFuCXgG+JyK5lxlQN/AdeDLZ9eK7GAE8D7lnNxVhEQiLyB8B/Aa8AuoE5f9wHgN8EHhCRnpXaWabtOuDJ/uaX1lDlvcC3/HP4mIhE/P53AbPAXcaYylIVjTHDwI/5my8TkRf7Y+hh3sj3B8aY+1bo/4v+ukdEBtYwXkVRFEVRFEVRFOUGQw12ylZzF57B6AuBQP/3AaeAZuD5a2zHGuXuMcbk/b//Bs+odJOIHNiU0Xr8U+Dvp29iu5uBNZ79EtBojKkHuvDcKAF+Gy8e348APwHUGWNqgZ3AA3j34oPLxGe7H+9+9RhjEsaYJiAOPBv4H6CT5RVq78MzzlXw3EbrjTGNeK7Qf4jnCr1vhfN6N14MuCHgp4AmP8ZgAs+A+E08g9lnV8vkuwTfgfdbOOe3syLGmDk819gi8CTgHuCn/cM/Z4w5tkr9zzFvTP5jPxbdXwC1zLuFr1T/LHDe37zenj9FURRFURRFURRlE1CDnbIhROTiSgtehszV2hDm43BZAwZ+Vk2rtls1Tpev3nrJEu1MMx8zbDPjfT3CfIbX7SuU++wK1+hquTPWAe80xvy6MWYSwBhzDs9AN4untnsH8HpjzIeMMVm/zKPAS/02uoGnLG7YGPMaY8zHjDGnA/uKxpjPA8/CS8qxX0S+I1hPRLqZd998pzHmt/yMpxhjRowxb8K7b/VLnZCI9OIZsXLA9xhjPmiMGfPrz/lqtKcDZ4H9eIlH1sMd/vqIH6duVYwxD+IZEQF+CBDg88AH19jnm4AzQBOesfOZeLHxXh0wOK+ENSzeucb+FEVRFEVRFEVRlBsINdgpG6V1lWXFeGY+zwC24SWZ+OyiYx/3198jIplV2vkRPEPUY3guk0GsAe9lfpyxK8Y3KI77m40rFG1g+etTvRljWYI88y67DmPMFPBVf/M0SyjhjDHHAasOu3k9nfoGuPv9ze9YdPiFeL81WeD3lmniV1do/i485d+/GGO+vUz/08y7Qn/vGoYcpMNfD6+z3ofwVHmWN/jPxqr4xtTX4sWr6/J3/7ox5oE19j3irztWLKUoiqIoiqIoiqLckKjBTtkQxhhZacGL77YaVvX2WT/ZRLD9o3gGphCewWYt7XxiCYPJ5/GSRNQBL1rDmDaT71rhGl1mVNskDi2+lgEu+esHVjAs2TJLZTBFRH5QRD4jIif8xBHGLniGU5g3QFn2B/pdcmy+sfDMMmN6qr/+nlVUna/1y603jl2Lvx5bZ7334WUltty9nsq+MvHv/c1hVjZaLsaOtWXFUoqiPGHxE/QYEXnJ6qWf2IjIXf61OrnZ9UXkT/xjmxZPV1EURVGUJwZqsFO2BD/Q/wv9zY8vU8yq4+7y3WeXamcX84quy9rxg/9/wt/cFLdYfyzWfXN0M9rcRJbLLAqey+VayyzIfusnffgr4B/xDHN9eBl4x/GMfJfw1H1wuXrQGpXOszLnltlvVWTVrKzqtP0mV+lnMXF/vSZ3WAAReS5eHDuA/+ev3+InP1kPk/46a4wprVhyITl/HV+xlKIoVwWZz8y9eMmLyFkR+QcR+ZHl3l3XYHy3AS8HHgb+eg3lfzJwDl9eYx/3LXMNKuJlEP+WiPzORpIBPc74dbwwGu8RkfW+nxRFUZ6QiMjd/jvlj7d6LMshIj/vj3E9k+6Ksi7UYKdsFS/HSxgA8B9L/acf+BP/+Da8xAJLETTCHVumnZ/3jz9dRFaKObdWdjOf5fT4JrR3I/A64GVAGXgPsAOIGWMajTFtxpg2vCQf4MVzW4o1uYsuQdhf/9/VlJ3+8ox1tm+NrkuqChcjIk3An/qbfwM8F/gy3u/pR0TkWhjRrCv29WYwVpQnIpcCi8FLwPNc4DPAP4lIbIW6V4v34f0Wv3uNrvpB9ddTlsv4vQxzLLwG43hhKvYBbwEOi8hz1tHeVjAJHOEqvNP9uK8fwZt8eutmt68oinK1EZE+EZn2v61+d5Wy7SIy6pf98w32l8LzPCkAv7aG8gOBb7+siNSuoc5yE2+2jUdF5GMicllc7wDvxwtT82YR6Vzr+SnKelCDnbJVrNc15LLyIhIBXr2ONoJJLq6EHwj8fd8mtHcjYBNSfNgY805jzDFfvRikbZm6NjbcavHWlnvRXfTXV0ulYce3UjzCIB/AO9ch4Cf96/BavBh9u1mfa+tGsWNdb9w9RVE2GTtp4U9cVAN7gX/3Dz8HeO+1HI+v9H0a3m/n361SHBHZh5fxehz4S3/3et7RXwleAz+DeALvvTHq//1J8RJEXZcYY/7OGLPbGPOsq9SFnYB84xYZcBVFUTaMMeYx4G3+5ptE5DtXKP5hvP+nngJ+doNdvg3v/9ofNsacXUP54DsrgScyWA/BSadhPC+ifrzvzC+LyLuWquTH8H4fnnePquyUq4Ia7JRrTuDjAOAA3kz8couNO/fDIrI4i+gP4P2Yz+HFTVupnbf4dV4jImE2iD+GN/mbx7k8ycXjFZv445tLHfRnwu5Y6hjwDX9923IfbCKyLdDHYqx71rOvknrtkL9eNe6iiLyY+YzEP2GMGQGXZfcX/f1vFpGrnb3VjvXwVe5HUZR1YIypGGMO4mWrtkl8ftyfYLpW/IS//rQxpryG8vZD5zPAn/l/v/pKxmyMyRtjPgP8jL+rEc+I+ITEGPMt4CBeZvBrHU9XURTlijHG/AneZFQI+OhS/6cXkdcD34+nNv9RP+nduhAvSeAb/c1V3WFFJAq8yt/8I3+9LmHIokmnNJ4n1XcAX/eLvHMFpd2H8UIKvUpE2tfTr6KsBTXYKVuB/RE9bIx5wBgzs9wC3IvnqhLHc6Ndqp3PG2POrdLOp4EKnoprvVlEARCRRuBvmU+q8EvrjDt2I2Njre1b5viv4BlGl+KzeNe+mnlj52J+aYW+/wLvRdgMvHulQYpIlW88XA9f9NdpEeldoe008EF/8y+NMYuVK38IfImr7BrrqzPsfbh/pbKKomwNxpg8cI+/WYOnvkVEXhJwuXnBUnVF5BY/Fp4RkZV+G5eqW8t8AqDLsoEvUT4GvMLf/Bje7+FJvLigP7BMtfXwrcDf6/1tBry4sSLyWhH5qu+SNSki/y0iP+Yf+6h/rT66RN2T/rG7RCQlIu8RkYcCrl29frlVk06IyJNF5HMiMiIiORE5IiK/to53jr0fP7a+K6AoinLd8DpgCi9c0W8HD/i/p+/zNz9ojPnPDfbxErxY4d/yJ8BW47lAGm8S+xeAGeCAiOzdYP8YY8rGmC8DPxTY/fxlyo4A/wpE2KR46YoSRA12yjVl0cfBPSuVBTDGFIB/8DfdbIk/g/H9/uaqAbWNMeeZV2qtedZFRKIi8iQReQeeEuuZ/qH3+uqBJwr/4q9f738kVQGISJuI/B7wdpaJp2aMOQXYGBbvEZG32g8cEWnyY2H8KDCxTP3jzMvM3y4iHw++hEUk4n/gvgNP0XLLek7MGHMYz70VllcJAnwIz2h4AfjpJdoxzLvG7uLqucHdiifVLzH/TCuKcv0RdOOpBfDfG3/h7/uwiCxQFvuKhU/jze5/AfiNdfb5dDx3oFnm1c0r8QI89dtRY8zX/N8xm8BpM7KaBid5jqy3sq+I/xTeNXsy3sRPGbgN7zf5L5evvYAmPKXErwA7mU+wtNZx/Cje7+3z/bYKQC+esvp/WVsMVDs59FQRWW6CS1EU5brFGHOGeeX0T4jId4NLyPdRvAmqY3jfBRvl9f561UknH/uu+rgxZhZPXBHcv2F8d1z7fbPS5Iwd6+tXKKMoG0INdsq1xn4cwBoMdovK7ffdacHL0BnGc4f93Drbea6ItCxxPCMiFwPLJN5/yh/AU3a1AqeBFxhjfmWNfT5eeB/wCN7s0YeAnIiM42V+/Rl/370r1H8znvtwGG9GbkJExvDiRPwsnnHrQb9sfon6v+ovBk/2/pAfEHbEL/9NvHuUYWPJLT7lr5+31EEReSXzs2yvN8aML1XONy7aJCc/u0qg2o1ix3ivMWaljL+KomwtvYG/xwJ/vxHv97QRL7ZbMEzDH+EZ/EeBVy0RK3Q1rNvpN9bpDvuJwD5rsHuOiCwXm3RFRCQmIi8Cfs/f9W/GmAdXqrMMb2M+DMHvAi3GmEY8A9kv4sXJW/J3exHvwjOavgBIGWMa8N4XQytVAhCR/XjvuBBe3NoBY0w93sfby/BCc7xjDWP4Op6hMAw8dQ3lFUVRrjuMMR8B/gkvNvif+8run8GbMKoAdxljshtpW0Tq8CZnwPNaWa289ZyqAJ/0d3/MX7/SCgw2it9+k7+50qSTnZDpEZGBK+lTURajBjvlWhN0h314jXX+lXmXTFvfSo7/YznjyRL8Dd4PejDWQZAQnlGuFU9aLcA5vB/h3we+D+gzxqzVQPi4wRgzATwF7zqcxFM4lPA+Xl5mjPmJZSvjgrI+C+/j60GgiHd97wd+2DeA2hiFlyntjMc7gJvx3FIP+2OowwuU/hU8Q+BTfAn7evmQv37+4pgcItKB5+4K8BFjzD+t0tb78c7LusYmVim/ZvwZTOsa/qGVyiqKsnX4HzBWTT4GHLXHfAXAS/EmhJ4G/LJf56V4Kl3wYv+c20DXViX87TWMsRfvd9kQMNj5Ew9fxpugec0a+nzKosmuUbyJlHv89W+x0K1oTfi/xb/gb/65MeYtxphRf4xTxpjfwMtavhZ1WwL4fmPM54wxc34bZ9f4UflevGtx1G/jEb/+nDHm03j3cnGM3cswxuSY/+C72nFOFUVRriavx/v/dwZPFW4zuf7uBv8fbvkOvP8/z7FM3OxF3IU3CfKFQHKK+/ASXjSzjBvraohI2I9HbcPfDDE/mXUZft/n/c2nb6RPRVkWY4wuuuiiy5YueEqFAt6H43du0Rj+0+//1Vt9PVYY49P8MR4DZKvHo4suT9QFT7Fl8L3hA/vr8YxgD9jjwDuWaeOn/eMlvEmkCX/7/VcwrmMr9bmo7Lv9sl9Y4tjr/WNHVqh/X+Acl1sm8RJZtG3gXF4QaKdvmTI1eO6/BvjoEsdP+sfuXaWvu/xyJ5e4n2X/2N0r1P/KUvVXuGZ/ttXPsC666KLLlSx4E8jB3/uDQOwK23yP39ZDaygreAkADZ4iPXjsvf7+f16h/rsCY78YWIb897J9h30S6FnDeO7163xsq++NLo+vRRV2iqJcD7wZLy7bGF48oK3ABnd/u69kux6xapNfNsZsxPVXUZRNJpBEwuApDv6D+Uzon2ReebAAY8wfAf+Ipw74OJ5i+CHgrVcwHBvuYWylQiISwjNSwdKqgb/GU8ftFJHvXKXP+40xElzwzuXZeIrqu4H/EZEdazwHy35/fdoY89hSBYwXFuDrSx1bxEYVH/uZ90ZZKYD6WoOr2/uyVFgORVGUG4l7gEuB7Z81XuzxK6HDXw+voewz8JJfzOAluAti32vfszhW7DK0BpYWvPcyQBLvfda6hjZG/HXHiqUUZZ2owU5RlKuOiNSIyKdF5PtEpD6wv0dEfhtvlgvg942XXfGaY4z5Kp7b9B7gxVsxhpUQkTvw3LL/B3giJTxRlOudS4HlNF6yhz8HnmmMeZVZOZbcjzIft7OMF2LgSn4DbXbq1T6ang104yXJ+ZvFB40xk8zHh1131jvjuax+Hi851Ck8t6n1uvFbo9b5FUt5oStWY9VYdcuQXmM/Z1c4FiTnr69KFnFFUZRryC+x0JB19ya0uaZJJx/7bvqs8UJNOIwxR4Gv4tk67lqtoSUmnRJ4Sd4+Bvwg8EURWS20g07IKFcFNdgpinItCOMFDv9nYFxEpkRkCs9d6a14sva/Zf0ZETebt+G5iUW3eBxL0YI3th9TdZ2iXD8YY9oCS48x5knGmLuNMV9YQ/VXM2+8CePF77kSbDa71eK62XiwSWAqqBIMqAVf6pd58UazmvoKODvB8F1+hvd1N7ORvhexlgQc1wKbdGvJrOqKoig3An4yHuuZ8v/89YtF5EonvNc06eQnp3ihv7lcbDmbfOKu9XrOGGPyxphvGWPuxotjFwM+6senXQ6dkFGuCmqwUxTlWjAD/B/g75mPNxEHLuC5hL0YeLExprRlIwSMMSeNMe8yxvzlVo5jKYwx9/pjWzWYvKIo1z/+B4+dpLAZVH/vCjPMWTeixuUKiEgT60sCUc288W4jnAr83buOevZcVnMv6lzXaNZHUJm3Uj9rHYO9L2tx91IURbnuEJEYnjEsAvw3XqbuT/mHPyAiV6IwW+uk08vxVHAA/7HMpNOf+Me3Ad91BWP6M39dh6caXw6dkFGuCmqwUxTlqmOMKRljPmCM+SFjTL8xps4YU2WM6TDGPM8Y8zeqGlMU5YmCnwH1U3ixOz8P3I7n7p4APu1/EG2EQ/562wplXun3O4T3AVKzwvIHfp11u8UG6Ar8Pbtsqcv5hr/u8TPaXoaIpJiPF3g1+AZednlY+YPvmWtsr89fH97wiBRFUbaWdwN78cI5vMYP+/DTeGEhWoAPXkHbq046+bxuleNXWj5IcNKpb9lSOiGjXCXUYKcoiqIoinJteT+wE28m/tV+oO6XA9PAzcDvbLDdL/rr21coYz9cPuvHmptZbgE+7Zd9sogMrncwIhIHftjfnAGOrKP6vwFT/t+/uEyZn8Vz670qGGMm/HEAvNU/nwWIyLOBp6zWloj0MR/b6P5NG6SiKMo1QkSezHxipF80xhwBMMaMAj/u73+RiPzIBruwk07LGsZEZB/zEzUHWHnS6UV+uR8OxtBeJ2uddNIJGeWqoAY7RVEURVGUa4SIvJT5INg/aow5D2CMOQ68wd//f0TkBzfQ/H3+ukdELstqJyIHgJv8zb9eQ3v/jZdIA9apUPANfJ8Gdvm7PrCeDIJ+EPH/62++XkR+S0Qa/bZrROTn8BIWja9nXBvgV/Bi4O0G/klEdvljiPgfpX8NTKyhnTv89SVjzCNXZaSKoihXCRFJ4LnChoEvMa/ABsAY8/eADSnzARFJs37spFN6OWU18++iw8aYB1aZdLoXmMQLw/PyDYyHRfUeWKqAr4rf52/qhIyyqajBTlEURVEU5Rrgf4DYuDofMMb8Q/C4MeaTwCf8zY+sN0mDMeYwYONcPm+JIvZD5xLzH0YrtWeYzyL7ShFZKiHPU0Tk4qJlFjgIPN8v8xk8w9d6+a1A/28DhkVkDM9I95t4H4f/6B+/KhnGjTEP4BlSDZ7r6yMiMoGnGPwM3rV8zxqasvfjUyuWUhRFuT75dTxl+CzwWmNMZYkyb8SLT93MBlxj/XeYjR16x+LjvmHsFf7mPWtorwDY9+x6J53aROS9wGv8XV/Dyzy7FLfihZooAV9eTz+KshpqsFMURVEURbnKiEgEz1hTBzzMvFvRYn4KOIb3wfMJEVnv/9U+5K9fEdzpqyNe5m9+1o87tBasEi8NPHeJ41GgddESAh7DU9g9xxjzUmPM3JrPwMdPRPQjwN14Mf5yeIHOHwDuNsa8GrBuTmtRuW0IY8yfAk/FMw6O4WUMPIWXNOR2VlH5+bH2rPHyQyuVVRRFud4QkacBb/I33+4rwi/DGDPGvGvsC0XkJRvozk5qLDXp9ALmY8WtarBbVG6/7057GUtMOk3gGR5tJtyHgBeuEG/bjvVePzu6omwaonHeFUVRFEVRHh+ISA1wFi9+T58x5tQqVW5YRETwXHa78GIBfmKVKluCiLwaz5XsC8aYtSaoUBRF2XL8JEkP4iUz+jzw3aslihORjwOvAkaAPcaYoZXKL6o7gBfLbhZo9cMj2GP/Djwbzx12TXFVRSSYZOmPjDFv9Pe/C3jnMtXm8GLMfhtP5f1xY0xxmfYFb4KqB2+C6l/WMi5FWStqsNskROQiXuDjM1s9FkVRlMcBGSBrjGnb6oEoyo2GiPwCnvvSHxtj3rBa+RuVgCGsBHQbYy5s8ZAuw1dIPgjsAe40xnxti4ekKIpyXSMi/4mXmfs1xpiPb/V4VsJXH94PHAd2rGbMVJT1oga7TUJEpmKxWM327du3eiiKoig3PMePH6dQKEwbY2q3eiyKcqPhZzM9iuee2m+MuWEnE0XkU8DfAvcZY0b8fa3Aa4F348UN+gtjzLriE10rfJewTwP3GGM2mjlRURTlCYOI3Al8BS8W6k3XsxFMRP4Z+D7gZcaYT69WXlHWixrsNgkROTg4ODh48ODBrR6KoijKDc+ePXs4dOjQIWPMnq0ei6LciIjIM4BnAP9ujLlhg2D7sYTq/M0snqtSXaDIl4AfNMZMXeuxrQUReSXQD3zk8eyerCiKspmIyD3Ai4CXGGPWktX8miMid+Alo/gf4MnXs2FRuXGJbPUAFEVRFEVRlM3FGHMfcN8WD2MzeCPwHLwsfGkgBQwD38JTrn1iIwktrhV+5l9FURRlfbwNT2G3VHby64UWPKX336mxTrlaqMFOURRFURRFuS7x4xdd1zGMFEVRlM3FGHMSeNcWD2NFjDH3Avdu9TiUxzehrR6AoiiKoiiKoiiKoiiKoijzqMJOURRFWZI3vOENHD16lP7+fk6cOEFXVxfnzp2jpaWF4eFh0uk0w8PDJJNJSqUS8XicYrFINBrlnnvu2erhK4qiKIqiKIqi3LCowU5RFOUG5MCBAxhjKJfLhMNhRIRQKISIICLMzc0hIgDU1NSQy+VIJBKMj4+TTCYpFovE43Hy+bwztCUSCebm5giFQuTzeaqrq8nlchw+fJhyuczJkycpFApUKhXy+TxnzpyhVCqRz+cByOfzFItFIhF9tSiKoiiKoiiKolwJ+lWlKIpylbjzzjtpbW1ldHSUtrY2RkZGyGQyXLp0ic7OTi5evEhLSwvj4+PU19czPT1NdXU1hUKBaDTK3Nwc5XLZGdjC4TD5fJ5EIkFXVxd1dXWMjIzQ0NDA1NQU6XSac+fO0dra6vo4efIkfX19nDp1ikwmw/Hjx2lvb2d4eJiuri5OnTpFd3c3Q0NDtLW1cfLkSXp7e3n00Ufp6enhzJkzdHd3c+nSJVpbWzl//jxdXV2cP3+elpYWRkZGSCQS5HI5RITq6mpmZma2+tIriqIoiqIoiqLc0IgmNNkcROTg4ODg4MGDB7d6KIqirJEDBw5QqVSoVCoLVGp2u1AokEqlmJubo7a2ltnZWaqqqpiYmHAGtqamJkZHR2lqamJiYoLa2lqmpqaor69nbGyM+vp6stksiUSC2dlZZ9yy61QqRT6fJzTC7KEAACAASURBVBaLUS6XnTrOGuzC4TBzc3PEYjHm5uaIRCIYYzDGuGORSMQp20IhLzRpqVQiFotRqVSoqqqiXC4TiUTI5XJEIhGnpAMwxlAoFAiHw66crV8oFIjH41QqFaqrq8nn80QiEbe/XC67a2jVfeVymfvvv/+K7s2ePXs4dOjQIWPMniu+0YqiKIqiKIqiKDcYqrBTFOW65MCBA1RVVVEoFKiuriabzVJfX8/U1JRTrVmlWHt7+wJlWWtrqzOWTU1NUVtby8TEBMlkknK5TDTqZYhvbm4mkUgwNTVFY2OjW1+8eJFMJsOZM2fo7e3lxIkTtLe3c/z4cTKZDLlcjr6+Pg4fPkx7eztjY2NkMhm3PnLkCJlMhmw2S1tbG0ePHqWlpYVCoUA6nebMmTO0tbVx8eJF2trauHTpEul0mqGhIRobG5mcnKSmpoaZmRmqqqqcca5YLFJdXc3c3BzZbNbFjrMGu+rqamZnZ6mpqWF6etqdd319PRMTE65Pq5RrampyfQ4PD9Pc3OzUgOfOnaO9vX2BCrC2thZjDIlEAhGhvr6e0dFRotEoIkKlUnFjURRFURRFURRFUTaOGuwURdkwt912GyJCqVRaoM6qVCqEQiGMMU6NZeOaxWIxZ9yJRqNOxTYzM0MsFmN2dpbGxkZisRjJZJJCoeBcQq3CKx6PO6ObNWRFo1HK5TLGGLLZLIVCgZmZGQqFAtPT0wvKRKNRZmZmCIfDTE1NUSgUmJycJJ/PMzo6ijGG4eFh5ubmuHDhAuVymeHhYYwxXLp0iXg8zujoKLFYjKGhISKRCENDQ1RXVzMyMkKlUuH8+fOUSiVGR0cREcbGxjDGMDU1BcDExASFQoHR0VGmp6cxxpDL5TDGMDc3R6VSoVAokM/n3bUCTzlnDWJW0WbLZbNZ5ubmyOfzzqhn1XiFQoGLFy+Sz+e5cOECc3NzjI+PMzc3x9jYmBtrpVJhfHyccDjs9k9OTlIul5mcnFyg/stms4TDYQBCoRClUsmNS9l8ROQikATObPVYFEVRHidkgKwxpm2rB3I9oO8ZRVGUTeeK3jNqsFOUxzF33nknxhhEhHA4jDHGGVuqqqrI5/NUVVU5Y9j09LRz5QzGQbOZQYeGhshkMgwNDdHS0kIkEqGjo4Pz58/T2Njo6o2NjdHY2Mj09DQ1NTWMjY0tSEQQDocplUokEgmi0SjxeNxt2/ht5XLZuVzGYjHAM/ZZRVk+n6dcLjM9PU1dXR3T09M0NzdTLpepr69ncnKSVCrF7Ows0WiUXC7nDIShUIhoNOpcRauqqpyBMZlMUqlUiMfjTE9Pu3UymWRsbIzq6mqKxSINDQ2MjIxQX1/P8PAwqVSK4eFhamtrXQZVq0qbnJykqanJqd/GxsacoTEWixEKhYjFYuTzeerq6pwa0BhDKpUim826+5VIJBao7qyRNJFIUCqVnKtqKBRydROJBLFYjHg8jjGGmpoastms266trXXx86y6zxpKrbsueIa4aDTqDIblcpm5uTn3t80UWy6Xr/GT/oQhGYvFarZv3z641QNRFEV5PHD8+HEKhcJWD+N6Qt8ziqIom8iVvmfUYKcoW8Rtt90GXK5GsgY2YEE8tbm5OZLJJLlczrkitrW1MT4+TktLCxMTEzQ0NDA6OkpNTQ3FYpGmpqYFWTuty2I+nyeZTCIizm0ylUpRKBSc+2R1dTWRSIRUKkUymaSmpobJyUlnMEomk87gVlNT48YWi8XcksvlqKqqoq6uzhnLrMEwGo0Si8WcIdHGj6uuriYUChGPx4F5I51VntlYbrb/mpoad142nptVpVlVXTgcdkowY4yLt1YqlSiVSgvUYUEDlG0TIJvNOmNVqVRifHwcgNnZWWdsC4VCTE1NEQ6HnTtroVBARFxSBmsIi0QiC+LWVSoVAJdcwhrkQqEQoVCISCTi4upVKhVisRjFYtEZYQuFwoKxW6OoPU9rsLSKx2w26wxvVjlns79OTU0RCoWccbNUKlEul90+2469T0E3Y6uCVK4KZ7Zv366xUhVFUTYJP16qqsnm0feMoijKJnKl75mrYrATkSbgMNACHDfG9K9Q9i7gDcAgUAS+BrzXGPOVFeo8Ffgl4MlAFXAIeL8x5uMr1OkCfhX4XqAROA18CvgNY4x+XSpLYl0+rUFp8Rq4LFB/PB53BimrBguurQHGGqxKpZJTglk1V11dHZOTk9TV1TE1NUVDQwPj4+M0NDRQqVSc0Qw840w+n3eLdTG1bpbZbNapwsLhMJVKxblIWhfN2dlZyuUyxWKR4eFhSqWSW4+OjpLNZpmYmKBYLDIxMUEul2NmZoZcLsfs7Cy5XI5kMuncJGdmZkgmk0xNTTkjUCqVYnJy0sVgs0bIYMKCQqHA7Oysy4ZqFWDWYJTNZpmcnCQWizn1no3VZo1v1vAWbLOhoYFCoeAMaLlczo25WCwSj8edQcsaB4vFonM5DRrUKpUKpVLJGQSBBX1axZ1VLtrztEY8m6zCqgorlYpLQpHP5ykWi2SzWWKxGDMzMyQSCaanpymVSi7GXj6fd/fQPld2jDauXSgUolgsuqQQ1qhnjaj2ObTPrjHGGQGtYTKYlKJSqTjl3FLnbWeOstksuVzuqv/bVBRFURRFURRFeTxztRR27wOaVyskIr8PvAnIAf8GxIHvBr5HRF5kjPncEnVeCHwGCAFfBEaAZwEfE5GbjTFvXaJOP/BVf0wPA18CbgPeATxLRJ5ljFE9/A3InXfeSbFYpKqqyqmv7HZQORV0x7QxvYKuocGA/XV1dYyPj5PJZIhGo3R3d3PixAl27drFY489RmdnJ2fOnCGTyXDu3DkymQynTp0ik8kwMjJCR0cHIyMj1NTUOCOcNWxEIhGnfsrn807NVl9fT6lUoqenh1OnTrF9+3Yeeughtm3bxsMPP0xvby/5fJ6uri5yuRyZTIaJiQkymQyFQoG+vj6OHTtGV1cXpVKJ1tZWyuUyLS0tTE5OOiNiKBRakHXUqsaMMS6BQ1dXF6dOnaKjo4OTJ0/S3d1NqVSio6ODQqFAR0cH2WyWpqYmxsfHSafTFAoFlyW1sbGRubk5mpubKRQKtLa2MjIy4lR2tt+gwcoapVKpFOFwmLq6OorFojNMNjQ0OANbMpkkHo8TiUScCjCZTFJdXe1cQWOxGFVVVW4djUZJJBLOqFhdXY0xZkF5wCnarNFKRBYY9ey2NSYmk0mnNrT9VSoVampqANw4rfutjb0XiUScG69tp6amBmMM9fX1FItFUqmUUyxGo1FSqZRTINqxR6NRZ4gDT41ojHGKPBtDMBQKMTc35653KBRyikaLNUxadZ9V9Nnx2jLV1dXO6Bs0BFpjs72HiqIoiqIoiqIoysbZdIOdiDwLeA3wp8CPrVDu2XjGulHgTmPMo/7+O4H7gI+IyH3GmIlAnUbgL4Aw8EJjzGf9/a3AfwFvEZF7jTH3Leruo3jGuj80xrzJrxMB/hp4AfALwLuu5LyVyzlw4MACJdpSWMMBsEClZo0kiUSCbDZLKpVidHSU2tpapqamnLHDGnaC7po2FtrExITbtoYJa8Czqjjrcgo4g5ZVM42OjjI3N8elS5eoVCqcOXOGYrHIyMgIxhguXLjgAvjn83nOnz9PoVDg/PnzTE9PMzs761xPrVLKGousoSybzbpg/pVKhWPHjhEKhThx4gSlUsmtjx07RjabdeujR4+Sz+c5ceIEU1NTHD58mFwux+nTp5mamuLChQtMTk46N0lrEIvFYs5FE3DbVr0VCoWca+fZs2cpFAo8+uijTE1NUS6XmZ2d5dy5c8zMzHD27Fm3zuVyXLx4kWKxyNDQ0ILECja5wfT0NNlslubmZudya10uJyYmnBrOum8Wi0VmZmYolUpcunSJqakpF9vOunOOjIyQy+UYGhpy8eHK5TIzMzPk83nXp12sis0mpKhUKkxPT7sMsYlEwrmbWpfXXC5HpVJx7qbWUFUsFikWi66faDTK7Owsk5OTTE1NOQNWJBJhZmaGoaEhisUiU1NT5PN5hoeHXaINe66Tk5NEIhGmp6epqqpy9a0qzioh7fOUy+WIx+Pu3Kxrai6XI5VKORdh63Zrt8fHx929jkajzqV4enraKSKt0rBUKjE7O0tVVRUi4hJa2H9LwXtin3l7rRRFURRFURRFUZSNsakGOxFJAB/Cc1H9HVYw2AFv9tfvtcY6AGPMV0XkT4A3Aq/DU+tZ7gZqgb+3xjq/ziUReTvwWeAteAY/O6bbgacCQ8DbA3VKIvKTwA8CbxSR9xpjSus+6RucAwcOACxw9bRukzYGllWixeNx8vk8tbW1jI+P09bWxsTEBF1dXQwNDdHR0cGlS5doa2vj/PnzbNu2zcVTs8Hyg3HFCoUCjY2NjIyM0NzczMWLF2ltbXV1T548ye7du3nkkUfo7++nUCgwMDDAwYMH2bZtG4899hg7d+7k4MGD9PX1cfr0aTKZDMeOHaO3t5fz58+TTqdd9k7br1VQJRIJlxRgbGyMdDrN8PAwbW1tnDx5ku3bt/PYY4+xfft2jhw5wu7duzl06BA9PT088sgjTmG3a9cujh49Sl9fH2fOnKGrq4vTp0/T1dXFxYsXqaurc+ovex1ra2sXqPqCCRsuXrzI9u3bOXbsGNu2bePo0aMMDg7yzW9+k7179/L1r3+dnTt3cujQIXf+u3bt4vDhw2zfvp1HH32U9vZ2yuUybW1tDA8P09ra6lxJbaIJqzS0hhur9kun01y6dInu7m5OnTrlxmCvQyaTYWZmhm3btpHL5eju7ubRRx+lp6eHcrnMjh07OHbsmFMmZjIZADKZDOfPn6epqQnwYp1Zo5B9Bu31sAkWrKtrW1sboVCI9vZ2Tp8+TXNzM/l8ntbWVnK5HOl0mlwuR1NTEzMzM7S0tDA9PU1bWxv5fJ7m5maX+MGea6lUoqmpiVgsRiKRIBQKOQNvOBx218gapJLJpFMQ2gyxNTU11NfXu76DSsOmpiYXZzCfz9Pe3u5UkoVCwa1bWlqoVCp0dnYiInR0dJDP52lpaSEUClFfX8/c3ByNjY0YY2hqakJEaGpqYnJy0iUJsYki7HNmlZTWVdYu1lhtr3kw+6zF/juxbVhVqG3LxgS0atZsNkt9fb2Lp3jx4kVe9rKX8alPfeqa/ZYpiqIoiqIoiqI8nhD7sbwpjYn8Jp5R7Ol46cAfY4kYdr5hbxyIARljzNlFx78Tz931fmPMMwL77weeBrzKGPPJRXWqgEl/s8HGpRORd+O5vv65MebuJcb8eeCZwHctocxbMyJycHBwcNODtAYTEywXR826uNnMltZdL+h2GI/H3cd10GXUus1ZFzgb78wesy6iNvbW5OSkM3BZVVLQrXNqasqp3YKZKAuFgjPGWAWQzY5pXfBmZ2edK5/N2BmNRpmZmaG6upqZmRkXs8yql5qbmxkZGXFxvaLRKJOTkzQ0NLgsodZNz6qSgi601igZCoXctbGqIquIs66DVkGVTCadYWRmZoZoNOpitNlYZFYVmM1mXXmbMMBeFzuGoALRxhWz99MG+bfGEVs3kUi4OHH2nk1MTCyIeWezfs7Ozrrj9pysui/o7mnVWVaFZZ8Na9CzhhmbSbShocHd/8XPh71nU1NT1NbWMjo66vqy2Witm6UxZkEmWPubtDiRRKFQcMrKRCLB7Oysu7+2r5aWFsbHx51Rrbm52cX+u3TpEs3Nze68R0ZG3DnYLKn2GbD3zhrrgtjrYu+/jdVn1Z+2LetaXVNT4xSFQXVosLy9ftawPTY2Rn19PYVCwakjGxsbnYp0ZmbG/RsPuuhaQ7R9Dm1CDJvoIpjQwiajsAo8+8xFIhEqlQpVVVXOOGcVfsH61r02mOE3aMCLxWLcf//9G/7t8wO0HjLG7NlwI48zrtZ7RlEU5YmKvmsWou8ZRVGUzeVK3zObprATkZvx1G0fMcZ8SUR6Vyi+C89YN7zYWOfzDX9986L9+xYddxhjiiLyMF5sup3Ag6vVCex/pt/XfSuMeUPcdtttTrEWzPhpDSEWa7ywBgKbdCCTyTA5OUlzczNDQ0O0t7dz8uRJp8Tq6Ohw8dTOnDnjlGrpdJozZ844A4Z1Q2xoaGBiYsKpcAAXU6y+vh4Robm5mbGxMZqamgiFQqTTaWZnZ6mtrWV2dpZ0Ok02m3WxzKzhwe63qic75pqaGhf7y8bDisfj7mPfGmISiQT19fWcPn2alpYWpwwrFou0t7dz4sQJent7efjhh9m2bRsnTpygp6eHfD5PX18fjz76KJ2dnZTLZTKZDJVKxan/WlpaGBkZcQbNcDjsDB7WGNja2sqFCxeoq6tjZGTExarbtm0bx48fZ9u2bRw5coRdu3Zx5MgRent7OXbsGDt37uTIkSPs2LGDEydO0N/fz9mzZ2lvb+fs2bPuHtTU1CwwzNgYablczhl5GhoaXBy5EydOOKXd4OAgDz74IPv27ePb3/42u3fv5qGHHnKKw127dvHggw8yODjII488Qm9vL48++ii9vb1OeRiNRl3cORtfz8ZNs8+eddm1yrBz587R29vLY489Rl9fH4888gg7duzg0KFD7N69m6NHjzIwMMCxY8ecym/Xrl1O5WjXpVKJ7u5uLly4QEtLC2NjY9TW1jr3W+AydefMzIwztNbV1TE0NERXV5e7tjZ+4Llz5+ju7ubkyZP09/dz+PBhpzzs7e2lUCi45ySTyXDy5El6e3vdc3L+/Hna2toYGhpy6rja2lpyudwCl21ggTHcJndoa2sDoKurizNnztDf3+/6OHr0KDt27OD48eP09vZy5MgRBgYGOHToEHv27OGhhx5yz01QVWmMobe31ykc7bNtn+nz5887tWFbW5u7X2NjY6RSKWdADxrObXZdq5qzvznBTLjlctkZ3mxMO/Bi8VnjrzXQW2Ox/bfa1tbGhQsX3G+UVVYqiqIoiqIoiqIo62dTFHYiEsLL7toH7DbGjPoGu+UUds8D/h74pjFm/zJtjgP1QK0xZlpEaplX0NUZY6aWqPN3wA8BzzPG/KO/7xvArcDzjTH/sESdNwG/D/yuMeYt6z75+XaWnJG68847SafTTjFjFVo2W6bNXAlewPtIJOJUNrOzszQ0NDA6OkpjY6Nzszt79ixNTU0MDw87w0VnZyfnz5+npaWFCxcuOPdUa6CxhqDW1lanCrJqN6sgsvG9gi6wVn1lXQGHh4epq6tjdHTUuR2mUiln4BseHnaJDqzayxoO7PnbWFw2AYCNW2eNmnY85XLZqZKsasgammKxmDMeWCOKTWxg1UWLVU+5XM6pu4KKw3K57BSGVh1kjavWgGENS6VSidraWqeQy+fzLkZZMpl0rpNWQTg9Pe0UULZtG1vMllscT8+Oxcb0Axb0YVVUVjk3NTXl1kGVn42fZxNf5PN5Z5y1129xllTrtmyfSftcBlVvpVLJtW0Vc+Vy2SnOrMLSXmtrQLLGN3v+NiOrva5WwWWVX9Y9Fbz4gsYY9xwEFaXBDLxW7WbjBgb7tBlWrbHNGubsszozM0NjY6NTr1kjVtDN1CZlsNlZ7X0Nuo9aZVpQkWkzrlrFqX1u7LM7NzfnxmrvhXUlj8fjC9oJKt2scm6xqtben2B8RquutM9GLBZzMfAKhYLLDFtVVUUul7vMRd72G8x2vNh13ir37O/Hf/3Xf230J1VVD0ugygdFUZTNRd81C9H3jKIoyuZype+Z0OpF1sRPAweAtxljRtdQPuWvsyuUmfXXNYvqrFRvcZ219LVUnWURkYNLLcD2pcpbI1A4HCYWizlll80cad0ty+WyC2AvIpTLZUqlkguMHzSUWAOTMYa5uTl3zGZmDCr6rFEEWJBgoVKpICJEIhFisZhbwuEwiUTCxfCyH+o2yyZAXV0dkUiE1tZWKpWKU+K1tLQQi8Vc7K10Ou0yedrzB88wWFNTQzQapb6+nkgkQiqVoqqqiubmZmKxGOl0mnA4TFNTE+FwmNbWVsLhMOl0mlAoRCaTIRQKuTG0tbVRVVVFb28vAB0dHaRSKbdubm52Cr6mpiZqa2tpaGhw242NjXR0dJBMJuns7CQajbJ9+3a3HYlE6OvrIxqNunhqN910E+FwmF27dlFfX8+ePXuIxWL09/cTj8fp7++npqaG3t5eampq2LZtGy0tLfT09NDY2EhzczOtra2k02kymQzNzc309PTQ0NDAjh07aGhoYGBggHg8zt69e0mlUuzZs4d4PM7g4CDRaJTdu3dTXV3Nnj173PFEIuG2t23b5vpuaGigs7OT+vp6+vr66OzsZPv27XR3d9PX18eOHTtobW1l+/btbt3S0uL62LVrF8lkkr1791JbW8u+ffuoq6vjwIEDJBIJbrrpJqqrq7n11lupr69n//79NDY20t/fTyqVYvfu3dTX17Nt2zYaGxvZsWMHTU1NbiyZTIbOzk46Ojro7u5216Gzs5Pdu3eTTqfp6uoikUiwfft2amtr3bXfu3cv1dXVDAwMkEwmuemmm0ilUgvWjY2N7Ny5k0Qiwc6dO2loaGDnzp20tLS4dWdnJw0NDXR1dVFbW0tnZyctLS20tbXR1tZGc3MzbW1ttLS0uHHbMezcuZP6+noGBgZIpVLcfPPNNDQ0uDHcdttt1NXVccstt1BfX8+BAwdIpVLccsstJBIJBgYG3PVraGjg5ptvpra2lv3799PU1OTa2bt3Lw0NDW69Z88e0uk0g4ODpNNp9u3bR3t7uzvHgYEBMpkMmUyGxsZG2tvbaW5upr29ncbGRneOmUyGpqYmOjo6SKfT7Nixg3Q6zc6dOy97Lurq6tixYwf19fUMDg66+xmLxdizZw/V1dX09/ejKIqiKIqiKIqibIwrVtiJSDdwEPj6onhzvSyvsHs58JfAl40x37FMu2eBTqDTGHNeRDqAc/7h6FIJIkTkk8ArgFcYY/7K33cU2AF8tzHmP5aoczfwZ8CfGWNWSpJhyy835bR9cHAwtnhG6ulPfzqZTIZTp07R2dnp3O5srDerHgtmawQWxOwaGhqitbWV0dFR6uvrXWKHM2fO0N7ezvnz59m+fbtzR7OusNb98NKlS7S2tjI0NOTiztnYXzU1NU5hBbjg8vl83rnAWVWWVSFVVVUxMTFBW1sbFy9eXOBuOzIyQktLi4sfZlVvVuUXVIdZJZE1MFojI+DiZgVViFYBZmOMTUxMUFNT41RCo6Oj1NXVOSWiVVCNj49TX1/vztfGarNqP6sqssq22dlZdw8AlyAjqASzrrTWrdQq6mzMPxs/zyqmbIy7oIKqurp6gUIp6JoYdEe0Bteg8i2o8rJqJntN5+bmFiSXsIoyqxCz99Yq+IJjtEZaG/fMxjOzait7f4KZdm2dYPzEYHy9YBZTG8vQ3lOr2LKKM3sdbIIQa9AOqgDt9bFJEOx4IpEI4XDYPbP2mtsx5XK5JZV39rkIZvS1Y7exHqurq13f9t/IYjf3cDi8IPaijS9ZKpWcgtIq0+y1tucVvDdBJZ19Vm05ey62fjCjsv33GVTeZbNZp1i0/djfFqsyDd5T+9zbcdp+gwo7ew3s82Nj+tl7EbyfX/3qV1f7SV0WVT1cjiofFEVRNhd91yxE3zOKoiiby/WgsPsAUAX8xDrqzPjr5Aplqv319KI6K9VbXGctfS1VZ1mMMXuWWoDjS5UvFotks1kqlQrZbJa5uTnm5uaYnZ1lZmaGQqHglnK5TD6fxxhDoVBgbm6OyclJQqEQExMTlEolpqamnFHCxj+rVCqMj4+Tz+eZmppibm7O9WX7tpkebYB/G5vLZoi0Rrpgxk47Vvsxbj/grXHLtmENCw0NDUQiERoaGgCoqfFEi3V1dVRVVTmXUWvIsOpDGx8rmUxSW1tLOBx2Cry6ujpCoRCNjY2Ew2Gam5spl8s0NzcjIrS2tmKMIZ1OE4/HSafTVFdX097eTjQapb293SnsotGoi6eXSqVIpVJUV1eTSqWc6i8ej9PT00MikaCjo4NoNEpLSwuRSIRt27YRi8XIZDLE43H6+vqIx+N0d3djjHHHe3t7icVibN++3Snt4vE4vb29pFIpent7aWhooK2tjWQySVtbG42NjTQ2NtLa2kpjY6NTmPX19dHQ0OBUa1bVt3fvXmKxGLt27SISibj14OAgIsLg4CChUIj+/n4SiQR79+4lmUyya9cupyizKqn29nZ6e3tpbW2ls7OTrq4u0uk0u3btcuvGxkZuvvlmp/BKpVLs37/fKccSiQS33HILkUiEW2+91R1PJpMcOHCAZDLJ/v37nQLNqtysArGzs5MdO3bQ1tZGb28vPT09ZDIZenp6aG1tdWq8wcFBmpqauOWWW0gmk07NZdVqt956K83Nzdx5552kUikGBweJx+PceuutThUYrDc4OOjUajU1NezatYu6ujqnAuzr63PqS6s+y2QytLa20tXVRUtLi7umdr137143Rjsmq0Ssq6vjSU96klPWWfVkcIy33347qVTKKRftvdu/fz91dXXs27ePpqYmbr/9dhobG9mzZw9NTU3s2LGDlpYWBgcHaW5udgq4gYEBGhsbFygBOzs7Xb3du3dTW1vr6u/atYuOjg6nzBsYGCCdTtPf3+/qt7S0sGfPHrddV1fHrl273POfTCbZvXv3Wn5SFUVRFEVRFOW6IBiayRjjwhVZccnifXYNrHh8vXWCy0bqLFV3tbJLLcC6yl/PdW5UNkNhZ4AJ4NuLDsWBO4A88N/+vpcaYy6KyC3AN/GSTqSXaLMaz9A2boxpDOyfAOqAPcaYQ0vU+1+8pBP7jDEP+vs+Bzwf+CljzAeXqPPbwFuBNxlj/nBdJ7+wnSVnpJ761KeyY8cOTp8+7RIg2FhwTU1NLvi+jUNmVU2AU3NZ1Y2NGzc2NkY6nebixYu0tbVx6tQpenp6XCy7s2fPLohpd/r0aRfTrrW1leHhYdLptFO/WYWRVU1Z5ZA1sVDVrAAAIABJREFUCNqspzU1NYyMjJBOp91YrKLOxtO7dOmSU/e1tra6zJxB5Z3N9BqMaWd/PKxKxxoWrbrNxmKzGWzD4TATExM0Nze7rKjDw8Mu0YXNEmvj7QUzmFpVnI2zZtWNVrVkf6Ctys0q4KqqqlzWTqvostlAbdw0e72CMfxSqZSLt2fLWdWbVbeVSiVisZhTLVlVWzC2nb0vwbJWKWjVUjYumc1Aa7PpBuMR5nK5BRlJ7RgmJiacasuqqaxizKrHAOfCbV9oVmlnVXn2fKqqqtz5WvVWPp+npqbmMqVXUCVor6+NIWhjKiYSCfdc2H8fizPN2rEE48MFY9wtVkda9VgoFHIqSVsveC42Ppt9ToIZVQH37ydo3AbcWKw6z2b8tW3aBCj2mbb7bT17r+31sWMDnGIxGo1SVVXl1JbWOG9jyUUiEaamphYo9oJKRnvPF4/LKhaD/zbsc2gVl7a+fS4s9n7/7//+70Z/UlX1sASqfFCeyJi5AmboBKZSoVTXDpUy4cI0lWiCSrwOMEiljJgylOcIzYzCXJ58Qw8VCZOcOsvc+dOM3v95orU1NDzpNvLnzjF9+CChcBgJC7VPuoOqtg4Kjz7M7OkzPPCZbzBXLPO0X34lYVNk+L++xtHDF7j/v89TnPP+r9CTipEOG07OCZemskTiMUq5PJFEnKbmau56+w+SjBimHjvH4Ycv8J9ffIye2ioG00mSDUkiVUJ1Wx0SqjA7lKeUzdM40AGmRGGyQHEqS3GmTHY8y+xojnhtnERtlFh9gnDIMHkuS25kmpquBsSUKOYNpjRHqqOOVFsdHd85SLS+gUh9C0SiEApRyU5TyU5TmpikMDrB6S8epVQos+dnX004XGH0q18lEotQt3sH37z/EP/60fvIpKL0VEfpunMbNZ21lLIFyvk8DQPbEMpMnx0lFA3TeOvNSCQMpkLu4jAzJ89Ss2cP1dv7GfvafzNx8DD/+qWzXLo0xSt+/Om0tlUT27GP1DNfhITC1/y50nfNQvQ9ozxRKRaL/Mu//Atnz551/xe33m/BhJH2WzX4LWDLBtc2VFXw/8f2u8p+69nv7uD2Uv3YbzF7LFjHerrYfoJeWrZOMKmfLWv3L64T/N5b3G+wTrDscnWD28F+lupvLdtXUhdwccevNdeDwg685BBPX7Tc4R+LB/bF/X1HgALQIiKdS7RnE1E8uGj/txcdd4hIFNiLZyA8upY6q/S1KRSLRcbGxsjlckxPTzMzM8P4+DgzMzNMTU25/bOzs0xPTztl3Pj4ONlslomJCYrFItPT05TLZSYmJigUCoyMjFAoFJiYmKBSqTA0NESxWGRoaMjtz+fzzr2zWCxSKpWcIaRQKDj3tkqlQrFYdGq6SqXiYuXZOHfWjc8aBeyDH7T0h8NhZ+QJhULE4/EFPzixWIxoNEoymXTGj8U/ONbYEY1GiUajzlAUj8ed8s4mJLDx8QqFgjNg2fh7NuNtY2Ojy44ajUapra0lGo1epqpLJBJuX21tLdXV1TQ3N5NMJmlpaSEajdLa2uraAuju7qaqqoq2tjai0ShdXV2EQiF6e3tJJBJO3dbV1UUsFqOjo4OqqiqnBmxtbaW+vp6WlhZSqZRT2TU0NNDU1ERdXR1dXV1UV1c7dd6OHTtIJBL09vYSDofZuXMnVVVVDAwMEIvFGBgYIBQKMTg46BR3kUiE/v5+p35KpVJ0dna6sdfV1ZFOp2loaKCjo4Pm5mYXz62trY2dO3e6+G/Nzc0MDAy4WGzBeHF2e9++fS7GX3V1tVPg3XTTTdTU1Dh1m42zZ2PkdXd309TU5BR+3d3ddHd309XVRX9/P+3t7XR3d1NfX09/fz/Nzc3s3buX+vp6brvtNhobG52KzcaPu+2226iurub22293+6urq7nllluora11KrY77riDhoYG9u/fvyAu3MDAAE1NTQwMDNDQ0EBPTw9dXV1O/ff/2XvzIEmy+77v8zKz7qqu6q6+e47uOXZmdmcP7GIXAEnhoEgJFEmRhCRSlMIMS8GwImyFZF02I3RYEsOyJYdoy7bMP0QrSJuWDImEIBIHxaUBEMS1u5jZufu+76Puyso7n/+ofg/VjZmdnsEuFwvOL2IiJ7PeL9/Ll1ldmd/8/r7f4eFhPae9OoSlUomLFy9q5lqpVOK5557T2n69+novvvgihUKBl19+mb6+Pr7v+75PM+wUC1Bp4qXTaa5cuYJlWTz11FP683Q6zdjYGMlkUjPnrly5Ql9fn2YRPv/881p7L5fLMTU1pRl2vVp0V65cYWRkhKtXr1IsFrl69apm3pVKJS5fvkw+n9fXg9JNvHz5MslkkvPnz5PL5bh69eo78Sf1STyJJ/EOhQwDpO8h46j7Lwz0/+M41ssolsRx1AXQopDIsQ/fXseH7WNkFHaXvkscRcgoPNxHfPTt/uG2bn8+MgwIW21iP8CrN4mCgLDVJA5Dot1l8Gyi/CAIA8NtIGV8CNaBkDHIGOII4bYwvBZ+bpAokSHV3sEIHKq//3uE1QP6n3sWGbg0rr1O7NgQeSQHB0mPTxBurRDubTDzOzfZu7vCcz/7EXLlHPu//we4+/t8/nemqe/V6NSamO02Zcdmp9JkbesAr93BPqjh2Q72QY2P/9kXKfVZNGcX8Ko1PvPpN/Grda7kJIbvYEQOphFixC6d7RrOzgHZgRRG7OHsVAnqdTrbNfxqndrSLmG7TdL0wXcwQof2ZpXW8i6WFYNn4+w38A5qJFOS2G4z+uIZTBFjFordeUEiXRvZqhE16kT1KnvX5mnOr3Pmxz9MZrCP2te/RljZpzB1CrfV5lO/9GniWp3T+GSLFn0jacJGg6BaJVsuYJkx7bVtglqVvguTCBGD7xB32jTvzWAmExQuXsBZXaF16yY3rq8xfWuND33/WUbKFgQe3r3X8eZuvMvfgCfxJJ7EOxlRFLG3t0en09HLg4MDbNumWq3SarVoNpvU63Xa7TbValW3UUvHcahUKnQ6HWq1ms5pNpu0223q9TqO4+hn72q1iuu6er1er+tn7na7jW3bNBoNHMfh2rVrbGxsaMKEWipSwHF2mnoG7m2rlvDtLLheltdxTfnedeDb8tS24zm9ufdjkh3P6d2XWn8Q+6y3zf1y3ip6SThqqeL4+lt99lbrJ23bu11JT73XwvpOdyClvO+sv5WGnZTSEUJ8AfgR4M/RdWntjT97uPztY9s/C3z48PNfP/bZj9EFBD8jpXSP5fwD4MeFECkppdczxhHgjwE14KsPPsrHD8uytKZZuVym1WoxPDx8hOWkSkX7+/up1+ukUqkjyLhy4IRueWkURQwMDBCGIQMDA9i2zdDQEI7jMDw8jO/7lMtlrTvXyywrl8s4jsPg4KDW9FIsnl62m9KmUoCdAtoMw9AMqXQ6rUtaj789UEwctW4Yhmb/KE2vXpCul1GmynSFEPi+r5k8igWlUHtAa+IpELHZbGqzDiEEjUaDMAyPlAh7nqdBUsXgUyXBCvhT+wKoVCp6GUURtVqNKIrY3NwkDEOq1SphGLK3t4cQgq2tLaIoYmNjQ4OpYRiyu7uL7/vUajXiONY/RFEU4TgOURQRBMGRNzLNZhMhBCsrK8RxzPLyMmEYsrKyQhAELC0tIaVkaWmJIAiYn58njmNmZ2fxPI/5+XkMw2BlZQXXdVlbW8PzPNbX17Ftm/X1daIowrZtOp0OjuPoa1Lpz6ly7Ha7W12u1qenp4miiDt37gBw7do14jjm5s2bCCG4efMmQRBw48YNPM9jenqaTqfDrVtdbPzevXvYts3du3cJw5DNzU1s29bmK4Bmv/X+WCjmnprLKIr0PN24cYMgCLh37x5hGPLGG28QRRHXrl0jiiJu376NbdvcvHmTdrvN66+/ThiGXLt2jXa7rT+fn5/H930cx9HXj+u6+th79fbU9V2tVkkmk+zt7WEYBvv7+wBUq1VM0+TNN98kDENu376NlJJbt27pvg3D4ObNm/i+z7Vr1+h0Oly/fh3P85ibm0NKye3bt3Fdlzt37hBFEbdu3UJKyezsLFJKbNsmiiLu3r1LEARUKhV83+fOnTv4vs/09LQuq7dtG8/ziOMY27aJ45h79+4hpaTVahHHsT5Wdey1Wg0pJfV6HSklKysrhGHI/Pw8AAsLC/i+z+LiImEYsrCw8Pb+MX0ST+JJvGPhzd2g+bv/ltTYBNmnnka6HaTbgfGLiEIZEIQYbMZ5pNtmbOn3Cbc2qHzzNumLVxj6xF9AyADD64DfQfoO4fYqsd0kcfllRKGfOFMiNhOEiRwiDkm4TUTgILw24eYi4fosi5+5ydbX59l3Y1wv4PJzo6ST4DsxV/7Gz9P//BWkOLzfkBKEAUJ0/98bsnv/wWFboR6GfB+EQFgWseuClAjVJtFlC8uwe0MfuN1lIte9/4qDABlLgjDW3ZiH92rRA55dMtnDfUYxURwThjGZ5CE7wTj6MCGj7n6FebiuHsLiw4cjqQ9H58rDjoValxxZN5JW93iFAepuXTVSD5v+oX5pJnV4nN2XuYZpEngeURhjpQ5NzdTYD/chTOPI2I3Etx4r9PEku/d08eFLYs/vPsymM4kjcyWdNk/iSTyJ782wbZtf/uVfZmdn5y3ZUCdlUJ2EdXUSppZaP972uyEeZyzfTeN/O+OP+lz84XMCvxW/dLj8e0KIi2qjEOJDwF+hW2b7fx7L+RWgCfyEEOITPTnDwD87XP3nvQlSytfpgnHDwD/tybGA/wNIAP+rlPIdgVzjONYPzjs7O9i2TaVSwXVdKpXKEYZdo9HQoIli2ymm3O7urn67EAQBe3t7uK7L5uYmnU6H3d1dDQp5nsfOzg6u63JwcKAfsl3X1W80tra2aDabNBoNDZIooES1bTabmq3neR7ValWz/dQ+wzDULEBlzKDAJ8XqU28aVFmhAjhUWymlRrw9r4unhmH4bW8cesE9xRRUYJ7KUUCKaZq67FRKSTqdRkpJPp/HMAztTqvK+RT7TzniJhIJzepLp9MIIbS7by94qlx1AQYGutXb+Xz+CMtPMfKUxl+xWCSOY/r6+hBCUCqVSKVSlEolzQLMZrNaZ0+x/AqFgnbiVa64ve64QgjOnDmDYRhMTU1hmianT5/GNE3tfKucbpWT79jYGABTU1Nks1mGh4cpl8sMDQ1RLpcZHR3VDq7j4+Naz03p6+Xzea1J98wzz5DNZrWO3uXLl0mn05w/fx4hhHZPffbZZ7EsSzO1FPNOuY+eOnVKa9spVp3S9xsbG6NYLDIxMUG5XObcuXOazaY06JRGXSaT4cUXXySdTvPiiy9iWZZmASqWm9K+e/755zULTjEZk8mkZjSqfqamprTT76lTpxgZGWFkZEQ7/ion3uHhYa2Dp1xylYPthQsXME1Tz9tLL71EOp3mhRde0Aw5xaRLp9M899xzxHF8ZH6TySRPP/20ZnBGUcTp06cBuHTpEolEgkuXLpHL5bh8+bI+P8rFuFgscuHCBe3+WygUePbZZ3W/ioVYLpf1570OvNlslqmpKa3VaJqmnjM1zslDx+Z3O4QQLwkhfkEI8SkhxIYQQh5KOTyo/T9UbR7w7398i9zvF0J8TghRFUK0hRCvCyF+7p05sifxhxUycJG+02WL+S5xfY+o0yBu14idNsHuerfEsLZDHAb6hVUcx8ShTxz4SN8hDlyk0yL2u/uLo+BwGeq8KI6JO03i5gHO1ibu5gbSs4l9R3/edAOcls3BjbuEbRvpOzT39tm4eY/G+haVmQWCyi5BZZete/NU1zfxt9bwqhXWr9+hsb3L6rXbdPb2sefnaGzt0vi934A4InvxCsRRF6zLFg/BOkAI6jKFj0n/zl0sv0Pj7hyx51H+Uz+FMA2E70AcQeAS203iVg1jcAIjX0QmMmCYRGYahIHl2wgZIzwbAp9ofRZ7u872NxboBDF2x2dwOEs2YxC6IbEXsPX5LyCjENOuABKZyh3uowv0SABhIAGZKiANk0TnAKIAPzeIBErv/wBISfPePaxcjszkZJf1F0Z4m2sEtSqJsdOIZJoLH75IIpPg7ie/ROgFDLz4PJZl8IEXRvW10Qxi6kHEYNIkaxnfGsfhnP3ub7xB4IfkTo+STFp88JXTNL2IlapD5EWEXkjQ8Yn8iMxAFsMysHeaxGFMqtiVXk71pTBMg2wpTeTHeG2/m+tHZMoZrLSJ1/CIw5hkLgEC3EZXk3jv+nKXBdmsgZTIOEIk02AlMHM5hGkydPUUVjrB+me+TOR6FJ9/HoSgtbxGX7nAh37sJepexJ7t01yv06m0sTJphGnQ2a0SByHZkQEwBM35pS6YZxiY6RSZ0SH8/X2crU1yU5Mky2WevTJEXz7JV784j93u3vPZbQ/xLpQpvV3x5HfmSXwnEUURb775Jnfu3OGNN97g3r17vPbaa8zOzurl66+/zvT0NNevX+fOnTvcvHmTGzducPfuXa5fv87s7CzXrl1jfn5eL69fv87c3Bxvvvkm09PT3L59m7t37zI9Pc2tW7eYn5/nxo0bLC4ucuPGDZaWlvT67du3mZ+f5969e8zMzDA7O8u9e/dYXFzkzp07LC0tcfv2bVZWVvRSfT4zM8P8/Dxzc3PMzMywtLTE5z73OXZ2dvQxn4QNdTwehbH1OOwrFSfRSVPb7vfZSXOOtzlpzoP6fNx+etffjpyTzMnbMRcnGduDGIfvtfiOGXaPG1LK3xNC/AvgrwM3hBCv0jWv+GG67wH/kpSyfiynKoT4y8C/A35DCPEloAL8EN2y3F+SUn7pPt39JeDrwF8XQvwgcA94GTgHfA34H97+I/xWDA0N0Ww2tY6aWpbLZTzPY3BwEPgW4NNr0qCYQ9lsVjtxOo6j3WPL5TJCCM6dO8fS0hJnzpxhYWGB8fFxFhYWOHPmDPPz80xMTGDbNiMjI9i2zalTpwAYHR1le3ubcrmMlJJcLqcZdb2GE1EUkc1mtfOm0r9zHEdr0qncXC5HKpUil8thmia5XI6DgwMN2KVSKV32ahiG1lFT/SqGmQLZoAv2KXadykmlUpimqZemaR5xrVRaawrgUyw/RWtW+1CMQBVKl8u2be1Eqgw3lIEHQLPZ1Aw95bYqhMDzPIQQmiXWaDQA6HQ6Wo+s93PbtrURiWmaev9hGGqNs06no0HRXrbe9vY2nuexurqKlFKz/ra2tgDY3t7W4KppmmxubuL7vmYN7uzsEAQB29vbBEGgwVjFwlJl1KoUOpVKacZYq9XSzC0pJYuLi0eWc3Nz+L7P0tIScRyzuLiI7/uavaa2Lyws4DiOZg3u7e1psFjNpdKw63UVBjQbbHZ2Vs+xYtIpNlsQBLz55pvEcazZZjdv3iQMQ775zW8ShiE3b97EdV3dfmlpCdd19ZjX19cJgoCdnR1arRaNRkOPoVf/QZV3JxIJ9vb2ug9Mh8xLdR3MzMwgpdTL27dvayaclFKzA5eWljAMg+npaQDNtFPbFxYWiKKI1dVVhBCaPTkzM0O73WZ+fp4wDFleXiYIAmZnZzXLMooidnZ26HQ6mpWp2s/NzR1h8s3Pz2PbNtPT03quXddleXmZOI51v4pZNzs7qxmT3yXx9+nqmD5qfBW4H03w2v0aCyH+DPBJui/CvgwcAH8c+DUhxHNSyr/9GGN4Eu9yyOoG8mAVaSSQhkkw+03ixgHmyGnAoH3vDsiIzMgQYugMvPxjYFggJYZvY/pthNtCBC6y04QohOKhlpgwkaaFTPcRGwkCK4PYmEbc+RJ712bZv77A5M/+BAMvv0A0eokg1cetvQ7NtS32/8p/RXGoyA/9q/+O2W/c4Vf+i/+evIwZTls89/1TXH7lNJ/+D3eYvrfLn/+Z5xgezPHvP3mTgwMbXwrKhSQff2mMrUqHL93Z5+/8/T9Jvj9PF2464Vtp9aAje3K+LfUEN8cn7K41t8jsL/0yp378Iwivg3NQJZVLkSiXMTJ9kEgQO21w2si+QSLfw15ZBt9FTJyi3ajiVpoI06Bx+w5BdY90uUiymCNwPNpb+zR/9ddIDQ8ROTYijnn2o2dZf32T13/hX1I6N0R7/YBTfsSPnCthJEwKZ4r0jeSIbZ9n0hluff9Ps1ua4Nf+xa+SHhripb/ww7wu2pS/8n+xOrvN3kaLwaTB8q7N8EiOvlwCK2URdDzMpEluJIvX9GisHpDpTxOHMZ2ag2kY9J/tAxNa+x38to+9a5MqpUgVkximiWEZJPsSJAsJWls2napDfLt7bzD0rIfVbmJl0kgMkBGx20GkLBAxZz52Ea/eYf/Vz1O6coHSpUn8ao3qmzf5wNN9TKauEPsB2VSCoNmG0AdTUDw3jpnLkhgaIjU+RmzbRO0GSIk5epbSn/4A+eUZZGOf2jfmkXFILmvxUx8/x6c+v8g//0ef58KVUT7xF1/51vX03ownvzNP4rFCSsnf/bt/lzfeeOOhrK+3YoipfyfV/7pf7klYbN9Jzkm0w9Rz56PO4fGch+3npJ+r59DetvfbdjznQft+0H5PmvMggPGkY3nQPnrbPs7YTrr+uDmPk6uwgO+FeNcAOwAp5X8thLgB/FW6QJ0P/B7wi1LKrz0g5zeFEB8G/h7wQbog3z3gf5dS/toDcuaFEO8D/jHwceCngDXgF4F/InvKZN+J2N7eJooiqtWqBk/CMNRsuWq1SrvdxjAMWq2uWa0q3VRlqgo0UQCeKk9UgMvS0hKe57G0tITv+2xsbBAEAQsLC3Q6HVZXV/E8j42NDRzHYWNjg1arxfb2tgY9Op2OLoFTRhPZbJYgCEgkEhpwqlareJ7H9vb2kZLP/f19wjCkVqt9W7mi0vKL45hWq6XBIQVK9ZbKKjBLSqmNAFRJqxBC96FKXNU4hRBa609KeaS0FNDltWEY4nkeruseAeqUQP/xfNWnAmMAzcZTJZOANjBQQKRpmtowo1araY2/RCKhQVhlTqGMEFqtli5PzufzR8avgEllfOE4DgMDA0RRxNDQEJ1Oh3K5rEug6/W6LrMeHBykVqsxOjqqS6eXl5cZGhpia2uLUqlEEAQUCgWazSbDw8NUq1VyuZye315NhjiOKRQKVCoVbWBy6tQpVlZWOH36NAsLC0xMTLC8vMy5c+dYXFxkamqK+fl5pqammJ6e5vz588zPz3Px4kXu3bun201MTCClZHx8nL29PfL5PO12W8+PYRiaSZlOp3Xp9+7uLgMDAzSbTW3GcuHCBaanp7l48SLT09OcO3eO2dlZLl26xK1bt3juueeYnZ3lwoUL3L17l6tXr3Lnzh0mJydZWFhgamqKxcVFhoeH2dvbY3S0y6xQ5i+FQoF2u00+n9emHsowQpU4JxIJbexSr9cZHx9nf3+fM2fOsLi4yOnTp1leXub06dOsrq7q7ePj46ysrDA6OsrCwgKnT59maWmJsbEx1tbWmJycZHFxkQsXLujPFxYWuHDhAsvLy5w/f57Z2VmGh4fZ2tpiamqKubk5Lly4wMzMDKOjo7iuy/nz53W/c3NzXL58mYWFBZ555hndfnp6msuXLzMzM8O5c+dYXl5mcnJS9zM9Pa1fFqjzrObquyC+Tlej9I3DfytA6gR5vyKl/NWTdCCEGAD+NWACf0ZK+anD7SPAV4C/JYT4zANeKP2RDRmG+GuzCCsBcYiRznaBgGQKvA4i2wdRSBxFxE4Hq1BCHuqUCWEgMjkwTAQgDYEIA6RhIaKAOAzBbSPyJZCSyG53jQhSaXw/Yu76IqlcBqfZJttfwq7UyA/20z6okRss0ak2yBQLXBiX3fJC00K2asT1fUS2gJFM425tIH2P5ECpyw46/yLCtFAvcA2/DXGEEXa13ggDSGUQVgKJACGQVpdxFprJbuniwhvIKGT/zUWSAyXKLz9PnC4gM0UO7IBOKLF/6zNE+wdc+Rt/kWQ+y6v/8t8RBSHlbALLMrj08mmqlQ537+wwNdXPmdMlbt3YolrpEMnuTezVs30kTMGtlTpxLNn48jyX/tRV7Jm75C49A6k00q5DfQ9RGkZGISXDoxMZ1Eavkm7vUXrmKQ5ev0Hls59i8BM/i5FIg98BK9mdo0KJ+GCLqH8Yo2QghYkpDEIpCZM5LLuKkcxCGGKeeopsPMP4B8+z+fUFcimT/b0OA4MZstkkkR8TeRG1mRXmry/wjaUGdsslYRqcK2e5MpjFSieIggAQdJoOt2zJxm6DfC5J0hT8+EcmER2PTtUFAcnCJiMvnmfoxfO0V7eJoib/6YsrLK+8yY9+cIJSLoGZSZA4XeDzX98kdXObZwcy5LIW5dE8iayFlTIYvjBBYXKE5uImg6v/iag+wI9+KOaTn3yVg9c/x+krE9zb2OHmVpt+U/DSYI6hp4cZvDRIbHuErkfghvh2QCJjkepLkcyl8Wyf6kKNZF+aoefGCOwuC800mjgHDslyBmEJiqdKJLIWXtMnCiLiQJLqSxJ6IZEX0VzeIZnPMPh8H0gBlkVndRu/0aRw8Rx9z47RWVwk1e8SBxH1OzMgIHI8Ii8gO3mWqx/7CM7qCsHBPvZ2ldBxEZg0NiqMvfKDGNkM8cpdfNumfm8J86nnSF/5GMn2PlY+jww75Mci1l69RW1ul6t/+SP8vU98lMriFsX+DF7T0SXA79F48jvzXRq2bfPZz35WP2coUzVl5KUkYDKZDL7v6/s3RRDoNT9TOeoevNf8S1X3QPdvbO+LbvUsoKR3PM/Tz3aNRkMbdB0HxHrjYQyx7ySnt9392rzV8lHbqvnpzX0Q6+l+INLD4mE599t+HNg6fmwPA/aOg6Rv1V71dRxIOmmOGuf9zl3vmHrH8qBju1/O/QCw3n7fKvdh/R0H0x5njMfH8rDck4Co74V4xwA7KeUKJ3hvevhD9auPuO+v0tW/e5ScdbpMuz/UsCxLs91GRkbodDoMDw/TarW0i+rExARhGDI4OIgQgr6+PuI41iWUvS6q6kJV2mLKgbVcLrNUL9wnAAAgAElEQVSxscH4+Lh2hV1eXubChQssLi4eASpu3LjB5OSkZuStrKxw4cIF1tbWtINtf3+/dg9VLC/l6pnL5TAMg2KxyMHBARMTE2xubmqAYWxsTGv1VSoVPcbh4WE6nQ5DQ0O0222ts1coFHBdV5eOKnAomUwihDjivqP08nqdM5WJRLvdpr+/XztpJhKJIzp8lmWRSqWOLFUf6kdWuasql1HlStvrFqoAOgXqKc09KaUusVXGHfAte3AFNEkpNdsQ0Lp1ynlV7V/dXCiATLl4uq6LEF3WY6vVwjRNbNvGMAwODg4A9HqtVgO6bEDFnFM6fHEc02g0sCyLRqNBFEV6zErIVZU1K9af0iFUTM9eoHZnZwcpJTs7OxiGwdbWFlJK1tfXNRtQsQBN09Sg8srKClJKlpeXcV33SPtGo6HHoRhq6iZK6Q72mqQoncHV1VXiOGZpaYkoirTWn2KFLS0tARzR+gM0+291dZUoilhbW9PHpErKHcdhZ2dHu9g6jnPk5ksxLjudzpEfCVXmreZldXUVgNXVVcIw1AD45uYmhmGws7Oj2ZSpVErrflQqFYToMupc12VhYUGzJNPptGYFLi8v43kelUpFl8n3zs3e3h6maerxqPO2sLCgNegcx9FMyPn5ec2E9DyPra0t4jhmfX1dMwnVNWiaptbwe7dDSvlPe9ffoR/snwf6gP+oHqIO+94VQvw3wKeAvwV86Z3o/L0YUsY0PvXLBJtLJAo5DMvEzGS6dw1RiEimMUpDhI0awe4O1kAZ2T+A9F2IIxJnLkE2D1aqy+EKvS6YF0VE7Trh1jJGsYw1NIG3tki4u4FV7EdaCf7F3/l/WJvbPtE4/8mX/zeKIwNdFpl1qLkVd/+mC+VSrYCG4Ni7P2GAiA9LNXvZaEdmotsU2f1fIo0QLcykRez5yChGxIcaY0qXrFAAwGt2X/Blit2XO5GUyFgS+hHJlIUQ4LrqhdLR2z0v6I45aXV/+3bn95Gfus7Ic5tk702TGy1jFopYjRrOzi5xp03y9BRj+Rzu9hZh6CDDmPJz5zHMGP/L/x4pTGLHQ/ouZrGfRLGEtNKEK7N0tr6EEfskRsYQxLh7FYJGA3vrgM5Bm+ZGC0PEmGmL4WeHGE0YBJ0QGUUEnQCJRIaSyq7NV5ZqtL0IAQylTcajkNgPEFlB0Pbo1F22nJDQDUgCXsvlhZE8lRtbJPJJDENgpkwKZ0cove8iFAcovv80laXf42rKYHI0T2e+SmqyRNzwWF2sMSSgKSU7Mub9UyUSSQPDNIjDmI2vzmK+sYBpCkTCRMhd3IbHnzqXJYxisOsMpyw+MpYn9CIyhQQ4Hu2VA5L5JIZpkMwflv5KSfHUULfE2Gwz9v4xIi/E3q7R2LHxGh6h7TN4pUxpssvyMywTI5kgVY4Jmh0CN8BreCDBSprkxvspnC4j8v2YZ8/jLc9D5OPVW7S/+A3SQyWsZPf6MFIp8pcuY6TTiDimubTGzu+/TuXGPTKlPFY2RXqoSNBJE4chpalx4s0ZzGd/AOPSyyRX7zIwMIB0bYzbv4s5fBpvfw9/fZFEqcTTf/mHqNxepL2+ya1Pfo3mRoPhp0d55iff9644xL5d8eR35rszpJT83M/9HNeuXTsCbtwP8OjVTzve5vj6SZhn9+vnfv0+CHh5FAbY/UCQdzLnYfGwnIcBi++lOAlI93bmPErbRzlnD2r3MCDxUXO+k3jQvH2vX2PwLjPs/ihEHMdHTAg8z9MP2vv7+1pPTjHrlJ5cu90miqIjLDchhC7XVLG6uophGGxsbGhNO1UGpwTge8vhZmZmcByH+fl5XNdlY2ODTqfD0tKS1tprNBr4vo9t2wwMDGjWl3pTpMbqOI4eQyKR0MCLAmI2NzeJ45iDgwOEEOzu7hJFEfv7+9rlR2nkOY7DwcEBzWYTy7JotVr6rZcC41RZrBBCswHb7bY2flA6gL7vax2+RqNBEAS6nRLmV85Atm3juq52rFWglZpj13U1u673jZtiyqk5UGxAxRaELlgLaBBOldMqu+9ed9wgCHT/qixWgYS5XE6PUUpJ4fBhTenpqWvCMAx9vvr6+qjVahQKBc3sVOYl8rAcGKBcLrO8vMzo6CgbGxuaNTc0NEQQBOTzeZrNpu6nUChoMFUxEXO5HI1GQzv4FgoFHMdhbGxMg8hLS0uMjIzQbDaZmJjg7t27R4DclZUVTp06xfz8PP39/WxtbWlAV7UbGBjQbzbVfCr2Wjabxfd9zSwslUpUKhXGxsY0K031odYVu+/OnTtMTU0xMzPD+fPnuXnzJpOTk9y7d4+JiQkWFhYYGxtjb2+P4eFh1tbWGBoa0v20Wi2KxaJmAcZxTC6X00CxYRga7FXMyTAMKZVK7OzsMDg4yN7eHv39/WxublIul9ne3mZkZEQD2RsbG/T19envQ7VaZXx8nEajwejoKOvr6wwODrK8vMzExARra2uUy2VtNFOv1/W10N/fj+M4uj/FhOzv76fZbGrmo5qzoaEhPXdqubCwwPDwsO5Xlfqr/tT18EcofvRw+Rv3+eyzdN3Lf0gIkZZHTZH+UENKSbg2S1jbw0glIZaIQ5F4YRjEYYRfrWP1D5AaOwVmAmlaBLubhHtbGKkUcRBw59YOdrNDXzKBlDFNP0KY3XwrnSR0PJK5LJ7dIZXL4NkOiUyKwPGwkgniKCKDx1MsdcEG00BYFsIwukw0QGTyXaC73n3pYBWL3ZcccYRIZTGy+a75gDAgCrosu7gLfkX1bsm/Wey+BAr3tsAwMNJpVmY2TwzWAfzq3/llfv6f/DyJvgI+JlFuDGN/jSAwMAt9xFYGZ7dG5MdY17+AaaYwSkPEfkAQm5hOmygSeI0OSTOBbDShE2AVi8SxBNMhMlLIZJZQWnD2JYybrzL2oafZe3ORjd9+lfEf+SjG/jLlwjCjhgc/+sOEb7zO3X/1m+TOjPHxv/bn2ZlbY3dzjxHgq5+7x8sfu8AP/eAFvvbVFV77+iovPD/G5ctDTM/sIWO4uVRjIJvglQv9fPlOyO1Kh5csA3un1Z1HCSC7AFfKZGazRaXl8cxEH/25BMlcEittkhnIIKXEa/o0Kg47Wy2GJgpMXBwgkU4gTIPKXIXWns1OO8Ao5Pihv/mnMUWWW7/+/xG5LgNn+3Adj/2NFkNTJcYuDpDIpBCmyc6bm7S321gpEyNpMDSa56OlFF+4voMZSQaSFpSzjL4wgld3EAj6p4qcTpp88Zs7WDWHn/rJ5+jvS3P9d2Zor3dlH0qDWfqadW4temx/9EMUfu+z5G8vMfTsKGcHc9SXKrg1BxFLJsbyrLYDUmmT9z07Qm4gS26kj8gP8BodNu4dsLZUJ2cZZNMmz/zwJcYujlJf3CMKQ/JjRaIgorXRIPajrnFFx6e6WCczkCbVl8Jvh8RBxOhLZzAti8Bxu6CdPGR4CsFBFPPVhSrnRnIUY4lIpMmf6ieOJFEU4+03CKWBW/cxEOSGc8RhTGu9hpGrcerS00gMki/+ICJbQFp3+Y1f+QpLczf4ub/2xzl7aQRhmXix5ODcRzHq+/QtzGMns7z26btceeUsL3zkIvmnnyExOMbcv/4ttj75Bs/8wl8haSWRVhox9QKs3cPIFTEyWRqvfYPdP3iNwkSZPtPEvPxByq/8FF/+a/+I3Z02r/zsy/RP9NNpOBQeLPn2JLrxnvidAXj11Vf5rd/6rSPMIGUiBkcZQw9iY/Xm3I9ddDznOCtK3Zdfu3btvm2Pt++NB+3/QYymB+U8qL8H5SgDvt5jUMvjx3Z8H8dN2o7387gstvttfztyTgqovBXo9Dg5D2rfu7+T5L8bOSc9rt7vyaPmPEo8as7jgH/H+ztJ2/u1e8KwexJvGZZlad24qakp7t27p0sCexlpqqxRgSaKYadMCGzb1mw3Ib7FCEulUtTrdQ3QqIf9M2fOsL6+zpUrV3SZ3N27d7lw4QJ37tzhwoULzM3Nce7cOaanp5mYmMDzPG1ScOrUKba3txkYGNDmC4pFJITQTDv1gL67u6uPZ3x8HM/zGB8fp9PpMDY2RqPRYGJiQpfotdtt/aA/ODiI67oMDw8TRRGlUgnHcSiXy5imST6fP6Jnp5htrVZLgx8jIyN66XmeLhFVJaF9fX1UKhUKhQL7+/sa/Mhms6RSKYrFogaoFEjm+z7FYhHbtjVTT0Ucx2QyGe3uW6lU9D4LhYKen1QqRSaTIZ1Ok8vlSCaTeg7Vj6sQQmvpmaapb0wUI6/XSrw3T+nLCSGwbRtAa7x1Op0jJbgKrFNgogIfbdvW51EBwspIRMpvmYEo/TxV5tlri600ApvNpgZHoyii0WggpdR6b7VaDcuyqFQqJBIJKpUKpmlSqVSQUmrGltICrFQqel2BrcqURLE+FcNOlTu3Wi1tkKJYf71sL8Vi29/fP8Jy293dxbIs1tfXEUJo/bWDgwPNRIyiiHq9jhDd0mvXdWm32/qYFZDteZ6+UVTsUTVPasxSSn38juNoDUTLsvS6mi/HcUin00fAZiGEBreVe2uj0SCVSukSD1U6rdyQ1XZVAq8YiwpIV/33ut1C1xXYMIwjpfyqnRpHr76gYneq434Pxw8KIV6g6z6+AXxeSnlfXSHg+cPl9eMfSCl9IcQd4P3AU3TLpt6V8G5/Feern8FIWhgJCyOZRJgWWBYyjmlMLyJSGYZ+/M8i6zvEmSL+6hztL30GDIFhmvz2b97g9a8uM5qyyJqCDSfEP2GpSm9kc0n+9j/4OElVFqJYakJ0waJD4M5IJIk8DxkEiGS3wkyGfpfVdsg409aZApAgkilkB2TgI5JpRDqNdDrIOKY02NdlRkUnK7+be+0e/9NP/Le8MF6gavss7ncYTlqMZywSKQsjIfCckDiISaQtMv3/hkt/+n0kcwnqGwd4js9XvrrKwvwBBpBPGLyvlKb/+XEGJ0t4NZvQ8Wnv2ER+hJRgWIKRs/0UL54mf2qI9tw8oVgk6rQpuh3MuSXGBhvsNxNc/4f/M6+vNGgcMulWnZDVO7vcnT3g6kQfH7s4QM522fraMucT0Cpl2G56lEyDmdkKpzIJXulLYlkmliXIDWWx0hZmyiTyI/y2T7XikgslffkUQSfAASI/JlVKER90SBVSXc2yIOLMqT7SpTRhJwApiYOY7EAav+UxJuHyz7xCyozYeO0O5nianbkOrfUWY8NZzl0dJjOYBWEQhSHSDyie7SN0A9yqiylN6htNpnfaZGJoRTGrHR9nqUa77XPxYj/50TzJQgphCH7kY5MsvbnDwquzjJ8tMTGWZ80NsZ2Ale02DT/i+dYXeWlnlpH3naf1Jy7T3tgjdDwK4wUyA10Nubwb8ZMTfThVB+GFmAlB0LKJAkl9o4271SJnCtwwZnSkD3evTjIlyE8UCW2XsOMSBzGpQpKgE2AmDYpnS8RBRBRCdqRIeqifVDGHkTAIWzbSENQ2tokcn2Rfl0U64Ed89GyRZiBxhImMfFrre4RexNw3t9jdbHLgRZgJg+//gSmyZpr8WI6+cwbCiGneeJP08Bpmvg+rv0x1scFlK2JyOMfGv/0G1scuUJgcovj8EGc2voE1Non//Ac5vV9j8M9dpbPbwK11KLQqkM9x6b/8aXDtrhnLzhKx43Lw2usErRa5/hxWNk22v48zf/x9RH6INTCE2FtCbkzzfT/9LK939rnx2TuMXR7lhR9/DsR7l2H3HcT33O/MV77yFT7+8Y9/W6ngg1hlx7e/XTnH23wnrLKTgCb3y3lYf8fbnhRgeBD491aAxncCbj0O0PF2AXAPA53ejrnoPU+Pk3PSsb1TOQ/ax9vBsHucnIdd773raj8nAXEf57iO575XQbsngN07HIZhsLm5SRRFukRNibNvb2/j+z5bW1uaYaa07BTgokwGOp0OfX19tFotXY6oGFyAfojf3d0ljmPN5puensb3febm5nTpn+u6rKysaIH5TqfD2toa7Xab9fV1bNvWLrKqjDKVShGGIdlsFsdx9AO/csFVYI9iEMZxrEv9lJmAEvJfW1vDtm0ODg506aPS02s2m0e0/NrtNq7rahaZYqQpgwYFfmxvb+M4Dtvb27iuy9bWlnbJVSYLiomnGHie59FsNrUjruu6tFotDUy02+0uI+VQl0L1Dd3SULXPOI7xPE8zJhVjUGn92baNlJJarabdgRUrTJW9KgZlL/NOCKF16lzX1ddFKpXSJdKKaQjopRBCA4yGYRwBuXzf1ww5xY6rVCoMDAxoIEaVACsAqNlsagAon89rYEYxLnvnRgihr0+1D3Uj1dfXR7Va1YYpip2mxqDMWPL5vGatNZtNDXopYFSVIedyOX0t9pYNQxfIVholjuOQz+dpNBqaXVYqlTRoXKvV6O/v5+DgQAO6ig2oDFN6mYaKgaiMZDY3N/WxWJalmX6KVdfrdCx7yqFTqRSNRoNkMqm/30pHxXEcrR+otFMKhYI+pjiO9XcymUzq8u1qtapL0XvLxhVzs9PpMDAwoNmXzWZT/11R4HY2m2V3d1efr5GREarVKvl8nkqlQrFYpFqtkk6nqVarDAwMaEOWTqejAXfF4nwPx392bP0XhRC/CfznUsq22iiE6AOKh6sbD9jXBt0HqbO8Cw9SUkp2P/c7iMWvkEyAUPqc5iG7TggC2+m6PU6dwkgmia2uppq/MnfYpvs9vntzEwHkLAM/jh8LrAPo2D7//ldf44f/xGUypQ59QwWE4yEMExlH0LBxrCZuIBD7Hcz9WdJDQwhDYBDRqb6BLA6DlcS0EsRhQBh1SyjjKCLat5EbN6A8Rhzm8bZ2YauFkS/wwz/9Qb7wqdcJvPBEY91vB7w6V9Xrdd9nru3fv/Fmi9+5+zuMpCxi4MALiYHRlMmWF1EPYuZaPiNvrPH7v79EJbg/cDhRD/mLL13k4LXrzPz2bQ5aHltOQCOM6USSly6VGR1IM3vQBSKTBgTxtywe/DjGzqf4wMefprm8z9r1dQInZNIyuDxRwLQMWnZAGMZYKYtkyqTvVB+JrKXdOoVlgCEYSpkYpqBZdxkcz5PrS9FperSbHtIJEVGXBWZlLNLZBHEYEXoC3w667qf9GcqXy9RXmiz/7m3O/c2/SuEnP8Bv//VfJG75/MmPTmIFEftzFfKxwZkPTgKSyA2o7O0hY0kilyAOYty2T9kyqBKSNgVjxTSGIai0fdJ7Nk+Vc2SHB8gM9dHZrXPmRYvpLy7y5u1dvu/ZYUbPF6mttqDtc3ezxValwwdWm1Tnthm8PEwilyGOIoKWS+AEZIb6yI4kicOIwkRAe6uOW3NIFlK4NQd7owGGgScjpIClxTrJfJJsxyPVlyUznDn8bkVEXkCyL00ik8RMJTGTFolClvRAH6nJSyRGTxE2qgTVGp2vvUYiYxEHIaEXU5oaIj9aojq/x5lihoGnRon9AL/tUJnfR1Y61PyIVhgz2ZfiYLfDpZ/5OOm8RfVrbxC0bZrLOyAWsNIJCucnGXn/RfbW9qnuzjE8mKOxViPVn6V16ybCNDBLdyi88gPkXniFxm/+R6SE2uw6RjJJOZXG7J+A8StECzcItxbprK7h7NWZvb5Pulzk6s/8MUQ+Q8qERDqLiGPaCwt0VtdAxlx8tszVD09iJi3cWpPE4YvHP2LxPfM7A/DpT3+aX/iFXzgRIHG/5duZczz3OCvtURhpal3l9DLh3ioHOJJzvL/jOceP7aTAx3cSDwPE7tffSZhOD8p5KxOAdzPnYdfSg3LU/+/X38NyTgpqHW/3sP281bYHnbuH5TwKAHeSuegdw4P6Pj7Okx7rw8Dx92I8Aeze4RBC6BK1iYkJ2u02ExMTrK+vc/r0aaanpxkZGWFlZUWXwI2MjLC3t8fQ0BD7+/sMDg6yv79PLpdDym5JZDqd1qCLevivVqsaOBgZGWF9fZ3Jya5W3VNPPcW9e/c0006x/CYnJ7XovmLcra6uMj4+jhCC4eFhrfem2FpKYD+bzdJutxkYGGBnZ0cfV6+Yfm8J3ZkzZ7S4vud5jI6O0ul0mJzsiuefOnVKlxsqTb9EIqHLPBX4IaXU5X65XI56vc7IyAg7Ozu6jE8J9J85c4ZOp8PExAS+7zM2Nkaz2WRgYEADOK1Wi3K5jO/7GnwYHh4G0P30gmRKTy+VSmnwp1qtMjY2hhBCn0fFHCyVShooUe7AtVpNn6t8Pk+tVtOuwKoEVs2v6ksBNQo0VE67juPoElXTNDUjUmnr5XI5crmcvmbS6bTW9Ot1OlUMv+P7z2QyJJNJzQJUucpxVwGD6gcrjmOtBajGoMR2FetPXU9qP0J0mVpKpw/QoLUaowJnAV0+rPQMlYOwAsQUSNmrR6iuW6UvB2gWmwJCFRDeaDSOlCarc6/y1bEowFCVTqvyacVU9H2fIAhIJpMa0Ox1LlagWi8bUs0HoOdP3Vyqc5vNZrUDs1r6vn/EpUsBmMpJWbE9FdiXSqX0dyqfz+tjUnOaSCQoFAoYhkEymcTzPH3M2WwW6AKj6thyuRyFQkEv38OA3QLwt4HPA6tAP/Bh4J8Bf4au4PdP9bTP9/y/84B9qifRE9UJCyHuPuCj8yfJPx7bn/5tZv/xf0/qubNc+eA5ZBwfAmNxtwxVSsx0CoQgqBx0b2yiEAmYg6OwMneovSYYP9XP/MwufiyxhMAAHlcqfnp6l/X5fYaSJpOXyjz7vjHslstBpcPWXodv3t0nQReEOptNkDUNMqaBmTBI5BP4XojdDkiagoQpaPoxdhATxpJIdsl6USxpRjGRlMSyexgRXXJeOW0RxJKmHz3mEXStGsUhsy8+HGsoYcsNKVgGfQmTwaRBwjDY9iIksOmGbD6EgLq5WuVf/9Lv8mMfnaJ0cYClb27hSYkddf8GfnO2QsYyKKZM/tiL5ymODPC7X5nmoNKkP2VSTBjktxvc+vXXMdIWVTtgt+UzmkuQjrt/I/oH0sR+TBzFJLIJQi8kO5zFtwNm3tgm9CP6MibJtEU6YZIZzGIEksqOTcsJ2ag4+H7E1TNF8pkEuwc2YcWhzxTkh7IMXxnCa3k0NpoYlkEia9F3uo/Oq/+GyvQe77c6bEjJ7S8skUpbhJHE326xv9/i6Q+dIXIDrFTXQMGteXheSBhJGkFEf8Lk1KkSxYEMZ993HssU2CvrmJaJlbZob+zT2atTma9x0QA/YfIH13eA7jVgCIGBJAglSw2P0imJc2CTHSkQtgPcpkNz22bz9i75gSzJTLf8N5lL4LU8vLpLIpekfLlM0YmZcAPs/TaGaZLoxESexKm0SA/kSZW+9bVPnjmPmc2Q8Gv4zTat1R3Cjkdnr4GReJM4FtSWNmnv1cENMYBkn4m908BpOvh+yO7tHfY36py+OkzQ9knlTPJnSzyHSdxyIAg5fb5A67Wv0ba6YGPg+IRuQGgHJAoZWNqgtbjGyLDB8J+8CEJQODtGqr9AIpNAEuNXW7S+9HlkHFOYGKC9XSORTSFEhL25h9j7ElbKxEwYVG8t4OzXKV29yA+8/D4a51/gINXPzX3IJk1+cNwgXriFv79LqpQjkc/QWNqhvrBJqpgjO1zE6ive76vwvRrfc78zd+7c4ROf+MSJH/LfisX2duQcz30QwPY4TKcHgUFvxcxS/T2O2cBJAAm1/fi/+31+0n7g0YCWtzr3jwpUnSSnt827lfOg8T/Kue6dt5PkPOq125vzqNfu2zGPJwU0H7TtccZ40u/MeyWeAHbvcERRxO7uLr7vs7a2RjKZ5ODgQDu2KoaaKjVzXZdarYbnedRqNTqdDgcHB1q7TTms9roTKZDDsixd6qcYdorVphh2CwsLSCn1duUuu7a2prXsms0mYRhqTbZeoEWBHolEQpcHKtBjaWkJy7JYW1sjDENtHqD63NjY0KL3ShTftm0WFxdptVpsbGzQaDR0+SOgyysVkKXADzUfagxKs08ZIaytreH7/rcd38ZG98VkpVLBdV3tsru7u4tt25qpt7e3R7PZ1GNQLCZVBqtKFYEj59P3fdbX17V2odIodByH3d1dbaqgzrMagyqpVO65CoRTrqgKYGo0GpqBlUqliKJIu+gqEwqlP6jmw7ZtXa6qGH2qvFIZJijTBsX2C4JAMyaV+Yhi2ClHLN/3NcsR0GWyyu1X7UtdQ67r4nmePkdKqzGXy2nWnwK+HMdhZGREA4K9moG9DFPHcSgWixqgU4CTAgJVKahhGEfMPYQQ+loCdHvFMFQMPVV6rIxDlPFKKpXS32/F/gzDECklrutSLHYfPOI41teJAlQVaxPQZauqtDkIAjzP00w79T1wXVcz7Dqdjp5P27bJZrOa6am2ua6rHZTb7TaO49BqtfR+2+221pBst9vU63UN5qnzps6DYvlKKfE8Tx9Tf3+/djhTJdG+7+vvju8/gIH0XR5Syl8/tskG/o0Q4ovAbeAnhRAflFJ+4w9/dI8XtTe+CcB/+o832ap2GBkv0pdJkrRMbExiIYgNg6gdkFiYZmezQ3LqAkYqi2lY1CsGza1NDNPgyrNj7O402W44lBImRcugHsY87jvLdhhjhzF7t3bZ3bcZG8kxs9Zkc7/DSMqk4Ue4Ehbs4Gji3nc2J7EE0xCcK6XYagfstH0NuJ00LAEZQ5A1DQIkbhjjxt8C7uwoZsSy8GMQSE6lTTbc6MR9pC2DuwtV3v++CS69X/DqH6yQEN0n+Qhww5gXpkoMl0z6vv8FfuL73s9/+F/+X9z9Gk+fLZA2DWI/wg4iPDckYwp27QDPjygkDDKFFGZC0G4HxO2AzGiOveUGqUIKfyzPm7f3GA4tPjiQwbEDKjWX/qEsxWKSmd02W20PyxDc2m3zoQ+eoTSQ5RtvbJAFrqYtqkt1UqN5AgTuRpPyhQGkDPGbIfnRAm7VZSybIBbdudpyAiwhSBx0WLmzx/mXJjBTVlcLz2gRRTFtN6KctCiNFigM57n4J66SGx8hffYczfl15v/vz+LUfVPJImUAACAASURBVHLjJaRIMvTUENlihtxem68v19hud68jE8l4yqIvYXDWMnD3bNI5i/ZmiJkycOseXs3FbvvUDhxKpTTpvQ65oRwICDoBouVhWgaJfJri2QFSxQxu1WbgqSEKp/qpL+1j724z/oGnSBYzhI4HXofUKx8Gu078jS9gpZN0dqt4LRe35uK3fHw7oOUGRMDgYA7MgHwxjxkKlr65g237yO02zVbAhavDJNIJBiyT0oVRUqU8+7fXcHbbJNImhunTWK4ThRHJfBIzaSBkhL1TI2gHFM6U6Ts7SKqUJ1nIYZX6EYkkUatGqr9A6AVErocwDUoXxkj35zBTKcx0msbyFrWtandb0iQKJJUbS0y+8mHypRKfWk+wtNOgPrfASrbNz+RWMITE2asR+QHZkRLp/hwyikgODWNl04/w7Xtvx/fi78zdu3e/jb1yUlZZ7/YH5ah4K+bbw9hyvYACPBoL63j+SQGI4/2dhEH1sDE+LOdBYOZbbXuruThp/48K/PV+9qiAzoPAwZOAQI+Sc9J+js/to+TcT6fxUXIeNm/fac6D2p70Wn6cto8yxpNcb291/b0X4glg9w6HaZqatTU6Osrq6iqlUknrqrVarSPC9UoTTrG9giBgaGhIa6RJKenv79dggmI5KVZUOp2m1WoxODjI7u6uFqS/dOkSMzMznD17lsXFxSNMu4WFBSYmJrBtm9HRUeI4/v/Ze/MYSbL7zu/z4siIvK/KrPuu6rtneg6e4iFSlLXk0uTSXHMheQ14bUjwf/5jDS0M238ZMLyAbcHGGj5gy7IBe2WtRMqmVrRkSbwkDjWcmZ6Zrr7q6Kruuq+8MyPj9h9ZLyarprq7uqeH5HDnAYWqyIwX78V7LyIrvvn5fX9MT0+zublJqVSKRKJWqxUJdkBEEsmkELlcLmrzwYMHjI+PRyThvXv3mJ2d5e7du8zPz7O4uMiFCxe4ffs2s7Oz3Llzh4mJCWzbZmJiIiISd3d3KZVKx8ZRCjsy6YAUM/b39ymVSlHm3dXVVSYnJ7l//z7j4+Osrq4eo/3a7XaUPVe2OTY2FvnxbW9vk8/nI3KxVqtFtJUUhmR/JGlXq9UYGhqKkiZ4nheRh8PDw3Q6HSYmJlheXmZoaAjXdRkbG8OyLEqlEs1mk0KhcCy0MJfLAZDL5QjDXoZgSVpJkkqGCcvQTUk+Sf88mT1XJgaQtF8ikSCRSGCaJoZhkEql0HWdRCIR1Y3H4xH1J2kqKVxKoUp68UkRzHXdKMOuDF2VIZjJZJJUKhX9SIJPkl3yR46zPA/5vuyTFLpkfSk6yutCUmi6rkfegQCpVCo6B5lJWFKBkl4TQkREWjweJ5VKReGiuVwuGpt+b8J0Ok0qlSIMQzRNi44dj8ejRBxS+IzH41HfTLP3kCIFw1QqFbWfyWTI5/OoqkoulyMIAgqFAkKIyNsyl8vhOE6UNEKuw3Q6Ta1Wi67PdDodhSBLb8xOp0OxWIyITsMwopBaGRYsk38UCoWITpV0aywWY3h4GNd1KZfL2LbN6OgoQohfuKQTYRhuCyH+V3pUxN8B5INUq2+3BNA4pXry6HfzjG1dPu110SMiLp2pw30l/9Lz7H3nzyjFNf7iTxYAUAUMGRohIQdOj0oLgLgqyOk38MMepWYqoAvBru1jBccfhg4eQqZpAjKqwA6JiLBHlaQqMBTBwX6H+9st2n5ITlc4l4pxr+2y2X186GpM9IQy7wkUt72Oy17HfeQ+CUWgCWj54btIQkNTGM8ZKH6I1fXYC0KCICQmenW6QchO12MuFUPXFcZG05T8gJ3NJl0voNIXDquJ3o9zJPiNFUyKGYNrlwcJHJ/uZp2rg0lcVaCGIPyQSsfl1lqV8kSOxM1X+fFfrRDsNykmY6y3XV68WiamKeQ6Lul6l3vLVRTRm5OW7+FZHoYChiLYsjxa+23so/FTAT2mUJweYFdTsA672JrAq9u4HZdZU0NJxmi5AWk/4PaP7pPWFOZiCii9cNtmp461UqHp+OTjGuZOi8zMCKWXp/EbDTITRXbfWsdp2eQVhZEgwO14aIZGdjiFXe+iqALPDlFUgaoI8ikdRTfRDIXpj00Ti2t4jSaNN17D2qsRHy3w+ncXMY1tZucHKJ4rM35+hPUfLvNCzSIlBC3Hp+UF1DyfXEylYnvk0jGcpkMY2qgxjUQxjuv6WLZPXFdRQ1jfadO6X2d6OE08rmHZHo7js1/fJ6arTA6lyE4WyV6YwNpvYHdc4oUk1kGF6pKFb3sMvqTQ/d63uL+0j9uyKBdixLJJYpkEesqis1snOZyhlDAIbAfPsnEtj+rSDgdbTQyldxOJqYK47bG/sItuahhZg9q9HbyOh+d4xFImbstHTwnS4xnaey3CIMCuezgtFyNrEEvHcOotOnsamqETxE2CVoNQCEQIbrtL4PkkLlwleUWnfetGT/jLJwj9gNRgjmQ5B4TUFjcIA4943uDwT79F+Wvf4N+ZGOLVfJHU8yWuaVVoTGK3O2i1Cu6dt3q+dqkMxkABo1jA2q+Rnjz79fuLWD7InzOZTKb/2BHNdfLh+ywP4/37PIrU6d9+FnUeJsidJKDOcl7Pos7j+v8kdfqFpMeNxePqPI3w9jBB8FFC1Wn96T/XJ63zJHPwpO30z/FZ2zm5Ls7azpOO23utc9q+jztGf3mSewA8XNh+2Po8+dqj2vuginYfCnbvc/ne977HF77wBXzf5/DwMDLjV1WVVqsV+amFYc8wPwx7nnH9/mqSuJPeaFIYicfjdDqdSDCSWShlRlpJuQVBwNLS0jHibmlpCYC1tbXIV873fXZ2drBtm62trYhukzSP9JNrt9vE43Fc10VRFKrVauRnJYRgfX09atu27cgvT/ZhcXGRVqvF0tIS7XY7yly7trYWEWnST09mfW00GnQ6nUiwarVaGIaBbduRAb48H9mW53ksLy9HpF2r1WJtbQ3LslhZWaHb7bKyshJ5+MmMslL4sSyLMAwjek36jUmPN0mYyRtBtVqNqL9+U//l5WVc142yA9+/fx/bttnc3KTdbrO5uXmMtNvZ2aHZbLK1tUW1WsVxnCgcVGbsdRwnIqLkDU7+7bpulCVXEmPSH3FnZ4dGo8H9+/cjelNm05X+eq1WK8rYK5MNxGKxaN1KqlGKQzKpQX/4qcyIG4Y97z7ZdrfbZW9vD8uyIsJQJoqQWZEl1SVps3q9Hnk39nu9maYZUZDST0+SdpJgk+ScnEfoUW2SVJNhsJJKa7VadDqdqE/Sb1BSjrVajXq9jhAi8puUc1KtViPytFgsHgshlUK6pNbk9QNE4yvflyJ8p9OJQn+lZ6Ik1yRBKX0a5TrqX0/SU7FSqUT1O50Oh4e9DJryPiOpUum5KO8J6+vrWJbFxsYGrVaLjY0Nms0mDx48iLJAdzodVlZWIopPenTK+9cvYFk6+j0sXwjDsCGEqNPzFxoDbp1Sb+zo9/33t3unl/Lnf4n7P/pl0n/wp+RNlWrXxw85VQiz/BDLP5u328OKF4KLIKMJgjB4l9B3sthBSExRaB35swHU3IA7TYfEkZhnP+YYAaArgtAPefoA13cXK+iJhxkBdS88Rse13YB9y2M4bWAdJYxQAScMSagKCU3Q8kK2uy7DQod6l/RIinKYornTJjg6T+iNma4I4mpvDnYbNrlUjLdu7HBuZoDUQJrljU0yqRhjgwkcN8AwVAwheOuVdXaGKuRSOmuqwm7L4VIpQXe3TepCET2hE/gBE5NZDg4t8APcroejCAJdIeaHjCLYtT3cICSlKehCoOsKua7DpWujbCU01jaqDBYTDA0k6NRt4s0uHSfAdQOsjgt+SC6mIugRc44foOkqWVPD1xXcpE7r/jbxwQKJkSLOTo3kUAbT6iXqCYPej6IoaIaKkYph1y3cVhe76eC7AWbeRDM10qM5nEab5HAWAofDhXvYzS67ixXicY39pk1ZVblwZQy71qZ4oUy9YTHk1dACHSUM8UoJdEMjHYb4YYguBG7HpbHVQo1rqKZGqECr6ZIrxRkfz3CvYrHheFyZyGAEIRs399G8kIrjoNUskuWe6JaZGaH+oMLOwg7lS0PocZ36gyqtP3mT4qUhlI7H5p1tmsUkFz46DSIkrqoIAXatTaKYwMiV2P7JGp39DpuHFm3bIxFCMa6ROgrPTefN6AHFbji4R96KXrdFvJAgljTwHZfkUIr2dovA8+lWbFqHFk0/wEzoDPkBWjJOYriI2+7gdx2EUAgJ6VYb2K9fJ/fxTxGbmqd5/TVCPyA+VCZUNLx2G7dl9bIwqxpWxcIYGqL11htkPv9lPj9qQGMfrBZB6CIGSjjj83getL7/FyRGFYSus/ujt8n+Sob0y8/w4v3glg/k50yr1XrXa6c93J8mAsnt0+ikk3Uftt3/92kZac9a5+Trpx3jYef1qPN8mjqP6//JOo8TqM46Fif7+jAh5CxCzmntPGmdx43jk9Q56xycrPPz0s5pguL7Xedx83Xy9cfVOdlefz8eJbidNn6nncfJtfsw+vaDVD4U7H4KJZPJRJlJJZnSbDZJp9McHByQyWSo1+sRaSfpqWw2S71ej/aXxJ0kZpLJZETyyJBBIXoZXBOJBJVKhYGBAXZ2diLqS/rKSbJudnaWmzdvUi6XefDgAXNzcywtLUUUTb/Xm6qqZDIZTNMkm81GHmMyw6UkfPrpvr29PUZHR1laWmJmZobl5WUuXrzInTt3Isrv4sWL3Lp1i6mpKZaWlpiaesdXb2lpidHRUVzXjQi7TCYTUUJS0JBedtlsloODA8rlMtvb2xHtNzk5yb1795iZmWFlZYX5+XkWFhaYnp5mZWWFCxcucPPmTWZnZ7l3717kpydJu8HBQTRNi7zYpGCn63pk5i/nT3r6DQ8Ps7m5GY35/Pw8d+/e5fz581Fm3nv37jE5ORn57FmWxcTEBN1ul8nJSTzPY2pqis3NTYaGhtjf3yebzVKtVkml3rE0kX1IJBLRWjo8PGRgYIAwDCP6SfrrTU9Pc+/ePcbHx1laWmJoaAjLshgfH6fdbjM6OorneYyNjUWUp+u6DA4OEoYhIyMjaJpGOp0mkUgQi8WOJbSQpF2z2aRUKmGaJoVCgb29PQYGBtjY2GB4eDjKJizDSFOpFKVS6dh6KpfLOI7DyMhIRJ7Ktem6bpRtWFKA8iYuCcgw7CXXEEJE6zaTyaAoCoODgziOE3kV5vP5qG3btimXy3Q6HQYGBvB9P9pfhusWCgUsy6JcLtPtdimVSti2TbFYxHVdisUipmmSTqejdRqLxaJ+yAy+kkgEIu9CeZ0PDAxQqVQYGxtjY2MjIjalT+XIyAibm5sMDw/jOE5Elcr1Mzk5ydraGlNTU4RhyPDwMPfv34/mXNKl0ntyamqKbrfL8PAwlmUxOTnJ8vJydLz5+XmWlpY4f/48S0tL0TUk6dRz586xurp67Nv2X6CSP/p90h39LXr+Qy9y4kFKCKEDV4AusPh+d/C04u+s8tJ/+FtsNRyc3/3We/KdG4yrFGIaG22HZh/OllAFhCGdowM3vYDmGXU/N4Sq65NSBSlV0DoS7fYdn6GswaXBJGbGQDE0bt49oNboiRIKcK6cQIRw77CD8xCxbiShkzMU1poOnccgeClVUIyp+GEvcUPDC6j2kXCXRlJoimBlp4Xnh+y3XPZb76b0al7ApckMl7IGncMuju1xe6+Du9OO+p5QBXEFrAAKhkLZ1LC8kK7bS06x8KAner9554DBI7+9w0OLjapFXFFoe72kH7oAe7OJqQrGdIV1L+Cv7tX41XMFxFIFVVfw3YC4IpgaTxPPxwn8AK/r4TsB3XoXdbTIc+UsTr0NjktncZ/A8TCVkOriLkOTBaYvjZG5eA63XqP69i2KZvEoDLSF0+zitGx8L+DtxQpty2NA18imdM59ahbCgNbmIYEbsPEXb/SITkVgJnTMhE58IIGqqyAEiqqgJWIEXkAYeKhxDTNrEEvqCEVBjSk4LYvCxV6ClND1yJ8b5/5f3cI0VAYKJmNjGTJxheZGhdK1OZo7LTTbhQCatk/BUEk0HS7/5teJFbJc/x//kIP1GmlFEHghjc0WThDSDUIGBpNkRzJoMYXnSnHSI0W0eIz6/X3G5ot4jofvh+xvNNi+X0M1VOy9fTIlEy3M0bx/SLNhY9k+HS9gZbvBtc/O88Jn5vG7XayDOnbDIXBclKNEqa2NQ1obFTRDZb1qs12xaLoBuir4pcslkimdMIQwCEmU4gReiK3YdDoulf0O3SBkZW+NyYks2ZROvWLhdj0MVUGLaQR+QGj7/M1ShbHDLp9KJRBhiJGJoxgx9LRBY2UP67BBaiig8cp3SU2Okp2fJOhaeI06dqWO77gEXkBzs0rjQYXhz75M+tJF2tOX2bAFg6KJAWDEUYwE4mAd9WCd5GgB7cUX2P/B3+JZy9ge3PHSfOVst4xf9PKB/JyR0QL95bQH84eJP09b53EC2+PIpqet86QE0Ptd51mdV3+dRwk7Z63zNO2crHNaH56E5HuSeft5r3OauPq49fGwtfuzWhcPG4v+955E4Huauh+0Ij7oiuPPSxFC3Lx06dKlmzff7eH6pS99KUouIL2fpMBwcHAQJT7I5/Ps7u5SLBbZ29tjaGgoEmZkFk0p9LXbbbLZbJQ1Uoa69ftGSfpMho5Kv7Nmsxn5Y2Wz2chEXoZIWpZFJpOJwupkls1WqxW9nkwmo2QMMlOl9OiC435dQojIO0v6wEnKSJ6P7L9t25FAmUwmo+QMso8yBFX6iMlsmtInTIaHysyu/d5jcqw6nU50PolEgk6nQzqdplqtks1m6Xa76Lp+TDSRpvzpdDoSRCUhZdtHdEDfDUhmLYV34v8lGdjvgyePKUOiZYh0vV7HNM3Io0yGu0qyUIYwyvOUGUklWRaPx3EcByFEJDD2ZxSVopCcR9l2PB6nXq9HFJscl2KxeGxOZPi2nBs55v3JJmzbRggR0XcA7XabTCYT9UluS7GxP2tpoVDg8PAwyuAqr5v+capUKqTT6SgkW2ZqlYlB+jN5ybUg50SGwcq1JPvSbrePZSSWNJ+cKxmeLteR/C3HT4aky+tH0pDy+rJt+11z2z93Mrw9DMMobFb2sT9Tr1yjch3I/WRf5f7S61K2If0o5TnLpCiJROLYNR+LxWi1WtFcy7UjxVlJm8rXoUc2ymsF4Cc/+clT31MvX77MrVu3boUPCdt52iKE6AJGGIZP9OktegvpFeBjwL8d9nkQCSF+G/inwP8dhuHfO1Hva8A3gT8Jw/Bff499f+jnzKOK9f1/weHrNzh80OUH3/4BN+/tvJduMBTX0AVsdrxI+BOAqQq8IMQ9Is2SmsALQzpnRN5UAaaiYPsB/VrfcN4kZahoyRghsLRawz8i7kxNYSRr0LBcapaHH3KqR9xIUkcAW233sR5yeU0hG1NpeT5eEB4j62KawvlSHMvxWa/avQQXpxwjoUBCVykNJvAR2DUb2/fZab9zZpqAmCKwj4TGIbMnhh7YHrYf0DhB9J0sgnfONaEI4lovFDcIe+Sergo+OpYhBihugBpTyA2liKViGFkDzYxh5ONYB23clkP5hSn0pEHl9ibdaofmTgNVV0mWkpiFJNmpMlomi0imOXj9Fo3lLbJTBcxckv2bW1iVDodtl2bb5caDOqam8InpHIWJPOOfnKO9U6W6vEd9t0V9u42RMYhnDMrnSxgZA83QgBC71qPbzUIS3/XxWha+6+N3fbS4hqKrhH4ACAoXJ9ATJogQt+2w/O23CAlID/XCTHPTZRQjRhjA4l/e4sHbOyTiKnFDozhTJDmYZ/iLn6Fba/Lm7/4JehgQ1xRc28dq2OiFBMmJIqXRNLou8Do2oR+QHC0CgtryDmEQ0K1adBo2h5tNUpkY2aHUUTZYDbdtIwTsrtVpVyy8mIaR0nnu8+cQYUB9vYbTccDzUQ0FPRE7mtyQ+naLxl6HnYZDSEgqHcM0NQYyBqEXgOhl500U49h1m/Zem+0Di52mjeX31s+5UoK0rhAg0EyF0edGUGMaTtOi0XFZWTxkYjzLyHQeRVeIpeMkRweIJePc/cPXaW3XmPvyFRKlLKmZCRCCoN0k8EJ8NDyrS3dzi27Nxnc8Rn7j1zHPX6Hi6xD6FN1aL/OwohA2Duhe/2tEKoN54UWs3UOqD7b4R390l69+48v8B//wX3vM1fnsy/vxWfOv4ufMN7/5Tb7+9a/3Hwd453/g/u3+B20hxKn7vB91+n9O1nnc609b52H7POs6/e+dpc7JcTxrnX4R7RelzsmxeNbr8Gna+Vn17WnW39OO/eP6eNZr8lHbJ9+D079ceL/Le/2c+ZCw+ykUmekxHo/TaDSiRZNIJNA0LQqnUxQFRVEwTTPap18E68+4KUUjIQSJRALf96N6MhulpmkRcSapt4GBARzHYWpqitXVVQYHB1leXmZ8fJxOp8PIyAj379+PsqqWSiW2t7cpFosRqSSFO0VRIvEF3gnJlCJQsVhkf3+fcrnMzs5ORP5MTU1x586diHKbmZnh5s2bzMzMsLi4yOjoKPfv32d2dpalpSXGxsYiwmxnZycieSQFZZpmlCRBerhJz7H+bLmSMlpcXIzIwnPnzrGwsMDc3By3bt1ifn6eW7duMTs7G2W63dzcZHR0NBrHWq1GLpeLhCnZthROi8Uih4eHkZ/e1NRURPfdu3ePubm5iDC8e/du5OUnx0MSePPz89F+co62trYYGRlhZ2eHXC4XCTlSHAzDMKL9qtUq+Xyew8PDKFPxzMwMq6ur0bEvXbrErVu3jhGGd+7cifa7cOFC1IfV1VVGR0dRFIWJiQm2t7cZHh6OREQpRsoECFJAkuJgPp9nfX2d0dFRNjc3I2JMzs3ExARra2tcunSJt956i6kj0mt+fp5ut8tUH4Epsw0DjIyMRGtb07TI002K1FK8k9RfvV6nUChQq9WOEajS61DSZzs7O8fWzdLSEiMjI7iuy/nz57l79+67PBLlHE9MTBAEQbR+RkZGiMViFItFdnd3KRQKEQHbbrcjAVF69sk+S/G80WiQz+cj8VQK+pKMW19fj/wpZZuy73K85blJulaeg1x/ly9f5vbt25w/f54bN25EhKvcr39/Seeurq4e83/c2Nhgenqa3d3dyDPwg1SEECXgG8D/HoZhs+/1FPBf0nuI2qH3YNRf/mfgPwa+KoT4N8Iw/OZRvTK9rH8A/9X73P2HljAISedC7r11n+rOAZrohWDGFTBEj2h7kiDYHevde4eAB3zkYpG4qrBxv94ja4CK47PRfbhqZyg94swKwA0CJhI6ThiycdTOdlWmVH0HONHoCXxdL+DeofXYPm+dTFrxiFL1AtwwJKMplJI65wyVpXqXqh0wl4lhBrBWf0esS5saV8fSNG2PG+tNMqqgYGhYvs/qRpPukar50nye86bGj+8cIoKQS6UkXhhyY7dNQVcYietUHZ+K7Z86HwIYMXui1lbXRwFSmsANQzp+SEFRGY1r7Nk+Qdgj+Nb3OwwZKqoQKLbAdhoUy0lCFMqTg6gxFVXX8C2HzvYBjuXjdhxiaZOhwTR2o41QBfFiCqvSovLjNQLPJTOaJjmYJOi6bL69SWO7ycFuG8f1CQO4kIpx4ATcO7AYulSmvVMlOzOMEothVZZIF0zCAAZmBkiPFjAKCYSiYFeaGHlB80EVr+uRmxskljTp7FTR8jGMTBK3bdOttBCaoHL7PqnRAbS4gV1rMXBxgO3XN2lsdpicG0FLJYkPl7h3Y4M7mw38MMR0AtLjCYyESrKo03rzNbSEwbUvXsaqtvFsj+3XHpDKmaQHExTODzPw8hVqt1dpbiz2xEFrh8KlCYY+Os/eG/fQDJd4KqQ8mWV/tYbd9RkYSRMfzDBwdQK33UFPxxBaDD1hsv7aA27+yQKlyRyBH1DdbKLFdSZfHkXRFXzbRY1pJIdzpLabFGptEtk4SkylslTB2reIpWNopoqZ6WWCDYMQPaEzUhYohsLWgYUbwsqBxeWJDPmcwfDLMyQGc6QvXUSNJwlChbnNQ279zj9nv+NSPJ9HT8UJLIe95T30lE5qJEVlaZvM9Ah+1yZweqJlLJNEzQ0iZj+CfeMm7rd+n/TsBGp9E+ftOnHLwhwdQ6SykMjA0Re4xvlr+JVd3l5Y4r/90SE/WNigaof85sz0ma/RD3L5Rf2cOVkeRbvIIh/CH0XEnFbnYfs8rk5/OVnnZN9PPuQ/qk7/66cd7+RxH9f+w9p7VB353tOGH561jjyPX6Q6Zxnr07bPWudkuOj7Vae/7tO2c3J8HjeO/X+fdezP2sfTjnnaew/bPlk+yKTdh4TdMyriEd9IfeUrX3mX6bskWyQ5d3h4GD3MDw0Nsbm5yeDgYJR0YW9vj1KpFIlG8gFekjP9xJqk3qQIcPLhv9PpkEwmI5Kq0WhEfcvlcpGxvCTp5H7tdvsYFSXpHilcSZHEdV2E6KnmkuqTRJDc9zTCTpJDkkST5JR8X9JKUjTs95NrNBqRQPOwIokp2ScpMEl6TxJUMlSxn6yT1JKkmWRCBVVVI683SUgBEXEGvXBVVVWjm4SqqscyrfYTh/0koaQhZbIGKUxKEiqRSETn1O9XJ8lCOf/9Ny9FUSLaTYq8/eKaPJakFiXN1k/3yT7KPstxkfRVv0fbyeyrQohjpJcUHPvJS0nY9V8nlUolIuwkYSqTKsg+SKJMrn8513Id9m/3049yrOV4yPmWxJw8lrymJIEp+yz9JCWJKvsmM/k2m81I2JaCoWma70raIWm1fopUiu/ynOTYhWGI7/uEYRidFxz/MJJ0rRAiynwr113/mu73guwXoeXr/eu2/8NUkp3y+HLdqaoa3QPi8Tg//OEPn+qe+qyoByHE3wX+076XPkpP+/jbvtf+szAM/6UQYgpYpWfw/RNgGyjRC0EqAjXgy2EY/s0p7Xwd+IOjd1M40QAAIABJREFUY38POAS+AOSA/zoMw3/8Xs7jqI2nIh863/0Dqj/6IRuvrHDjxhavPahF7+kCCOHsctajS1wXfGGmgOoF+AJqts/Cbou6EzwyDFeSYQlNHCWQEDTd4JF+dOpRnffrv5iEIkhoCkIBLwipOgECmMvECIKQ1aNQ2EJMIRlTUQ2N3XqXthdiKgJVHE+6oQgYzJt0uh5O18NUBWlT59ByaHuQ1BTiquDQPj2TrC564uaVjEkIHDo+IgxpBeAGIV4YMpeKMRjX6AJCVVAFKAqkiwk8RfDm3UNajo+iqaRSMV6YyCMCn3Q5gaoL9KSOUDU0UycMQvyuQ2e/g2f7hCg4zS56XCU5lCY3VUJo4Ds+hyuHdPabmINZjIyJtVPD63qsLx2ihTBQTqGZOkMvjGAdNnCaR15rtkfx4gipwQwoCoEf0Fjdw65bdKsWCEEsbeJ3HbS4ipFJkBzO4tQtXMtGTxooeo9ic5o2zY06ruWSGk6TmSox/uVfIUTQWVlk9ZUlln+wxOy1cQavjmGkdQLfJ3A98AP0bBLCkNrSNp29Fo3NOomBFAOXh0CL4bZ9Oju7KAKCoEfVxwsZfMelsriPZ3voiRiu7dKtOxgJHSMVIz2ZJz9bpntYx++6xAeyKLrG3s1NQt/H67j4jo8fhCQKCfIzRfyui13voMY0tIRO4PggeuJ74AbU1moQgqIrICCW0EFViOcTveQSNYtG1aJ5YKHoKkIRlIZTaAmdyV97mXipgD5xDt92qb7+Bodv3GXjr5fJz5UY//QMvu3RrTRw2w6KrpGeGMBIJYgPlxBCEAQhSkxHxAxcX6XdcPEfLBO6NpkLsxilMsGRRYU+Poswk4SpIqHoRV40fZWfbLe4fehx98Eha3aMf++XZvjGyxPv09X88PIsPms+/JyBb3/723zlK+8ENcv/HR5F0JyFppHbp733pHXOSin1H/9Z01AP6/NZjvus23nc+J3c70n69l7rPE3f3s86cvunWees4/Ze6sjtp6nzsHF81Pk+i7F4XHsP65d870PC7sNyapGiSf+DrDTldxyHIAiiB19J0wFRZktJ0EnCzjCMSHSQ3ldhGJJIJACih3hFUdA0LQobdV03IsP6wzClGCJD+xqNBvF4PPLdk6KIDFeUYasy62h/6K0UQiTNJEm73d1dJiYm2NraijK4joyMsLKywuTkJEtLS0xOTnL37t3o9eHh4cija2NjI6KeyuUyQJQ9V2btlGMXBEEkyEnSrFwus76+zszMDHfu3GF2dpbFxUUuXrzI7du3uXLlCjdu3GB2dpaFhQWmpqaizLaSSpI+YbVajVKpFIlm2WwW3/cRR8JFv9glCcPt7e2IfJqenmZxcZFz585Fv2/fvs3FixcjT787d+5w4cIFbt26xfPPP8/169eZm5tjbW2NmZmZyF9vf3+fgYEBqtXqsUQGqqpGAmy1Wo2yBUuKTVJ7ly5dYmFhgUuXLnHjxg2uXr3KjRs3eOGFF7h+/TqXL19mYWGBF154gbfffptz585F47e6usrs7CxbW1tR+KpcD3KthmFILBaL1k61WmVgYCASoKWf4traWkQ1zs3Nce/ePS5cuMDCwkJEPUoK8Ny5c5HH4eLiInNzc1EWXkkg7u3tHRP+HMeJxC/pAylFb+k3uLW1xdjYGOvr69F4yd/T09Osrq5y+fJlFhcXo8zHMuPx/Px8RC4uLi5G5N3c3Bz3799nZGTk2FoeHBykWq1SKBTeFRYu7xcyE7QMM5bht/F4PApdlR6Re3t7jIyMRH6Nsu8bGxsR9Tc7O8vy8nI095KylON++fJlbt68eYy6vHHjBjMzM6yvrzM/Px/5P8oMzPKa2NvbY3BwMBrLSqUShd7+HJQSPWLhZPnYiX2g9/DzT4GPA+eATwI+vYer3wN+JwzDzdMaCcPwj4QQnwH+k6P6MXo+Q/8sDMP/7b2fxtMXRddIFFNoc4M8+OHKsffcZ6h2KcDFfALbcml1PGzfxxUKCVXQVQU6veQSHT+IvO5kkdZyoa7w6Y+NEQr4zg8e4D8iy+wZEtACkFahGNOouj51L+RiIc6QqfLGQYemE3AuFSOmwM2Gc0wg7AQhgeeTVBUGdIXZuNbLFhuEnJ8rcC2p84PrO+iK4PmLA7TdgPVajwbsnpIkY8zUyLsBdcDMx3np1y6iGhr/4p+/AZ5H2wtoPwR1NJVeZtDnp/IUkxrNnTZ+CIstm7YXoingBfBmrctHxsu8eLnM3t0Dmtsthp4bJD2UQiiC7EyBP/z2Is2WAy2HTrPLy4MpnLoFPgy+PE758hiVW5vUH1QIXJ/ACXBaDoEXIDQFI5dn9DPXUDRBc3UdI51k5leGqS5v0do8ZOyXP0FyfoaNP/w2ZsHgz7/3gB8v7DJgaKQ3anzipSHaHZftB3UyeRNzp0K30kCEoBoaQeCztXxIq2KRSxt0HtRYOLRIDeb4+m/MoSkBTqONntBRtJ7fnZFLcvcvF9m/X6PW9RAHNn/3M5cJu23MSy/jm1mKKxtkfm2eUCgkr71E6mOfYu+P/5j6j19h8JPPEx8cYPn/+j6N9T1K5wco58u0dlvU7u1h5uLYjW4vs27OJJk1aW42ObyzQ3o0TWG+wL1Xt3CrNjMvD0MI29d3iGUSDFwcx2la1B/U0Q0FwpDs7CgzX3wRt9HC93x2X1sl9HwyUwOEXsjewi5hGJKbyOB1XQInIJYziaUNfMslP5ujsd7E63qYOZMgDGlvNPBcjfP/4FOEgUvr3gPCEEIf9hc2qSzukZ3Isv4XrzP5pU/C+hKtjQO8/X3MtGD0Y2Mc3jlg/+1thj8+TWurzv7NPYZensLI9MTM9vY+mY9+Gi2Vpfm336O9ucvO6xt0Dxskywky56YpDY4iFFAUG/vwkM7aGuKzXyfUiyR3b9FpNvh/3GluVQUbVZ+KlyBwLQ5W78HPQLB7RuVf+c8ZGW0jy8Nom5P7nHxNiIeb859873HtnKSOHkccndans9R51Hmd1ucnqXPW8es/z5Nj87A6/X15VDun7fu4uX2vdfr7/yzqPIquepL18dOs86Rr92nrPO35PGwcH7Z9spx2/LOc19O290EuHxJ2z6iIR3wj9eUvfzmicBqNBtlsNqK3pKAjvbpkogAZKri1tRWJTWNjY1Sr1Yi0k95T/f5ZMhGEpMT6kVMZniiprkajEfmGSeFAJkwYHByMRBW5LQUGKb5IAq/fx0rXdTqdTiTgAZGXmKS7ZOZMSVD1J+GQ4bZyW3r4SUrppP9cPzEkSStJKfVTbpKykhSQpIikqCDHQfoJSkFHklGS6kun04RhGCW5kJSYPDcpCPV7kgHH6Lf+Psj5kfSipLkkpeZ5XkRvSQFU+tPJ8ZMhp5KQkuTTSepP3sTkXEgBS4rF/aScJAul/5kcH+l7Jv0G+0Wkk75p/dty/PsJTHhHXO4n4eTYnfQdlH5vUiyWWZFTqVQ0h61W61RyrJ+ulMeXone/2CzDOIMgiMZdbgPRWu33huyny+R4SmpQUpT9yUq63W40F5JIlH3TNI0w7GVClt6I8t7RT9HJuZbjJMfT87zoOP3rQc65PN8w7NEh/ddJLBaL1owcC0ny9ftgSm9KOSb9XpVyWwp1mqbxyiuvPNU99f3ysPsgl0d9zjyqOG/8Oe3Xf8DaD26wvnbIn72ywSNg5PdUVOBTpSQxAWttF8sPCIGOF1DzeoSagEeSc7oiOFdKUK132e6eTpudLAown46hE3K35b5LiFRFr10pDCY0BccPou24KrAeogDKPqc1gS56obuWH5JK6HRsj8APEYogFdeoPyb09vmsQVFX8EJQVYFImexWWtypOY/NbpvVFWICPFWhafvERK8fMaX37WtCUzAUQVzt+fqlNZWdhk3DDTg/nSOhC+LFBLW6zZ+/tYvj+JRMjaG0zsxQCt3UiKV0MqN5jKxBZ6+B1/WorzfpNmwqTZtQU5m9WCQ7mqf8wgzdWpPWxh5Oy6Nb7WKkY5gFk25bobNbJzuewlcFf/kvl/DbNlMDSVBgsdrF7bgUDI3BcoLR4RRmxkBLaViVLk7DwbV9FFWgKALPC6jVbAYn88z92mW6lSb1tT3UmIqW0GlutGhsNdjZadJ1fAq5OIXBFJd+45OoMY36+iGttS1aW02SQ1kGroxiDpZRk3GsB5v4tkN19ZDWxiGxuIZmqnTrNp7lASGqqZEoxNHScRLlfM9vT4H2ZgW3bWEdWjhtB9XU0A2V9l4Hu2njOwGp4TSlS2WMXJrM9BhaoYBIpLE317H39qit7NLZbxC6PWrad0LalTaNPYv0SIapj0/g2Q5eq4uiqyiaQE8l0MyeN59QFRqr+4RhSGZ6iNRwDqOUwz6s01jdIj44QGZ+ku5+jcDu4jRaBLbToxLrbVAhcHzaBx26NYtuxcbMx0mPpLEqHQLbJ3+uRLyYIDkygJFNY8xdInBcDr73A6yDKnbNIl7OUrgwSWJyAq08Snv1HtbyMrFiFrOYQ5m8hGrGEakCTT3NNzfAClXurW3ze//9/8nv/ONv8I++9tnHXAXPvnz4WXO8PO3nzHe+8x2+9KUv9R/nkdTLaa89iqR5VJ2HvS+3T6OHzlrnLO2c9bxOO88nqfM07Zz1WGcZm7P0+3F1HjXm77XOWdfDw+b7Ses8bJ38rOqc3H4vRNrTjOPTrosnHYunOR9ZFEXBMAx+2uVDwu4DUDqdThRK57ounU4nEtaglwpdih5SWAOi31IIcBwnIvJ838fzPBzHQVXViMSR4Yr9Qki/WCHFD8MwUFU1CnmVPnqSjJLiiWmaaJoWmfBLoU9eYIlEgmq1GmWrNQwjEuik4CLDA/P5fCRQ3r9/n0KhQKvVijJrlkol2u02Q0NDtNttBgcHaTQax7JfLi8vR5TS1JGgOTAwENFdrVbrXQb+UtySYcd7e3tMTk6yurrK1NQUKysrEXE3OzvL7du3I9Ju+igD5tzcHAsLCwwPD0eJQRzHOSbwSYFGjp2maVGShEqlwuDgYNTvzc3NyKNPeo9J77CpqR7dd+XKFW7fvh35yEkCampqio2NjYj+k4RVoVBgf3+fWCwWiTCGYURZY1utFuVyOSLJpE+gpPtu3LjB888/z5tvvslzzz3HrVu3uHbtGm+99RZXr17l+vXrXL16NaL/pAfeysoKExMT7OzsUCwWI2+2RqNxTIyT14IkD6XwLCk2maG3P5Ov9FaTfbhx4wYvvvhiRNrdunWLS5cusbi4yIULFyJi88GDB1GWYikyp1KpiECU11c6naZer0deduVy+RiVdvHiRdbW1iL/NkmZyTmSHoiy7bm5uajvd+/eZWZmJqIi+73uJicn2d7ejuZOruF0Oh2JjTI8XAgRhcO6rnssZFyK7dKvUHo8SrFd+udJslN6Ba6srDB95GU3Pj7O+vp6dI7SW/H8+fMRASmvEemJJzMny8zMkviTGXU7nU5EuH5YfvZFu/AJzP0N0s91efXPlt8l1j03n+flKyVeeXOX26v1p25HAC9NZshlDF65V6XZ9XmxEIcw5LVKl5Dj4avzhTgXBuLcP7Soth32bB8Mla//gxcZHEjx//0fr0G1w/ZDQkT72/3kfIGpwSSpiTwfUQR/8M1btDvvXO/9WlxGE2RUqIU9kc6nJ3ylVQGEtPzj/QyBnK5QiikcOAEdP+BCKsagofCG49EACMLHinXPjWWYH0qwvtGk3nJxwxDRdhk1NT6aN3itZkdCYzmmMJ822Hc8diyPjK6QVASbXZ+W884XMXNJnawmSOkath9w3/LYsz1WtlwulBKcH05yfavFd+5W+Hf/i9/k8udfpPnjH3Jx75Dv/+7foIU+c9eGEZ5PdaVG4PiEXoWBy6MMf+IiTq1FZr7Lt//4Jg8qXT49k6ez16G12aS23uLir3+cVlfh+nd+RKGcYKY0gNdxUIIATQ9obDQ59+//Br/1W+P85D/6HVoPtjlsOhiOz44XYGQUhkbSJEtJ4uUk7e0WbsslWU5ipGOoMQ2hKbhth0FVYOTSdA5qEIbESyn8rkvoByRKBm47RtmO44chIgxp7zS5/t/9FXNfuUrg+RzcPqB20OFgYY/S4j6XPzFOamKI1MQIP/z9H7Pw/Tv8yr/5ImMXBtn+22W8bptuwyb0ArS4hm/7ZBSBYqYpfPbjdFZW8ZpdAtfDzAYYmRhCESAEviK4u1bD6XhMdD2cRpfypRJMXiH/mV+n9cM/p/3WHYSmoKcMtl5rcLjVYGwsgxuEXL9fR9FVPlsy6VZbxAtJfNvFOuhgZE0U3SF78Rzx8REOX71OYjiNGtMx8gnM8QmsSpN7f3qDeDFF6VoRNZEi89I8pIoEqQL3/4f/hYM3foJ1aGG3bPS0ge8GVOsWoRcSr1ncWzpkxw8YH8kQr3Uw8yl8x0MbmUGJp2gsvErgeVgHHRCCeDFNqCgIM0HQqGAkdDqqzvZf3yAzNUh8a4fE7Dli+QKZwjBfEA7/1j/7Ia/dXufvfOIi3/jcc4+8fj4sP9+l0Wiced/HeUmd9v578Z96GJ33Xvr4XuvI/si/3692znqcsxzzUf5lZ63zNO2ctY7s01nHp98X7UnrPGn5Wc3xT6O839fKe7324ThB+0EsHxJ2z6iIR3wj9dWvfhXXdaMwN03TjvnFSbJOJimQJvGDg4Nsb29HoWcyIcTU1FSUCEKSaDIRQj/lJoUjeTOSYaoyNFaGUUpqT/6WD/vb29sMDQ2xvb0d9U1mri2Xy+zv7x/LoipFBOllJwVHKR5JcqyflJJikhS2JGEos1PKjJxynPb398nn88eyicpwQkmo6boebctMqRKTlfTZSQFThrFKak0Kk1IMkaJEsViM2pZz2i8SSqoL3iHZJM0kRSsp1EoqSwqtUqSRcyTPU77eT0JJ8q7fw036rhmG8S5fNklcyn5Iwkz6oMl+SjrKNM3opmbbduSp1k9FStqx38tOkmfS61COSywWi7KtSiKt/94jrwtN06LQ8ZMEXL/n3cn1JD0S5XH6yTFJ4EkKVFKC/eMvyTE5NrLPsm+maUb7SxpP9rWffDtJs8l1IOm//iLDp6U3ILzjMShFulgsFl2/8pwVRYm+AJDjKM9ZtitJ2n5/Q3ktytdlH+Cd5Db9fe7ft58+lP2TRJ6cRzkOct3J/T4k7J5dedTnzONKGIb8N5/+Onf+5o1T31dET5h6Fv8SKKLnLSeLLnpk22mH7klk7y6qquD7j3K9e3cZiWvEBOw6PpZ3thOR7SuiR+GNmr375Ibl4dN7LQw55r9nqAJTV8kbKqHrs2d7WKfgcaedmxybk+8pvNOGAmQSOhNFk8ujGXYOOmzttth3Air28YZ6iScUdAEpXcUJQjp+gB/0sqh6YS88VwEMTfCVr11lfCxNe7OG3bDoHHQgBM3Uev5o3lEvQshOF8hMFOjs1OlW2gSKQFUVFE3B67rU7tdRlB611653OdhoMnxlmNlPz6CoKiEhidFh9EyKre+9SWN1m+ZOG0URDDw3AkFAY72GZggShQSa2csA29ioYx1YJEoJjPTRPVBTyEwNo5oagRuAIohlEghVRVEVWut7NO/voRq9Y1TvVbCqHYyUgZbQiBcTeJZLbbWOmU8y/ssXMfMpYpkEhzcfsPP6Mp7Vo81LV0Yw0ibWQR23Y+O0XNyui1Wx0UyN7Fia7Pw4Ay9cpLOzi7W5i1Vp4Las3ue8KnphxG2Hyr0aoRcQS+lkJwYY/9xlNFMn8HycVgfPdunuVrEO6hzcrWA3bLSYBipkJ7OYmTipsQKB49KtNPG6Lr7b8yb1w5AHdw6pbrXImhqmrjBwZQAzGyczXkZPxDCyKTQzhmJoqMkMWjYPR/+DOPu7uLUaS398nb2VPX600aBm+2gCCqbGx8ZzDL8wxehXPk5s8hyJqYuIThVhtxCKSuDY7P3Z/4u1sUnguCiaRmKwQKw0QObKc7i1KtbKXbqVOna9RbyUJ5ZJYWTTiEQc7+WvEBTG8O0uWaWLCFVipeEzXbfPsnz4WXO8PO3nzMLCAs8999y7HpCflJZ70jpy/6che56U5nkaAuhRJNDPug9P22/591nn6b3060nXwk+zzs/b3DzLOk+6Ph83jk+yLt7LPDzqNXlOHxJ2H5ZTy8HBAYZhHAtD8zyPVquF7/u0Wi3CMKTb7RIEAbVaDc/zaLd7GfEajQZBENBoNLBtm0ajQbfbpdvtRiGAtm3jOE7kISGFOykeSOFOCg6u6x4TTCSt1+12I8FCCBH93W9gLyklGfYmBRgpiElxpV+gEkJEhFA6nY5+S9Gn3W6TzWaxbZtcLketVovCbkulUiTsNZtNhoaGsCyLcrkc0XOu65LNZqPj6bqOruuoqhoJR7ZtR9lyh4eHI/8tSanJTJpLS0tRGyMjI7TbbYaHh6MECI1Gg8HBwShcOQiCqI/9STgURYl8yfr99AqFAnt7e4yPj0fEnfRsu3PnDlevXo0ytr755psR+SS926TH3ezsbJS1c3V1laGhIba2thgcHIzalUKdDB+VfZCJHPo92qQf3OLiIleuXGFhYYEXX3yRV199lRdeeIE333yTa9eu8eabb/LSSy/x+uuvc+3atYhIlNlUJX0lPRD7k5MIIY6F1cq+HBwcHPNek+Nx+/ZtJBl29epV3njjDV544QVu3LjBtWvXuH79ejQekkCU43TlyhWWl5eZnp5mY2MjotjkejMMIxKldF2nXq9HfoOlUomtra3Id3FqaipaJ9Kr7vbt25G/m/T2k32W3ogf/ehHefXVVyOfOHmcqal3ss/KTK/S2076ElYqFUqlEs1m81giCCmqGYZBo9GIBNz+0HH5hYAk36TILteszDK7s7MThb0PDw9H2V5lZuX+vkpfvtnZ2YgYPTg4iK47eY1JkbFer0eZfD8sP/sihGA0prAkTvd+O8Vy7anLyWPpqsLHSgncIOTN/Q523w4Pa/ZJxTqArRPZazUBAzEVP+wlaDh5xLKhktMUtm2fbhjy6atl0gmN77+1F4Wn5uM6Lwyl2Gs7LOz1fONsP+RzX7nCRz45w8aPFqneP+CHixUOW8c9G5Oawnhco+H6bHd77ctTP3ne/X1TBAyO5fi1v/88XqVF7O42k5NZhCr48a1DlreaR/+8STowwBagagovj6So2R7Xd9qkVIWxVIwD22Pf9inHNW5/fwX1hUGymRhOy0VRe1lGhSoAgd2waWw2IQSr2sUYGGDsVz/Kziu3aG4cMPLp59FSSW793nfp1mxcP6C620EISMRUnO06tbU64589j9vs0N3ZQ6gq5U9eYf3WHvWmzYVfniNzbobsV/8hjaV1Fn77P6dzaDP68hhOqwtBiFAF9ft1ctN5zLxJt2rRfWuNgasTmMUsyYlx1FQKEc9gbW7C5iGZ6SGEIhCKwCzlefDdJRrrdUY+NoFuxmhttciMFZj+8kcwxsbRZq/hbKyS2KuhZjLsLD1g7lfOk5sbprW+Rwgkhwok/IDqyj4i5rGxVqNh+cRLWQ5eexs9bqDEdOLlPHu3K1RXD5j69CzJwSydm9tohkrt0MJxAwYuKrR3qxSunqe7sUP19gOy56Yof/JF7n37VTzvgIFLZYxMjMALiCVNSs/PEHge9aUNQi+kc2AReCG+H3D9Xo1bm70kozFN8IWPjeIG8Dd/uUose8DXfvvvoRsKzeUVQscFITByKcxiltjcFeIvfw6zvs/VuSvc+Z/+mE/F1vjJRoPAC3hxMM3AdJm5r32SN41RvvWgxKfo8oXRLGFikMBIEN9fpvS5X6Zz6y3cyiF2tUUImIUMQbtGrFQmcD2c5gJmPgtCx5icxxgext1cQ33lW8Rf/DxKrkR7YQGv41P68tee+Lr/sPx8lCtXrvBHf/RH/JN/8k9YWlqKXj8LLXcaBfO4OvK1k75bZ2nnUXVOK48j9B71ev95neX9/j4+rj8/izr9IsjD+v+o7Ye99rD3n4Z8e9o6Z/E/exRl+KTr4+e5zpOs98eRimdZJ0/Sx7Os3cfV/aCVDwm7Z1TEI76R+uIXvxgtGEk89Wc/zeVyUXKGvb09hoeHWVtbY3x8PHqYlwb/MuRPhnPKJA7ywXtvb49sNht55bXb7eiBXs51GIZRKKD0astmsxwcHDA8PMzBwQHlcjmi/KSgI439t7e3I2N5meE2n89TrVajDJ7SZ00SQfL8Hcc5RuVJAUuGUe7v70dhlcVikf39fQqFAgcHB5F4Ick72XdJx0lRSgp4/XTRyWyp/aKR9Kjrz5YrRbb+xAWSYpRef5VK5Zj/nvST6yfJJLElRUspesqQWUnKSZFP+r/Zth35nfVn/5XbkkCUgq0Uc2Tbct6BaFwMw4hCKmX2T7kupNAqyat+Aq7/fPqzqMq2Zai0bduoqnrMP076C8o5kT5osi+SyjqZwTUMw2N+d9KbUM5hf2Zi6bUmt4UQEYnX79sorwMhREQyynOS66c/lLw/2y5wjJqTcyvHq79Psi+ynMzg2085SrpPkoiS3pPfaj0so26/MC7JWVkkEdjvqSepzn4/OvlNmDwv+dP/oSvryPPvHwN5bct56s9ILb33EokE3/3ud5/ijvoh9XBaedTnzFnK73/u71O5foObDfvMCRtUegKSf4Iye5ZFO6LYnsRWTz8iAs8C0pmKQBEhnSdoIGlqaKqgY/XukXFN6Rn79zWY1xWSquDQCbD6REhDESiEdINeH02lx9N1TxlAcfRj6AqqIrAcn5giuJw3yedMUqUEwg2IBSG+4xP4AQcdj2a39+O5AaMpnbimoCkCBYGqCSwvpC4EuUyMct7seZ0Jhdx0HiOr4zS7+F0Pu27jH2UgDbwQz/YQikDVVcyciVmIY9e7dGtdtFQMoQnaux3cjovXdhFB2BMfBRhpg+RgiuL5MlrCRE+amMUsajxOc20Tu9pA6DpaIk56coTQDzi8sUxrq0ZzvYqZM8nPlwhcj261TWffwmk5mHmM7NtBAAAgAElEQVQTzdSIF5MYuSTFaxeI5TIEioHfamHvbKGmkiRm5nEOD2mvrFBf2aF70CQkJPQDfCdAqAqxlI6eNMjNjaCnExiFHN2DGq0H26hGDD2bRtVVCHwOl7dpHzTJjBYwUnEEIW7H5vDWFp7t4bgBQoBhaNFk+k5A4AYoRws09EN8t5e0I1nOMPWrF4il4+ipOJ5l09mvY1ebuE2Lm29ss75aYyBjUiwlufLVa8SzBvV72/hdBwS09tqsvr5N2/EJNYWdjst+yyGuKmiiF7ptagqToxkyOZP8dA4toQMKWiJOZnoYRdfwLRslpqPqKoHnEbgem68s0tlroMcNYtk4A5dGMCcmSb30S4RhSGVzl/r1N2nceJvS1XkGL06BEBAECHrrIOy2QdPRy/8/e28WJEmWXud9vkW4x75k5L5WZq3d1dPb9KyYwTIkgBkTAZCiiaLJKD1QNMpMeqFJRuCZDxTwpBfJaCa9yCSaQBpFEwkRyxDEABgImKUbPd1VU0tW5b5FZmTsEb4veoi6tyOra8mqXtBNq98szdMj/Pd7/V73iPDj5z9ngdh3COr7RLZDFEJq7Rra2nUUVUMNPOKTPeJBj8HmDsd/8gMKf+fvs/Jrf/P8F+nHFC++a87GR/2e+a3f+i1+/dd/XexLLp+XbfO8jJyntfM0t8tnYfB8XH37KGPxecuB59e1G19+EjmPyv245/Q85+HnMeejjMnzjN+zzJdYvnCJfRGPDFG2KG7ou90ucRzTbDZRFIWTkxMUZQQyRFHEwcEBYRhydHREEAScnp6iqiqtVmv0o6nVIooiut0ujuNI5l2/35daeEEQ4Hkew+FQ3ogLoECI3kdRRL/fl2w+13VpNpt4nsdgMCCOYym677quZOD5vk8QBAyHQ/L5vCyre7gkEEYXxrj5hGDwPczGE8CRAHNUVZVg0LijrdD5Oj09lSWjwnxCOOCK8kPhHCvADFGCaNs2pVKJKIqoVCocHR1Jtp8AHguFgtQ2cxyHmZkZBoMB1WpVsgEFQy2KIkqlEnEcUy6X0TRNAngC0BElhcJZV2i4CZdPAcwKjTGhJfb++++zsrLC+++/L909hdbd3Nyc1Ffb3NyULrRCY0yYmQizDlFyKkpYB4MBlUqF/f19mbO2tsbt27clY+yLX/yiZNi9/fbbfOELX+C9997jjTfe4L333pPOtteuXTvjOLq8vEy9XpcabQJcFCXTgokl+tLpdJienqbZbDI9Pc3Ozg6Li4tsbm7y0ksv8fbbb3P16lXW19d58803eeedd6TentC2e/XVV7l586Zktwkm3srKinRJrdfrlEolTk5OZCn2eJmuAEfH2WoCwBZzJVhnu7u7XLp0iXv37rGysiLdhgXDTmjejTMWr169yq1bt6RO3Msvv8zdu3fPuPfu7e2xsLAg3WWF7qM458U1IIA5UYItrh9hNiFYjeOmHeMl9MLZt1arSaBcLJvNpnR/LRaLEtzvdruUy2Ucx5HluwIwFdeYoJufnp4yPz//6X3Qvoinxp4TEgURy5bBnhvgnwOBi4FaSiOtKtS96Aw77uOKtKqQ0xQGUcLwnEhiSlWopnT6YUQ7ePKBqApczqWxo4SNoX8ukC8h4YvXaihJwt31Fqk4YSpjcOKGbPR8YqAdxLQfI1t3MZ8mShLW+z5pVWExk6LtRxy64RngM2FU0mrpKtdm86gq/HCnx3074NVqhp2DPnePBszVMlxbLmEVTRazKSI3IHQD3P0+ShBjFdMoqoIXJcRJQi2ts1C2KK5UIQpJkpjsdBWzUqC3c0IcOICCntXp7veJvJDcTA6zZJLKjtj5kRPS2e3QG/h0Gw7dtkucgKGCpihoqkKxmEYFcEL0lEZ2MgNJgm4a6Jk0KGAf1IlsFz2dQtF1cqsXQNdp/sXbDI9anN5qYmRTFJbKaKaBWcnjDyL8QRerYpIupokjCIYhubkMXquLalpE3pD+vU2SMIR6k8AoU/j6twhOE4bH90cltQWL7laLKHApL1VAUTj44S5H7x4ysVYhXcyQruQAhdj3MQoFssuLOIdHZGoet989Zni7xc//o79NdXkSb3cTc6LExu+9T+/UoeeElCcsZlfKmIU0mmUQDDyCoYfTcgn8gHQ+RW4yS36ugF0/pbvhY+SzZKYqOI0B/d1TtLzJ0qvz7A9Dbh71+JVvXcIwYiIvIDNVxml0UFSF2ksl+qbJvb/YYWU6y1+fy9HY7tLY69HwQgZhTDNOaDdtvvPNixQncgS2i9u2OfzhFsMeLP7yl2m/c5v6n/0YI6ORyptULs4w9doSwdAZsS4nqyiaiuJ0Gf7Zv0NRFO79aJt//y/ewXED7N++wS//2hf48jdWIYpBUclevoJWKOEf7BHeG4E9sR/g2z7pqWnMYo6OH9HN1si8/4do6+/Q26zj9x3u7ffJ/OGfsPD1L6LXXjCzP88x7g7/rAydJ8WTmDKPy31SO49jVD2834eJLc/iQvlJaHudl630tP0+ieH0OEbhx5HzKHbUs+Q8jlX5NKbYs+SI954351GvP5xznvPw48551mvxo1y/4+fDefr6JNbceds773wJUs+zXpt/lfGCYfcxhfKEJ1Lf/va3JatMlGmOs26EPppgtc3MzLC3t8fU1BT1el0K4K+srLC1tcXi4qI0Kzg4OGB5eVS6JkT2a7UarVZLsr2Eo+c4y0vovFUqFXnzfnx8zMLCAs1mk+XlZdmGKCvc2tpClE5euHBBgkx7e3vMzs7SarVkuaFoW7QJSNaN6I9pmlIfblyjbnJykna7LctV5+fn5bicnp5KJp5g94mSv2KxKNlwwj1UAJhCA27cKVSADQI8GtfVE6DGOJhxfHx8pjxXjLUo6xTlh8LVU4AagqEknlYoygcmAnEcSyaYYAoKjUMBRIrj0HUd27YlGChYgKIkUbDWBKNOMMfGNe7EeSfKQIEPOY4KJpfo26P2JXThBAAsNOoEk0449Y5r1wmASfRFAMnAmfNEsLyEnp6qqpIRKFhe4+w0QAJUDx+vWBeAlRgfoRkoxlXMmfgQByRTUdO0DzHgRP/H2ZsPH4tgEIovi/HthE6hYPGJcRfjNs5gHHcdFvpw407IYozG2YHjxidiXMfbE/sQ8yxMbMT5AJxh5o0D74JZOO60K7YTcy90NDOZDN/97nef6zP1Bevhw/Gk75nzxD9961fY+fF7H3OvRpHTFeIY7DjBTKlUC2l8L8K3A+w4OePaWtBHTLBuGH9Y440R485QFXQgUUbstGGYSAaeAkyVTaI4odH1UBgx7uIEQiCtjFxfh9Go3aKhYigKdhQTJ2eZbgqQUkbA5MPOsiJ0BRYsgzAZadt9Ur+aVEYMKYURGDiuaVdNa6iA/QCQi5KRvp6mqfzMm3PMzeTZePeQVsum48ekUioLVQvTMiiXTcxKhuJiCWfg06j3oOuRUhVy0zm0lE7/sEccRqTz6RHrT1OIoxh/ELBTH3Bju4uS1igUTVbSGgXgpO/T90LSqkpaU5iZzpGtZigul9BNA+MBYKeoCl7fw24N0bSRDh5AksToVhpFgcFxHy2lU1qdJA5D/PYAu2ljn9hYExmsWpby5SWs6RokMZHtEEcRiqpC6BPYLs5JG91Ko1sWcZSgZjPEjkPQ7TM4bBMMfbLTeVRdZXjcJw5iIj8EBYxsitzcBBNvXidyPYY7h+z/YIPuTpPZL1+gcnme8vUrKCoM1u/S2Tnl+//qJ6Qtgzd+/jJmycJIjcYsdDyCvkPo+nT3eoROyNxX1zCreZxGG7s1ZP3dQ3wnIPFCTFOnnE+z13KodzwKlk4hn+LKm3MUqhbWRAnNHI1THIaEQ3fEHNBUBsc9mnfqnNSHtFou1YkspVqObDFFOp9m4WdfRk2naN3cxGkN6O200NM6qVyK0B+xsK2JLGY5g25ZaFaayAvxBw77dw4Jwpilq1OkLBNzcYnm+jE//RffZ6vnsecG/PLffI23vr5C5AUkcUwqn0U1dFK1GoqmQxwBCn63j1asYl28MiqTbbXY//4P2H9/nY3NFu/+5Ih/+I9/kQvX5sj92n+Hmi9/QlfZh+PFd83Z+KjfM7/5m7/Jb/zGb4zv78xDfOCJ6+Lv85hzntxPK+d5jutpLKWPK0esP8vxPEvOw+ufpZyHj+c88/U8Oeedr08r50nH8bg5/qjn7qPWx8duvBrqk46P+j1z/scEL+K5o9vt0u/3abfb9Ho9jo6OsG2bRqPBcDhkf38f27bZ3NzE8zx2d3cJgoBGo4Hv+2xvb2PbNtvb2/i+T71ex/M8Wq0WQRBwcnKC67p0Oh1s26bT6Uidu36/z2AwoNVq0ev1aLfb+L5Pq9WS+/A8j0ajIfcVx7Hsw9HREWEYcnx8jO/7NBoNyfILgkDq7Yl2giDAcRx838dxHMnSE2CdWBeaeeNgggA4hD6f0PTzPI8wDAmCAN/3SZLkTLlpPp8HkNpZmUyGVColQQQBrKRSKSzLQtd1TNOUgAVANpuVuel0mmw2C0ChUEDXdTKZDKqqUi6XiaKIfD6Pqqpy+2KxSDqdplAoAGBZFqqqks1mSaVSlMtlLMvCNE1KpRK5XI5qtYplWZRKJenYG8cx09PTaJrG4uIicRxTrVZxXZeZmRkURaFWq6HrOouLi+i6zuzsLAAzMzPEccz8/DzZbJb5+XmKxSLT09MUi0XK5TJTU1NUq1Xm5uYolUpMT0+TSqVYWFjANE0uXLhAoVDg6tWrpFIpLl68SCqV4qWXXsIwDK5fv046nebq1asAXLx4kXQ6zUsvvUShUODll1/Gsiy5fu3aNaamplhdXaVWq7GyssLc3BwTExPMzMwwMzPD1NQU5XKZubk5yuUyq6urFAoFVldXyWazXL16lVwux7Vr1zAMgytXrqCqKlevXsUwDF577TVSqRTXrl3DsiyuX7+OaZpcv35drmcyGa5cuUImk2FtbY1SqcTS0hJTU1NcuHCB2dlZJicn5d/CwgKVSkWOx8LCAvl8nqtXr1IqlVhbWyObzXLp0iV0XWd1dZUkSbh69SpJknDp0iUUReHVV1/FMAxeeeUVUqkUr732GqqqyvEcX5qmycsvv4xpmly9epViscilS5colUqsrq6Sz+e5dOkShUKBmZkZisUiS0tLTE5OsrS0xMTEBJOTk5TLZTm25XKZSqUi/4rFIrOzs0xNTTE5OYlpmlQqFXK5nDxParWaXM/n8/I8rVQqpNNp8vm8vEay2SymaWJZFul0mkwmA0CpVCJJEnluvojPRiif4MPEJIGaqVM2VFw/Jp8xePVSmZXJLPOWjjn2a8OLYdLUWLD0D/0IiRmBdZamMpsxuJpPsWAZLGR0jAf9TwA/iLk2l+fqfB5FAVVRyOoKKQX8BLK6xmJGJ62OHGDX8ileK1tMmwYTKQ0xFAmgqQoFXSWtPnqAwgSOvVBq0n1SP5xioBXENMfAOvF6GCcsZQyqKZVhlODFCW6UoGlw+/4pfTQWvnKBHUVlxw7Y6/v8aKfLextt3r3Z4Pj9Y45vnGDoOoNuwPp2B6WWp7g8QXa6QO2laYrzJYyMMWJWaSqGZaBZOnlNZalikVUUri0WuPqlWQoLBaanc4SGRieOyeZTJCqkCym8roPbthkctentnNI/aBE6Lt39Ljs/OuD4pyec3j2ls92ht9dGs0zyCxXiIKS3c4qma+iWiZZS0S2d3n6PyI0Jen1iNQW5CoPDU4aHJxilIsbEBKquky7m8PsO3c1DWrd3iYKEwsvX0IsFUjkDLa1hnw5JopjsZB4UiKMEp+3itj0UVWV4OmQQldn+aY/7N4/w0imGLYfslWuY84skro1ZKZKrZnjtO1fpGgr3Gza1L18ntzxHQkwwGDHa/IGPkTFIFdJ0tk8xpyYpv3KFwckQlYTNU5vNns92f+SQfPnKJK9enWCyZDIzYeHsd2hvNGn89ABrqkbx0gqFtSXKL6+RW5zCmixTWqlRWJogb2iUcikGXZfKpRrzX1+luFKlv1snGLpkZiYwsmkKi2XUtIHXD3BbDooKmqFiFPJkF2YorC5SvrJMd6uFf9xn+36TH39/CywLI5dh7b/6W1z+R3+XRNMoaCq//3+/y/f+5ds0f7rPwY+3WP/9n3B6Z4/u3U2iMAbDBD1Ngkr3vZ/Q/fEPIPRwtjZQTg44PugwaA35O3/vi1y4PAVRSNQ8/ISusBfxaYTQuR4P8cAPPsxae3hdxJO2eVzOs7Yz/to4I+h5cx63fPi4HpXztLEYBxw+ibF4+D3loR8MT+vbeXPGGYLnHfNnzRlf/6zljI/Zefb7vDlPm+PnyTnv8Y3397wMxYfH8VmP62l9e9w59XmJFyWxn0JkMpkzQM64Hpfv+2dKOoU+3O7uLnNzc1I/TjDr7t+/L8szFxYWWF9fZ3Jykn6/z+zsLIPBgFqtRhAEzMzMSJDJMAyy2azU8BIMKcGIy+VyZ7ToarUajuNQqVTodrtMTU1h27Zsa3JyEtd15XqxWJTMK8H2EnprglUoADRRlilYQqKELpVKkcvlME3zzJ9gpQnmj9DfSqVSkh0lWE3iQ2CcDSRK9wQgGMcx/X5f9gVgOBySJAmO4xBF0RmWUxiGZ1hkijIqXxbzJ7YXQGIYhpL5JQw+BAApGGuipDlJEvr9Ppqm0e12CcOQk5MTVFWlXq8D0Gq10HWdTqeDpmmyNFqUUh8fHxOGIc1mkyRJODw8xHVdWVLdbrfl8fV6PakvON6mbdsEQcDu7i6u63L//n1c1+XOnTtEUcTt27eJ45iNjQ0UReHOnTuEYcj29jaKorC5uUkURezs7OB5Huvr6/T7fe7cuYPnedi2jed5ErxVVRXHcSRTTVEUOp0OAI1GAxiZrYRhyO3bt/F9X7Z5//59wjDk7t27chnHMevr6wDcuHGDwWDAjRs3cF2X27dv4zgOGxsbDIdDtre36ff7uK5LFEUMh8MPaR6OX6uaprG7u4uiKGxsbMg+iPEIw5Ctra0zr6+vrxOGITdu3MDzPO7evUsQBLz33nsEQcDdu3fxfZ979+7h+z7r6+v4vs+tW7fkfjzPY3NzkzAM2dvbw/M8CdqLc3lvb08yGIWWoOu6cj4fdhaGkSahOD8FE84wDAm4e54ngfdxhqAwqhHGNvCBI6y41gTLbzAYnJnTF/EfX2Q1BUOBbjjSrhpGCUP7gxu1O7s97u/1UPiwQ2xGVUalcWGMxgiQMi2dq1en6Pdc7t9vkrZU1FKagRPRd0OO3PAMA07zQ+5stOkEMUoC7hhzzlCgG0SceCOG3VRWpxkneF6IH8VUTY1CSmVrEJAwYq3ZjynFXbtUo1C0uHXziDt9/5HbPBxTxTTFrMH+qYPtfyCcN5HS0B78Tg3ihFYQk7d0Zqsmw0FAb+CTJCOmYCWXQlcV9nqjMtRqLcMA0IOIy3Mlql9YQfM9kl6PYhzTeX+PVLXAz725yB/9aId21yWnKfSDmE7g0w8ivkCC37WZnsyw8OVFzHKeVD6HllJxOwM000BPP9C3TBkEjk/zp/uUFioUXp0irYSo/Q520yMY+rgdlzlVoXKxglVI0227HO50mV4solsqVjWD13U5vdPAyKWYuFgjU7DoH3YJw5g4VCgtV4h8n52bdcIg5uKXa8RRTGC7xGGC1x99tzZ+WieOYpIwJHQD4igiXcox2Ngeua4GEcN6h9D1icMA3dQYbm5h7+yRoKLqBvmFLH5niNdzMLJpzEqG3d0joijh0qUpVEPHiAfs/+lPefePbhJoCk7f5uJb3yA9USbJ5LGuv0VY38GYmCQO3+U737mGamgM1jewqgW0tIndrBPYPpEX0akP8OyQxS/O0vzJDRRFJz+Zp3/c57WZHP4wIDtRZPmXvoRZ0FiIugwO2gwOWmzd73Byp8mV69MY33uPuZ/7AnrWHGnFqSn6+yckcczkaxdQ8zmcP72DoSkc/NE6QaNLtpYljqF/0MYsmqQyBsXFGigqpE281oDTn9wjsENiz0XNZDGmZomaJ6x+5zWyP77H9MDBMDXivo01Pw92lytfvYj/P/yn/Mt/8n9RzKc4afRxW0N8O8BSFZo7HV79u18jHnTB1SBJ0JSE/MocSuzi3f0JVk7HTWXAD7n2+hKv/+zoIWAYRpCyznWdvYjPZjyqpO3hm/2HyyGfVmZ63pxnaedhMOGTzHlUHx9VEvpxHNdHyXlaH8/TzsPgzMM54l5NvPe0HLH+V5XzpDH4KO08avyeliO2e5acR8WzXCOP6sNHOS+e1PePclxPO54ntf95iBcMu08her0ejUaD09NTGo0GjUaDXq/H4eEhg8GAra0thsMhm5ubOI4jb8q3trbwPI+trS0A9vb2CMOQ/f194jhme3sbx3HY29vD930J1BweHmLbNqenp/T7fVqtFu12m5OTE+r1uuzPcDjk+PiYTqfD4eEhnuexv79PEAQSgKjX64RhKIGcer0umXjD4ZCTkxMJCtm2Ta/Xk+w6cfPf7/claCOcbYMgYDAYSBBHAASu68plp9PB93183yeOY5nfarWwbVvq7AFS/w84U94ndOs0TZPlf6lUilQqdaYUUFFGAv+WZaEoI0HKJEkk2Di+DshSSKGPNw6+wgioE/tVVfUMcClKFsX/Yp+5XA5VVSmVSqiqSqVSkQwoAa4KR9okSZicnCQIAiqVimTieZ5HpVJBURSq1SpxHMv9FotFCoWCXJZKJSYmJs4wtmq1mmTnZbNZ1tbWyGQyLC8vo6oqMzMzAFy4cAGA5eVlfN9ncXGRJEmkK+jq6iqmabK6uko6nWZ2dhbTNCWjr1QqSdZfNpulUChQq9Uk6y+XyzEzM0Mmk2FlZQXTNFleXpZLwzBYW1uTfYiiiMXFRVzXZWlpCU3TWF1dlew3kZdKpZifn8c0TWZnZ9F1XR67YKEtLCwwOTlJLpejVqtRKBSYm5sjm80yMzNDNptlaWkJy7KYm5tD0zTm5uZIp9PMz88TxzGLi4vAiIEIsLS0RJJ8wLxbWVlBVVVWVlaI45iVlRUURZHHJMZxYWEBXddlO7OzsyiKIlmYs7Oz5PN5pqamsCyLQqFAKpWiUCiQyWSo1Wrk83lyudwZdlwmkyGTyZDP5+WfqqqSdSqchVV1VP46fm2MP7WNooggCFBVVZbdizJjUeL7Ij478XE+UXSiBFVRKeoqj/vZEyajMtOHW+1FMVOmztVcipQ2AthcJ6R13OettSqvrlZoDQKGfkyqmKKZJB8qV+2GMYaqkNeUD5lVBA8MMjKaggac2gGJopBKazT8iN1hgKYoTFtPfma5NJOjZqnMVy2+8sY8KUM719g0eiNdyZWpLCntg9HphzG6oqCrCjldpaCr9J0QI0r4ylKRxYJJSlPJGiqEEVcmLH5prcLVqkVFU3httczrlydYy6pcr6b5G3//Z/n5X3udS2/Mkalk8Fo9SlmDX/nmGrXciD2+lDFYyeikVIVmEGMW06i6CkmIkR3BpV7PQVU1Ii/GbgxJUEgA3UxRuTzL/KsLXPvmRV7/7/8e1/6bv83FX/0ixZUZdBUK0zlUUyc3nWPmShVFV2meDkEBt20TuiGpfBr71MbrulQuTWCVLYLB6GFd/7DL8MSmUMgSKwr79xukSjly8xMUlyepXplCe2AW4TQHI1BosoieNvC7Q2I/JLQ9+gct/KGPfdLH7weoKZ04jHGbffo7DRo3j7AbQ7SMhdv2ad5tcHingZLA6UGfm3++y/Ckx9GP7hPXm9Qms/SdkGolS3L/HoPdQ5zDOs7GXYLBkCSKKL98mdziJNnZKqqm0t1t0PjpEb0jm85mF6flkq+YFJfK9PsBip7CyBhErsvEYoHqXIHJpRKWleA3G+QvzJGuTVK9tkBmqsJUxcRI6dx8/5h+e8jBf3iXkz+/Qf1HN/nB77zNuz/YZvf79zj64Qa1yzNMXV/AV0DJGfT2u3R3WgzrHQYHHVrrJwS2j33SJrQdEtehuDZH9foa3e0WdsMmbJ3gHR2SGCmiMKJ8aZqJq7MUlifJr8zgHx+iVmcgW2Wmkudbv/IWaT+mpiqsTWexsgZ2WmPuK1eIY4MoUoi8cGR4oqlololWrqJdfgt18SXWvvUlzGuX+bf/5ga//b/9Gd/7dzfotwYkrn2u6+xFfDYjSZLHsoMex4J51P8PM2OexGw6bzuPYkM9KvevMudxY/EottDDrz/vWIznPG75tHYe3sfT2nkcU+rhHJF33pzxtj6OnCfN09PaedL5/iSQ85M4Dx+17Xnaefi9Z21nfP1Rrz88JucZv/OeU4+7Zj6P8YJh9ylEPp9nfn6ek5MT6Sqay+XIZrNSV0sAMYPBgImJCQ4ODpienpaGAMfHx8zPz7O+vs78/DxbW1tcvHiRO3fucOXKFW7dusX8/Lxk3h0cHFAul3Fdl+npaYAz2m6uO9JAEQw1oaMntOdqtRpHR0fMzs5KAwChYXfnzh3m5+cZDoeSeTc7O4vjOJRKJWnekCQJ5fJIhySdTsuy1HEdMCHsHwQB+Xwex3GkqL1wZM3lclJPbjgcUigU6PV6FAoFBoMB6XRasvEEs8cwDAk+jF/YgoknNOQEkCccRgXoJ8C2cW01sS7KaQWgASOmkmADplIpqdU23p7QMBMumkmSSAZUkoyYS8KUBJAssPF5Efp2cRzTbrclMyqOYwaDAbqu0+v1JIswjmPJ6Ov3+/J/AbQIBlW73SYMQzqdjix1TpKE4+NjPM/j6OiIOI7Z39/HdV329/dRVZXDw0PiOObo6AiA3d1d4jiWximi3FsAv81mk+FwiOd5EowV+nGe50lzFMEoTJJEtnFycgJAvV7HMAwODg4A2N/fR1EU9vb2ADg4OMAwDHZ3dwHk641GA03TJMh8enoql8JV13EcWdI9bhQj5vL09BSAk5MTeXxhGHJ4eHimb41GgzAM2dnZQdM0Dg4O0HVdjmO9XpfjCXB4eIimaXKcjo+PSd2aAY0AACAASURBVJJEzkez2SSKojPswziO6Xa7+L5/Zq4Fo9NxHDRNw3EceQ5HUSTPIwGuKcqIMSquE9/3JVN0/PwXeYLhKvYvrr0kSchms1IfL5/Pn3HRfRF/9aEoz/6MbvrCNF/69hfZvb3Pu//hXfn6qHzz0barCiMGXt7SmSyaOG5Iu+8RJqPSzpe+tMLETJ7b398g5YQMoxgrrbG4UKDVHpLtOixbOtvHQ7aPH90vP4Z9Z/RgxlBgwdIJYthzHzBJo4SJlMalgsaRE3K/5chcJ0q41/dJKWCqoyeXMZzRtps0dfJBxOu/+FUq11b55//0t1GjRx9vPqWxUjHpOCG7XY84gfXDwYe28+KEgwf9S6uwkk+zpEAwCNh0uujxiHnXDGO+/NYi2bki2YFNZTaHZmgkcYLbsLFSGsHJCfU/e4/JV1fYX69T77lMlCwSx2Z4NOAr0xkaXgpNgZKqoGkKVslC0dQRYGYHnN46RNVUVE1FswxUQ2Pv9gmuHTJ3oYKuKUR+gDVVZfoXLxCpKaJXf4E4W2O6b5ObyRFHCrEzxG0PKF2cpfbSMifvbuF1HHRTI/Zj7JMBqVyKdC6F1xpgVdIkYY7ACRl2XDonQ8rzJRaWKuhp6G03qH3lNfJpg2KnQXFlgt7WMamiRTpvki4VyC3M4HV6RK5H++4xTnuI2+yjKGBVdWIvIjNVwFaG9I8G2D2P5g92yE9YZItpFEUhTYLrh0xVTDZPBtR/5yavXa5iZtK8+s0rXBq6HN06oFvv4fz2747ObVWlcrGGWcmSX1vGmp/H3t7F79t07tZpH/VYX29Qqma4uFhE1UegVe31NfJLUyhJQH5xmuN37qFbPoWlGbw44c++e5PsrS2++s1V0oUs029eIFXIUFhs09lq0bl1zKmmECeQyaUIvJA/3+xQKmX41VeW6O/UKWYTLr81RxJD4AT4PZfQC0iihFTOoLN1illMg9ohnUvR36tjWGmKS2Vad45IopjqtYgkjkfOukE4cjCultAzadLFHNHOHRIgpdpMhk1+7itzDNouw6ZD1Y+4/u1vUPvam5jagKjToLu+SeQH5OdraGYKc2aG02aL3029SrDjMq3ovPGNK0xOmFx7ZRbTNFDNFwy7/xjicaya8zByHrX+qO0fl/MoptOjcp6V+fPwfj8LOecZv6e197QxH3/9aTmPmuvzjvV5cp7ETHxcv5+Hzfhx5DyKkfaonPPOwUfJOc818rixf/h4nudcelS7Tzqfn+U6ftwYjO/z4fY+b/HibupTiMFgwM7ODoPBgH6/L0GBcTH/TCYjb5AFKCBupre3t8+w3jY3NwG4d+8enudx584dqYEXBIFsS5RyHhwcSAdZoR03XuIpXDpVVZVgUbvdBpAljru7u7J0T7ABXddlZ2eH4XDI3t4e3W4XwzDwPI9msylNJ3q9HrlcToJsQt9CtCXAm9PTUzzPk5p8zWYT3/clcHNycoJt2wyHQ6mn53ke7XabwWAgTQd0XWc4HKKqqlwKcMF1XTKZzBnDBOBDwvtJkkhWnxjHJElkX3u93hlwT8yrGHfBGBTAnWVZZ4Cy8Q8NRVHOGAUIEE7XdZIkkQYZmqYRBAHpdFqeK8JcAZCvZzIZGo2GZO6Zpkmn0yGdTtPv9+W8i/eTJJHlygJwEeCuAE2FI+/k5CTdblcag0xPT9PpdJifn+fGjRuUy2VOT08pFos0Gg2mp6fp9/vS+bVUKuE4DrOzsxwfHzMxMUG73SaXy0lAV8yHAJJyuRyNRkM6pFarVfb29iiVSgyHQ9m3qakpCSJvbW0xOzvL/fv3qVar9Ho96ew7Pz9Pq9WiWq3iOA7FYhHP86jVahwfH0sDFWE6USgUpAFHkiRyDAV7U5zXwl34+PiYXC5Hu91mdnaW7e1tKpUKe3t7Z0xe2u22PP6JiQmazSbZbFaOn3D4Fcfe6/UolUryXBdgt3BrbrVa0tBFALzii0rTNDmPvu9LcxABRortxbowTVEURRqUJEkirwWxXZIk0pjDcRzpMK2qqmT5vojPUjz7k8X6Zp13vvuXLFxZIFfOMWh/GIh6VCtOnBA5IX7sULQMQhTiJCFM4MaPd7jw8iyp6QKdxmh/vhdx86cnzC8UaTEC9oQe3dMiSODQjaikNCxNwXlQ3nrqR6BAVlfpPaQLJ/L0B/3N6iqa8oFL7YkbkijwO//s96h+5VWKq4tsbxw9ENE/G30/YqfjUbF0TE3BPYfTrRdDwwl4pWwyDGI6fkzbHz1AUYEfvb3HdCGFWUjjtkPiMEbVVayJDH7fw+t6nN7ap7fTxCplUSJ458YJa3M5iqZBpmyyZunEQUQcJrhtl9ANMSsmgRfiDwNCNyQJP2DDxGGMlYzMPZp7HaozOVRNoX3ngJv/87/mpX/4N1AaRySRTpzOksr0yC3PY05N0Lu7Q+g6GDmL6TdX6Wwdj/TRdJV0Jc/pzSMGRz2yk1l0K0X1WgGnNcRpDonihDiOqF6dwbDSuJ0Bfv2I1OoSsZ4mDkPMcoY4jIiDEO+0AwmkCjl6jQ66qTxwodVIFy3UlIbTtbHbNppu0HVD7h8OyKZUNE0hV7EoLJaIg4hckCUYhFTm8+weD+nHCVNLFXIzORYuXmLqYo3Gu5sMTwfYTYfichW7aWNWMtj7B9jdCK/VZ7h/Qr/jsL7dxgb0ps3xtkZtLo/Tdtj6vfcoXJhBz6SorJaZ+MIyg91TiHz8usNSLsPObosbv3uXiYksqq5hTeTQNIWZ16e5/4OAXn2AH8S0Oh4FQ+GLFYueBts39nn5mxeITYO0oaGldVRNw23ZBI7/gOUWk5ksoKcMFENFM3TS5RxJHKN3hxQWi3idPo33twEVLa2SzpvkL62RmqyRnpkDzSDYv0/U6xJ3WxRXpvBv7lOasDAsnThKCLZuY/zMdTJXr9P6g38LcYzf6dPq2VRfXsbvD8lfXeNnPId7lYRhJsvbf3KH5bUava7DL/zKayTh+UrPX8RnMx51U/w4AOQ8N+zPk/MoMOtp+z1PztNAs/G8x/Xl48h5HFj3cY3fwzmijfO283AZ4rMez5O2eRKI9zw54/38pHKeNPbnAWI/jpyn7eM85/Wz5Dyt3WcB+J63vYc/ix712uclXgB2n0IYhsH8/LwEKIS7aLfbJZfLST00RVFwXZdisUi73ZY398I9Vtz8X7x4kY2NDS5cuMDdu3dZXV3l9u3brK6ucu/ePS5evMi9e/dYXl5me3ub6elpyeBrt9vSKCGXy8mbcuGcKdhswvV0cXGR7e1tlpaW2Nzc5OLFi9y6detMW7du3WJhYUFq2wlH18PDQ6ampojjmEqlgqZp0uFUMMviOJbOrNlsliQZsfLCMGRychLP8ygWixI8GgwGTE9PY9s2c3NzbGxsMD09je/7VKtVBoMBs7OzskRUVVWpH5jL5VAURQJcmqaRJIm8gAVYJoT0dV2XjEjhRDuu9dfv9+V25XJZusuK7ceBE6EtJkwvRMmgpmly7oUb6fifaZpnWIACOBHtCmbTuKurWGqaJkt3NU2TIJi8OXvAZhP/izFQFIV+v4+ifKBBJjT/2u02qqrSarUksGgYBs1m84zDrABO2+22BFAVRZFswG63SxAE0hxFlBQL1p9w0I2iiFarJUFXRVEYDocA0tRE9E0A3MKdt9vtyrYFYBVFEb1eD0DuZzgcSh0/ARAPBgOiKJKgqwCrBBtS9FXMoSjJ7vf7qKoqmZ+tVgsYMeIEgKwoCr1eT+oZiqUYPwHij+9HHIPneRLAFQYuAlhOkuQMa1Jc50LLbvy8hw8Yo5qmSaBaMOYEk06cf6JN0zTlHCuKIq8t0zTlugBq4zhmcnLyE/lMfRGfbuyvH7C/fvDEbWoplZSiUPciIiBKRkw2xw5p2uHZjeOIG+/uydWirqIr0O373LjVOLtfS2elmKbrhpwMfIZRIkE8FXh9uYiV0vjhZodD96F2gFMvQmXkqKo+KM+9mDPI6Ro3ei6oCq+vlslqCq2jAV0/ZmM4eqjUcEJwQnb/4Ae8cqHEt16d5Id3GnQHH26n64YM3RBLV1iYtJirZdk6HrJz6nxoWwBTg5VaFleBrbZLSle5NGGhohBEMds9j3/zh/f5+lyOSkrHj2OSBIoTI5ac03II6hExHRQFpjMG7azBD7e6fPmVaWoLRTKFNEmc0Lx7ip7RKS6U0HSNJImJopj2wQCzkKayVMBpObg9j17Px/Ujrn3rMsXpAvV3trGHIe/8yW1+8N4uv/DXrxAN7ZG7bjFDLvLBMKl88xu49+/iN08IhjZWJUvxlVfASHH4+39MUsnwp+/XKVQsvvGVeYxsGquaY1joEvQd8osTKAokJKSLWayZGpHrcPLufYKhTWYih2IoeN0B/sDGbnTIzk2QX5ykt9cEFWZ/9g3MSpG9P/ghXscHEvr2gK2DAadOwHY3xpwrsTZfweu5uG2X8qVpMlMFjIlprqbStP/yBqqhYOTS+AOX6vULJOjYf/gemQkLJQmpfvVNCq9co/4736V7d4v2vVMc2+dO1+N0GDD0I6aKaS7mDXxnBD7ttGx27v2Uywt5FnezLP3CyxRXZzj+8Qb2aZfOTpOirlCwVOrHXW5udZmZy/PGyxMksc/8xTL1jkO97/PGW/NUJ7MojodqjGQL+vstnOaQdMFi4qVZfNtD1aB8eZ7s3ATNG9vY9RbVb76OWSsR2wMUEoKBjZHPoRdKuO0ex39xg2DgE4cxlcvTBM0TOle/hlNcZGbnbVK2i1NvEDguEFFanSAYeBgZA9XQ0U2DwY+/j+Y0KV67ROfuAcMTl9LFCfyhR+61C9CrU909oHS4TTThcfW//hKeabF6dYa0oaEY6Sd+1ryIz3aI35Pj8TgG0Hlu2MfXnyVn/PVnZf48LUe8/zgG0JP2+7ixeJacJ+V+XOP3qHaep2/PmvOs4zb++tOOZzznvH173pzHgZBPAqTOm/M87Tyq3Yf3c55z9Fnbedp5cd7152nvPNfN5yVeAHafQti2zd7engQGhKabMGsQ5XeO48ibfEVRJAjS7XaJ41hq2N29exfHcbhz5w6O43Dv3j2CIGB9fZ0gCKS23fHxMUEQUK/XJYNuXPxfMMEEk0gADpqmSXbbvXv3UBRFati9//77JEnC9vY2w+GQe/fuSVH8IAikLp843sPDQ1qtlgQ4fN+XIAUg20ySRIIOouzv4OAAz/M4PDyUpYuiLVGWadu2XB4cHDAYDNjf35cMQcdxMAxDMu3GwRrBIlNVVerRCdCq2Wziuq4sFRX7E7p6opyy1WoRhqEEoFqtlmRSttttkiQ5w6QUgJIo/1VV9YybrQCvwjCUpguO40jNPtd1JYtJMCXFe0ITED6o0RdAjDAM8H1fHr8YF3EOitdFufB46LouP/xgBEILxqAABD3PQ9d1adgRhqEEiQTQI5hpohxagFGmaeL7vgQ8RVuC1eZ5HoqiSNahYDeKsRPMxYfLasV4CJMTAWSJZaPRIJfLSXYojMwmhsMhmUxGtiPAVsGCjKJIgl3iutV1nXQ6jW3bku0pmHZiOQ6giXJ1wXYNw1COn6Zpktk2DtKJYxJlrwLoFGxR4ZgcBAH9fh9d12Upq2hHgLLjLFTRX1VV6ff7slRfXJdivgXDVMxvp9ORwKfQqbRtm6OjIzmPL+IzFJ/gfDT8mIymPFbP7knRDWPSqvIhBhyMQDM7jDF1lUGUkIyR12LgL3e61PJpdBUex8uJ4Uze+iCgaIwML+ww4e37baqFNINhgJF8UCIrwlRhf79P1gt5rWTRUr0H+/Hx4lEJcEqBUkqjktaoqSrDpoMfxB/alwg3gveOBpQtnU4YE/gxSeJwMZ+m74bEDzr8/YMB31wuMlk0SRXTGBkdTVGISmm6+6PvThSFrh2gx5BSFL737hFex2E2Y5CbzZGpZYiDGNVQSOXSRH6EproUp7O4PR+v55GbzuE7IXrHpZA1OHlvD79RJIkSsH1W0zoD12Prj+9Qmc4BoNY7+L0hud1jElWHRKV1ew+37VJaKhIMfkiqUiFSVXY2WyhuyNFWm79wAq5eqKCoCqmsgT9wGTZ2KV2oksqlSOKY/sEJhZU5CosV+rsBxDFGxkQ3dCI/IFXKYVhpQtdn4qUFwtUQXY/Q8Jn50hq737uJN/BwWy6lJMGyDHIzafKmQv+wA3GCN/Cov7PD9BuLpD2f/PI8tS+sYB82CIYufndAb+uQJEzIzeXxux6FpSrx8TbubZ/ShUn697awahbDDY95VUE3VKxcion5PDEKTsMhSWB5MoeawNHBgH7b5b31P+Frv/oK5cUKCRGXaybt/T5qkpCLEi6V0jQaQ/Y3dGaXi0RuxEurFeanfbQgJGMq6IUcRtYiAbrbTVBAURO6uyeoqk7ohwz26vidHpqukp0uYR8ckMQ+xDFJEBAOXbxOD9U4obC6wORrF/C7NqqukMRgrV2mnLLpH71HMmzj7O3h9x2Gx21CPyBdsMjNVSlcWiGJI9yjY1DB3d/FOz6iuFIldga4Jz2Ky9MEh9tYX/kO5eo0geowNFS4uY2p9uiEPrNfvkL8mNLzF/H5iPHfjw8DMY/6fxxgexzz7HHxceY8CaB4UjtPy3mWPj5vzqcxfp9m354nR9z3PA30eVo75815Gmj2uPP94ZxnAZT+Kq+Rp8V523kSSPhR+/gs7X3e4gVg9ymEoijMzMywt7cnWV8zMzMcHBxQrValTpsALoTLogAOyuUy9Xqd6elp6vU6y8vL3Lt3j7W1NW7evMnFixe5ceMGa2tr3Llzh7m5OWzbZmZmBs/zmJubI0kSyX6rVquy3E6Ux43rUYlSO1E2eHx8zOLiIjs7O6yurnL//n2Wl5e5efMmq6urbGxssLy8jG3bXLp0idu3b7O8vMzm5iazs7MEQcDU1JQs9ROlj4KpI9h2ArzJ5XKcnp4yPz8vNfzEcmtri4WFBba3t7l06RI3btxgZWVFjsfm5ibLyyMTgtnZWfb29qQ5Q7VaJQxDSqWS1L0bd7mM45h8Pi9LFsfnaWZmhjAMqdVq9Pt96dhbqVQYDofS8ECM/cTEhNxPEASyFHFiYoJ+vy+NMMQPGwHOKIoidf8Es7BYLDIYDM4sW60WhUKBdDpNNpuVhgPtdpt8Pi9LYlVVPcMazOfzWJZFPp+XjEYBZAFSf8yyLPme0AMU+YINZpqm7H8URRJME8uH9QMFSDuuaza+nQAsxxl2AqQSeoQCWBU5or1MJiO11B5mIopxFsxG3/cl8KXrOqqqyjEQgJbos6KMTEMEU9H3fckuE18UxWKROI7lvkT5s2DtjZdmi/NcfGmoqir3J3TlUqmU1Le0LItsNivnQYCClmVRLBZJp9OUSiXy+bwsozYMg1wuRxRFFAoFwjCUfRRusqZpyjbEdvABC3UctLQsi3Q6LZ2shduxKE9uNpvSTXpiYoLd3V2Wl5fZ2NiQJhov4jMSD67HlAI5XcWNYuyH0CQtpfOf/5N/wPzVZf7ZP/hNOvUmADNTWb7xlQUapzbf+/92JQD2xrUJLi8V+OO3jzhsfMAmM9VRc94YUFbQYMo0aPsRp8HZhr34wWcFMJXWIYk59uORA20QMwweBXuNHFWPH5g8PC6KmsKUqXPqh7SCkatte0x/L4gS6m33kblTaZXlzOjzwR+GrH51iVdXKvzwd++yFA+olU3yhspgEGAoCQM/xjBUVqoZnJMhR93H9y2IE04esPnSgJoo3O+6tMMPXGtXswa6FzFxbYbCQgm32SX0fPyOT2mpiD/w0VIalbROpecyczDkXtfhz7c6vDmVZTGIKK2WSBdHn7/+wMUs5yguVdDrPaoXa5TW5hie9ugdDMiWLUIvJHFDWuunqCkVzdSpLWWZz6WIk4QkThjUByThaHn4oz2CKGG767LnhKyldKbvN8nWMiTKFqXFIstrRW7XBwRhQqfpcGdwzEw+hZbSMDKj74ST947QzdFnbWW1QsfdQtU1Yj/A7ruk8hGTr61hN3ucvLNB5bWXmfm5t2j9+CcMdu5Q+8ZbmHMzdP79n5KpWegpFTWl07xxQnGxwlt/6w3c5pD133kXTVfIFtPopkb73jGqqnL0wx3mf+YSetbEPmri9x3slk0Sx1glC6uawbDSoEDUbmKfdDBLKRqbHrGScPnnLvLaRJaj9/awMgbltUmOjgd89/fucvmXvsZ/8j/9F/zpP/8u3/tf/xWLps7N/+cm3/gf/1su/GdXOfo//ncMQyMOY4JaBm2ry6SuoGUM4jBGNzVCNyGf1knihM5Wl5Vf/Rq5+SkOvvvnqJpC9fIMSQKNmwckUYxVMclMlcjOVnFOOoQDmyTw8bsDNEMnDmJ6Bz28oUumYuJ3bWqvXiA7U0UzTbR8CSVXpPmDd2m+cxMCjyiIUHWF2AvpHfZQDYOL33kFzdCxLr6MH2+w/a/+gGw1Q3mtRjB0MXIp+gddtn7/fS7+l98mOVpHn15Bu/Y6RuEe2ZkJ/OMGZiXL+6cRgx2Hvzb/xEv6RXyGQzwAhsffID+KBfc8N9KfVs6zxqMAnWdhKz1PznmPa/x3+bPkfJpj/aztPW7bZx3zz0rOkxiYzxqfRjvPMl8fF2j2PO09fH19nuIFYPcphKIoHB8fMxwOaTabsoRvOBwSx7EUfB/XoNI0jUajIRk74ww7oWG3ublJGIasr68ThqHUtBNOrzs7O7iuy9HREbZtc3JyIjXWRMniYDCQmnACOLMsi16vh67r7O3toSgKW1tbKIrC3bt3ieOYO3fukCQJW1tb+L7PxsYGYRhy//59XNdld3eXKIo4ODiQpgOizNC2bdLptAQLBfOn3W5LMwVd19nf38dxHGl0IHT0hLHBOMOw3++zsbFBr9fj9u3bslSw1+uxvb1Np9ORjKAoiqT2myhbFeDh0dERSZJI9tLW1hZRFMmxPjg4II5juS6YiPfv36fX67G7u4tt22xvbzMYDGg0GpLpNF66KfomgCDB8gMkS0ywIY+OjgiCgEajIZmFYp4dx5Gaf51OB9d16Xa7UuvPdV1pNpFKpeh0OrJtQLL4BKtuvORTURTJ2hPb9fv9DzH7fN8nSRLJoLRtW2o0Csdg13UZDodUKhWpfSbMDUTpqpgLx3Hk9SFYkEK/L4oiaaygquoZ1qg4NmHUII5L9EE4GYsPbwHqua4r9dwE8CZYdIIVaNu2BLhF38dBQ/HBPxwOGQweaHI9MNUQJdFhGJ4ptRVmErZty765rovruvR6PWzbptPp0O12KRaL8nUxtgL4HTcZEcw44dgszEjE3Il1sb24JsT8CPammAehSye0DcVYCnamOB8e3tetW7ewbZuf/OQnn94H7Yt4ejz4seIn0A7iR7LhIj/k//zH/wvV+UkGrZ58/eh4yL/+f9exLP0MW+2dW6fs7nTRkviM5pwbQ1pT0KJEurj2IhgOgycS/RKg7oXoyvMo7n04MgpMpHX6YUIvfIRTHE9u59iLKWYVrs/kiOOEwf0GwVGXGUtBtXSGPY9bXkjHjaR+ntH1iA8H6Or5f5T6Chy4IZoyctcFWLA05jMG8y9PYZZShAMHFIXIjUnihP5Bn9ANSRfT+FqApisUqiav5g2sU5ubjSH3Wg7JVodXJjLkFGhGCa4XsljNkitlefmvvYFh6ijEzH1lmaBn01xv0rrXxAljvEFML0oIT2y+9PV5soX0yMQga+B1fXo9l639PkEYoyoK1ysWtapJ6sEka4aG3XRI7ICfXyzgMTJ78IYBmqmSncigGqPSHCNrYFg6etpAS+tEQUjoBKOyT1NHT+ucvLdBf7dLEofYm/epex2sWpnMTJnu+zcZ3N/k/2fvTWMkSdP7vl/ckRF5n5WZdd9d1VXV18z0HCQlWTSxsiWDFC1agOAPBmzDhg3og2HJBP3BgAVCEAzBkK0PtgxYkGRAErCAZFuSueJql9pd7lK7OztnXzN9Vdd95Z0Ztz9kvzFZPX1U9cwOd4R+gEZ2RsR7vxFZ+eTv+T+EPpEXIcsS2TGb16szhJKMu7uHbpnM/fIUvYMOTmtA97CPmQkxkgaJQoL25h6piRJGPo2kyMiGTm+3gdtxkF2f0AkIXZcwl8Kq5JBUiem3NU4+PaK/30CWPIyiybd/sMXRdx+QSOpkKklWcl02/87/RubWEdeKFq2Bz9T1KaJPf0L75C5WOUmyZBEh0X64i2YZ7H+4T9j3ULImSBKKoeL1fAZNh/R4ipOffYiZgPFfXuXog0+JwhAjl2L8l6xhX3QFWVGRdZ3KGxcZHDXx2h16+yd4nT6KrpKeSHF8x2PQcFANlePbm+QXJ8AP8Ls9iLYxjQC7aNDf62PkTRRThQgycyXSSwtYYwUgwtm8i+oeMf7mDF6rj9Ps4rV6eH0fWZaw8gb73/0htf/8dQyrSPjoh0iBj2QnsRbSfOfWMb/5d2/yzStfTwLilQ1N/DgLL/5SLc5/1eTL8xwVzzo+Gnb5tPNPe/+8Ms+q4zxzMVrmaf04SztnaW+0zPPCgJ+00et+0crA+ef8q3Zc/jzbedFYzjsn591L57GnOdq+6Hp93Ui7Vw67r8iEHpvQoSuXywRBQKVSiUkVQbiJEDcgDhPsdDpks1kODg5iXbnx8XHu3LnD7Owsd+7cYWlpiQ8++IDp6Wlu3rzJxMQEn3zyCWNjY7EYfxAE1Ot1tre3KZVKp7I+Cu04QaH1+33S6XRMzuzu7jI1NcX9+/fjzLSzs7PcuHGD+fl5PvroI5aXl7l58yaLi4tx5to7d+4wNTXF1tYW9Xqdw8ND0uk0jUYjpqIEnSSIqmazydjYGCcnJ4yPj8dUnyDrbt68yfr6Ou+//z7Ly8v89Kc/ZWlpiffee4+NjQ0++ugjVldX+eijj5idneXu3bvMzs7GhN7e3h6FQiHWFBMhl0JT0LIsBoMBuVyO4+NjKpUKm5ubMXEnxlmtVun1eszNzfH++++zsLDAhx9+H2BmTAAAIABJREFUGFN/s7OzfPLJJ0xMTACcyuArSRKpVCpebxGqKMIbbdvm+PiYYrHI3t4eY2NjeJ4X05rT09M4jsPExERMFDabTfL5fDy+ZrNJtVqNwy/7/T7lcpkwDMlms8iyTDKZPNUH+CyBhVgnkQRBZAEWVF8+n48JUdM0yWQycQZkXddj8m00K7Ig5GzbjkNFRSIQofWXyWROafoJ8kw4v9rtNvl8nl6vF69ZPp8HoFgssrOzg2VZcd3pdDrWGZQk6RR1Z1lWTN+J0F9B1YnzIsFEGIZx+LoIxxUWhmFMtyWTSTzPi8cvnMJCNzKZTNJutymVSrH+YqvViok1kYxibGyMVqsV70NxvSA1s9ksrVaLYrEYU6SC9BwMBoyPj7O7u0u1WmVnZ4dKpcKjR4/izNHFYjHWmtvf32dsbIyDg4O4H9VqNaZ7j4+P4/PVapUHDx6cujf39vZiXcmlpSVu3brF8vLyV/WIfWVnsRFPW8TzHVVHj/Y/d8zzQ/y2iyENNep8htp1VUUiayVIjyl0ez5KEGCWkqRSGr6m0PcCvvXTXRzvsfPuDJ44PwKF4b+ULuMHEc0zJHMYMxRUYOexdl3eULFUmbmMxmbX5UbrM/rjT7w5zupCnr0bhwxaA773sEmoyPyZPzmN54X88+/cJw3M2jqJfIL8fJ6D20cc3z3BzpnU6kl6DYd83+NHXh8UiT+9lMcLIv71nWP63tP7WzdV0grc7/v0H4ODhaLNb/xHl+l1Xf7R3/8JRU3mYtlm4rUZ6u8s0Ns9xD1qcfKggXPchzBCMRRys1mCKGTzvX2kEJJpk/RElm98Y5Uf/OgBP/j+fXKqxGZjwLitkWQYEvxIHvAf/4fX0FIJ9PoUnpZh991v47R6+K6PktTQWy6fdHy2+j4raZ2H/2ab2lIBM2VglWxQFXqfnBAEEbc7LvPTGZYuVbCzNnrWorfXxO0MaG91CLyIhT+7gZE1adzaonPU5cHP9hn4XcozGVRdQVYlFE1BMVVUy0BXbWRFJgKCwVCTTjNVjKzB1o8O6Ox2KPQcegcNjLRF4PgMGgf8+EdbbO30+PP//V+ktjLJvb//T4i6PbS6Rej5uK0BXs+jf+zQ7frs7PeYXCli6zKJQgZJkSEC1U7gdvoopkpzs0njZMDD3S4T6+O89efnIAqwSjmS1RKF1Tlu/uN/w93vPOTOwOO46zEIIzTX51LVxvlkl1bLo910CPyQjT+1zPKfvsDmtz9m772fsPQbl8nMllETCUIrxXf/l2/hOz6/8o1FZEK6Ww0GTYfecQ+3H9B+b4/5X13GabboPNolCgLMYgZZH36GGbkk3a0jVMsgcBycVhdrok5/byg5EhbShEHE3k/u47YdVFOlvdth0HToH/UoXpygvXnCw3/9KalqksJyifzyBGYpQ3fnEK/dJ7+xgjlWQR2bIXA9mt/6Z/idDrKuoueGiTOiUpYojAj9gMgPiIDDb/49pN/8L3FKb9D7m/8jH9/c5H/SZ7nZCKiXsjiu9+IHxCv7hTUhRQLncwqcx0EwauchhJ4WNvm0809zEIwmNniy/mfRcecZ21nqfVGZszgzvgyH2HnDJc9qLwpLfh6ted76nnX+ZZw8X0U7513bs5Z5VjtnXeMv6vQ877ie56R+su7ntfN1I+ykr1uHf1FNkqSPVlZWVj766KPPnXvttddibS6RzEG8iuyP6XQ61sIaDAanBOhFRlBx8wgqT1wrNOgsy4pDSgWdJJxtnU4HXdfjjK3CKdJsNmN9tWQyie/7z3xQBEFwSijf8zx0XY+1s0T/Pc8jkUicymYpHIDC+SicLul0OhbgFzSToNuEppwgEIF4HgQJJcIm+/1+HMYnxpdMJul0OiSTydjR0+l0SKVSsXaf0DYTyQXE+BVFiZ1XguQSQrpiPQR5NEokibm3LCue606nEyepyOVycdiq0BZzHCeeP0E5CjHQ0TnWdT3WDxN0leu6cRupVIpms0mhUODk5IRSqRQ7X/b29sjlchwcHMTJO0QGWNHn0frFGIGYOBP0pUiqITQYRZuHh4fk83kODg4olUrs7OxQrVY5ODiIQ6LL5TI7Ozuxg0i8jjquT05O4mQfYmymacbZdcUDWayR0GcTayH2kqDzhNNZjL9SqXBychL3OZfLsb+/H4eni2yxhUKB4+Nj8vl83Ldmsxk7MUcTi4jMqYLMe3KfiD4J56hI8mKaJr1eD9M0430i2hxtq1AoxG2KvS7WvNVqxe/FPisWi/FaiyyzYg5G96GYZ3GfivUc3VPiGSNeXdclm83Gun+tVivWBRTZY4V2XjKZ5Pvf//5LPVNXV1f5+OOPP46iaPWlKvi30J73OXMW+zt//j/lx9/81jPPywyJs6cpSMm82Mn3pAl6TbyKOtTH4bJPAd5eWJfI6hoAliJh6zLdIKLnfj5kVlOGn2Xecxx9WV3GkmXKtoZtqoxPZwjCiPduHmHoMpffmqMwU6a6MU330R4ntx7gOz6BF9De69FtOfzofpNGz2XC1JCRaEUhPT+k9ZQ+PcuUx4OMGIb5qjLkdZWyrnDoBuwOfCRpOA/XJzOMZwwC6fE8thx8L6DnhsMsqLbOUd/j7vGAlh/gyTJvrpaYLlt8fOuYvaM+x66Pbuv8hd+6RDatM2h0aWw1ufVHW+x0XHa8kIqhUtBkvDDCC0LmpzKkUzoSw+ewYqr0eh5b95v0HZ9BEJExVcqWRrJsYRUSBF4IkUTl2gyJUhpZlXEaPe7/3ke4HQc9pWOkdOyyTegHBIMAq5rFruZJVPJopkp78wC/28dtdAl8H0lVCX0fp9knCiIkJBRNRlIlOns9Ooc99va7eF7I8ht1klmD3kGPMAgxko8zkfsh/ZM+nd0uetrALtlk58tY5TRBt0/geMjaMPNpd+cEpz1gcOwQEaHbOlY5RXqyQOj6hL6HommgKDz4ziecbDbZ7Lr0ggiZCMtQmC3ZaIqEJMloSRWraKElNFRDQbF0VF0lUcwiKQqHHz3C6w2wijZqQkNNmAyaPdqbDSQZVFNFVmUkVSa/UMcspHDbvWFfXH84j65HFAaAhJlPk5oeI/IDvN5geM4P6Wwe0j9u4XZ9iEDRZRRVwciaREFEd7+D03Zw2y66rWPmTFLjeaxKFrOQQUvoKLaNJMu4J00Cx6V/3IIoQlYVZF1Fs0wUXUNODPVsiUC7+qvI5Ul6/+qbRJ0mzmv/HnKhwj/4Fz/mt//Xf8rv/+2/zDvX185873xRe/VZc9q+6OfM3/gbf4O/8lf+iqgrfh11YD3v/dP+vUyZlyn7rHPPOz4q3v+iMuLYecuI63+e8/e8sbzsvD3tvGjnvHP9Muvzi1DmLPvhi6zbVzXO81573jU+67Xnae9Z78X1uj78e+CrsC/6OfOKsPsKTGQ8Fdpm/X6fSqVCv9+PyZhiscjx8TGWZcVi9pZlAZ/RTpqmcXJyQrlcZnt7m7GxMba2thgfH+fTTz+lXq/H5NWtW7eYmZnh5s2blEolWq0W09PT3L59m+npaR49ekShUIidRbIsx8kHJEmKBfCFM1A4L0qlEo8ePWJpaYnbt2/HmWoFYTc/P8+tW7eYnJzkzp07rKysnKLcisUig8GAYrEIQC6XQ9O0mDAS4vqSJKHreqwPt7e3R6lUYn9/n6mpKe7cucPk5CQPHz6MtfvW19f58MMPuXLlCj/72c9YWVnh5s2b4iZhZmaGBw8eMD09HWv5iYQAImmBoMyEI0U4MPL5PPv7+zG9NTMzw71792KScHV1lRs3bnDhwgU+/PBDNjY2eP/991lZWeHGjRssLi7GayLLMrVajZ2dnVjrLpFI0Ov14ofHaDKQdDod00+Ccrxz5w6Li4vcu3ePmZkZ7t69G1OPMzMzOI7D1NQU/X4/1tdbXFwkDEOmpqbY3NyM529sbCymHj3Pix11oyGnwnEk6L1SqYSiKLFGYa1Wi4mufr9PvV6n3+/H72u1Wkz3tdttCoUCvV4vDpEtFou4rks+nycMQ4rFYpyl1DTNWPNQ0HaC/my1WuTzeXZ3dymXy8iyHDsFxRxPT09z48YN6vU6juPE9165XKbb7cY0msg2LHQJy+VyTLP5vk+lUgGGtKyqqrFjOJFIxJotwrEpMugKx6Zw+olMzbVajQcPHjAzM8Mnn3zCwsICN27cYHZ2FsdxmJ2dje+nDz/8kMnJSXzfZ3FxkU8//TTedxMTE2xubjI+Ps7m5mZM24qxzs/PE4YhS0tL3L17l4mJiZiM832f6elptre3mZiYiDMua5pGvV6PM1Pv7+9Tq9V49OgRi4uLPHjwgImJCW7fvh1rVq6urnL79m2Wl5d59913uXbtGj/72c9YX1//qh+3r+w59uv/7V/k5nd+SOe4/dTz01mD+ZzJjaM+m63TKRw0WWLxsYbZnY4bh74+z6InXhOKxFJKJ21pFAoWD04GvLvV4kl/miGDKklkNAUi2Hd9JKBsqGR1ZZgR1fHZ7fssXSwzu1jguz94xCf3Tk7VY5kqv3JljIEb8Afv7jFwP++KbLghGUtGkyWW/+QiqVyC+79/m3lTxUiodPw0zp/7L+h0dyk9/BeYuRT9wyZex0OWJd7f7XLUcblUsskbClEYoSZUMpNp9lsu339vD+cZ+nunxqzKXKnaRBH8ZLdD2tS4PJFmt+VwsDMMs48iSGsyjw575AsJUrbG9z8+pNv12MiZaKrMTtej4YSULJWSpdHuRbzz5jTXrk/R3TxmTZZ4e6KAYqoc3dyje3MHc7GIosnICZXEbJbdn+4yPZbkrY3KMGmGH9De7uCcOCQmMpg5k+5Rj37bYedhC9cNQZKRpJCtnkfPD6lLEqEkYWUT5BfKaJZG8uIlpESS/b/3TfSUiiRH6CmT8lodRRtmbR80ujjHHTKXLmNfXqN/430UXcVtBgRhRHu7jZZKMvXvv0N7p8H7f/dfkiommHp9Ct9xUAyd7Y7PvtumpMls/3SHXC2FmTKwSwlUS8fMpRic9GnvdEnkLcycSWa6SKqaQ1JkVEOnv/84DFZVMHNJAjckVdUw8xZRGOK2XQ7e38TtuJhpAz2l4w987KKJokukui67h32CEMbyCQxDIVAkwjDCGQTQcskmdRRTQzN1JEXB7fQhikjV0iBnUHSNRCmH1x3Q2TrBLlrYY1lkTUGSZIxCGiObJApCZE3D7/Tw+i7Nm1v4PRcjY6BZOpIs0310QOgPf0xClpBVhdRkmeajFp3tDhO/soBdSuP3Bo9DkQfoPY+TTxvImoysy6imhiRF6OUK5sQ4vbt38R7dJ/QDkEAxdQI3YP8n99GSJqX1CYJBGwmw5hdIXrhIhEQ4aCJt30SvTfKT3/0/ufO7/zd/Jz/PgWbyq70t7O0t4Ktz2L2yL9eE7IkkPV2c/3nvR///rGueZ6PtPlnns0ieF4WGvoiOOgvpI46NUnovKvM00uks8ynqPc8aiHZelmJ7Go31tDUY7duzyjyrfdHHr1OZZ5V9UTvCXrSnztK3L2u/n2dOzrPGL5qLsyaWeNG1z2r362KvCLsvyaQX/CL1jW98I3YOCepNEDCjFJxpmjGxIgT2BYk1+jAVDjUhAO/7fkyKCXpLJCFIJBKxDpag+QRNI9ocpWlEvaIPgq4TIYLCsSTCA4WTp91ux46uUYpPvBd9EJplURTFx0XyB0HsCCeIuAlFtkxFUU6NP4qimGISdI8IrxRUk2VZsW6eIPA6nU5MYAnqSRBmo0SbIOtG/wmHqtD9G6X1LMv6XN2CQGy1Wti2HYeUCqeToLMEmSeIK6GXJklSTPcFQXDqGs/zMAyDVqsVk3GCrBQOLfFaLBY5PDyMyTqxDwSZKcJRxViEzqCiKDFlJ2yUchylGUdJMUGCnZycxCG1IgzZMAyazWYc0inIL+EYFqGyIgRX7CtBs4msqkCs/Sf2BAwfxGIPje5n8TAXRN4oLZjNZjk8PIydauL4qNNNONVbrVZMKoo1Fveqogy/eIq9IihJQS+KvSkSipycnJBOp+OEIuI+6nQ68dqNknWjunqjBKd4TghCToxZkLrC+SsIQHFe0Lei/dH6habmaMiySI4j1uP4+BjTNE8RdmK8iqLw4x//+KWeqa+oh8/biz5nXmTu+9+hfdLkd3/9d+icPN1pd17TH1Nho9GfEp/RdE+6qgxZYj5jkFQVMrrMzsDno6N+fJ2hydgJFS2I8N2Aph/GJJ4pS8zYGkEYse8GQ/IrjGKKL4iG5J0iDYk1PzrdfqmWgQgOdpqfG0fZULAVGUOW0BWZWt7ESqjo+QRmKcXElWkGRx223n+I33WR/ZBuy6Hf8/io4bDT/XwYn/T4n+iD+piIe9JtKAF5XUGToeWF+GGEJktEMKS0ZMgk9SEBGUQs5kxKpoqq68PQ0YREFPh0j/r4TgBBhOOHnAx80hmTsVqSdD1DeiqP33dxmz3cjksYhGRmyhhZC0lW2d484Z9/8z2cjoOlyswvFXntTy0QuR5Oq8Px3SadvS6RHxIFEcc9F1d4WyPohSEgkbQ06osl5t+cQzNVgoFD76TDoDvAMDUUWaK71yb0A2RZQtZV7EoGWZVRLQNZU4bZaSOQFOnxZ19I4/YuXs8hO1NENhTcRpcogkQ+iaxrqFYCs1LCmJig8eEdTt6/QW+/S+iH5OeHTkO33cd3PNyOQ+SHaLaJnk6gWTqDZo/OQQu35+MOfPyWgxxG2CULPamTrGeRVRmvPcB3PEI/IvRD/L6PJA/76g8CvIHP0U4HzwuY/RMrJMdyuPv7HOw2+IMfbhG6AeNFi2otxfhECkmS8FyfRNbCTBkQRUiyTHKiDEjc/aNPcNoDiuU0ybEs2aVxvO6A1v19ojBE0STcZhffcTEySSRFpn/YIvJDrFIKxdRRTWPoiOv2Cf2QwPGH+rmqhKwoIMkkSsOQ2v7+CUHfIQwiwiDCaTnIioSe1FATBqplIIndLUuEQYTb7BA4Hp29DpEfEurDBBq6ppKbG6P61hLB5CoH5VVCzcSWfKLf+8cEn96k54UMnID33tvmj374gP/ue/+Iqbdff8YT58u3V581p+2Lfs789b/+1/mrf/WvAqeplxe9fxZd87Qy56FtXqbMWUihr6KMeC/OnWX+vqoyZ5nzL7Nv4t/Pq8zL7I9/28r8oqzxea59sr2zXCvq/joRdj+fIPRX9jkTYZiCzslms/GrYRgkk0kAbNtG0zRSqRSGYWBZVvzPtu04Q6RhGORyOXRdp1gsoigK5XI5fh8EAdlsliiKKJVKyLLM+Pg4hmEwNjaGrusUCgU0TaNcLpPP56lUKqTTaUqlEsVikXQ6TSqVIpvNMjY2Rjabjduo1+tomkatVkNRFCYnJ9F1nYsXL2JZFktLS+i6ztTUFLquMz09TTKZpFqtYpom09PTJBIJcrkc6XSaWq1GKpWiUChQrVYpFovU63VKpRJzc3Nks1kuXrxIPp9ndXUV0zRZXl7GsizW1tYwDIOrV69i2zYXL17EMAzW19exbZuFhQV0XWd+fp5MJhPXt7i4SKVSYWpqKm63VCpRKpXiY6VSiVwux9jYGLlcjuXlZfL5PEtLS2SzWS5dukQ6nWZ1dRXLslhdXSWZTLK2toZpmly6dCnuYzqdZmNjg0KhwPLyMtlslnq9TjKZpFarUS6XqVQqTExMkMvlmJqaolarxf2dnZ091X8x/kuXLpFMJrl8+TK2bbO+vh6vgWmacZ8WFhawLIvFxUXS6TTT09Nks1kWFhYoFApMTExQKpWYnZ1ldnaWer3O1NQU1WqVsbExCoUCCwsLcd/S6TRzc3PkcjlmZmbiupLJJLOzs6iqyvz8PLlcjqWlJSqVCouLi5imyYULF+I+pdPpuFytViOdTjMzM0OpVGJycpJCoUC9XqdarVKr1ajX65TLZer1OvV6ndnZWVKpFNPT06RSqbhPExMT2LYd92Vubg7XdZmenkaW5VPzkUql4jUdHUupVIrXfGJignw+z9TUFGNjY0xPT1OtVuP9KtZOvJZKJWq1GsVikenpacrlMlNTU2QymXhelpeXKRQKXLx4MV7TVCrFxYsX432VTqfj+2ptbQ1d19nY2MCyLJaXl0kmkywtLZFIJLh69Sr5fJ7Lly9TLBa5cuUKuVyOS5cukclk4nthZWWFXC7H6uoquVyOy5cvUyqV4n7Mz8/H904mk4nrX1paIp1Ox/t3fX2dQqEQ3wevvfYa6XSaN998k2Qyydtvv/3H/OR9ZaPWvfkBRu+E/+b/+MtUZ8e+lDoVSaKeUCnpcpzEImJI02U1GUuR0CTic04YsTXw0dI6YdqgNp5isZaMz7t+yNxkhtdfq6Kk9FNhs4Mw4lHfx9ZkCrrCIIhwo6GzUJdlcpqMKQ/bKhoK9YSK9rhiS5EoJg3+g7/0Jr/6G1fQjdMBBvtOwL2ex62Oy4Ouy7tbLW5utvjgvT2+9c9v84/+1nf46Ief8nC7zfs3jri32SIKIhK5BGvzOcoZ41R9qjR0ZpqKhCGLYxJ5XcFWnvj1Gmh6AXVT5bWcyVo2wUrGZC1tsJTUySgyU/kEf+7tCf7Ma1XGSxa6paEaMtO/ts7CX/hl9KkSUdnGBZwgRJWG+n1Bx+V4q83xp0f0T1zSs3WcbsTR7WMObx1z79ufMGi6uJ0BnZ8+4EpK42LGZNrWkI567D/skL04j1Utk67aRJZKywlw/BBTkWl7ISdugCqDIUkcOT4DVSKf01HsNLk33sALEhx9sMOtP3zED/+/T9i5uU/4mJr0uh57H+zz8A/u0n50jNvqoyctnEaf7R99yuGHmzTu7nByawt/4BK4AY37R2iWRbJeIgplfA+S9TLJiQpWpYCUr5P6s38JqbZC96CLmTEJXIf21jGdvRYnnxzTuNfg5G6D3tEAu5ojDCL6hx0a210efrDPvTsnPDjs40gSTtuldzTg+NYBfj9A0jUUXcPM2+TmyyRrGYLH4c+JvImqKaTTOmPjWYKuR/Ibv0H+P/mvONqXKESPpSQTGvNX69jFJFpCoXU84KPvP2T/3jFez8V3PFoP9nFbA6xygT/68Ijv/2wfvVYCJGRNx2n7PPyDTzn55ADFUNFTiWEYbBhiZm30lEEYhNjVIno2SRQEREg4rQGt7RaHNw7pHfQJvID+YYfDDzZxm330dBJJM1BtC7uSJVFI07jf5PjTEwaNLr29Br2DBp3tIxp3dzm6sf2YfExQWK6g6Cr9psPmbo8jX8IsJRm0HKJBjx++f5f/4fe3+Mm/+gNsqU27NWDzw03+yT/8KT/90QPeWC6Q5ukZm1/Z18M877MfL8QPqs8i354HjTyPlhPnz1omik4nCHtRmRcdf9a5Z43rZcuMnjvr/AnnxFnLvEw74v2zxvW8+Rz9/3nKPO2a583BecqMjufJ8mct87R+P2t/n3cffhXtwLPvr5/3Gp+1j8+iRUf37rOuHR3fk8e/DvaKsPuSTHrBL1K//uu/zu7ubqyjJcTby+VyTJ4JrSlBFolwu9EsmaMaZ4IEG9WgE1SOoGyazSapVCoOpRV1Hx4ekkqlYq07QdwJSkzQPIKScRznlJabMFmW8X3/lI6X53kx5TVKVAniTISAiiyxgloSFJwgkgQxJejB0TYHg8/+oIui6FQmSxjSVkJ3a5QgE3WOavkJfS/hVBUUodDIA2LaMYqiWHduVOdNUZR4/EKzTKzJqN6goPlGCbxGo3Fq/KKP4o8eQf2NPgRlWY7pMUFejp4TCRAEDeX7PoZhxLpwo+SZ2Eej5J4gLYMgiLXyBGEZhmEcAirGHwRBTD8K8kpotAnCazRBhKA/xZ4VayS0HUeJRTGPQm9QZNUV8z9K/gkTpJ3v+3F/n6RW0+k03W431lUc1W1zHIdMJsPx8TGGYdBoNGIKTuwXQcOJvf0kkSr2jVgjQUmK/S3oUDGXQEyFivEJXTyx3qOknqAEBREnEqeINp+kbkVfwzCMy4nrVFWNtfWEDqBYe6ET6ft+vH6je6TT6cRrL/ony3JMvaqqyh/+4R+e7UE6Yq+oh8/biz5nXmSNf/g/427d49MPt2k3+3z79+/Qag4+R8Gdx8qWiqnIJA2Fthew2XRfWMaUJSSiOOHCqGnS0Lk2CIfOvfOYZcjkUwbOwKfT81AkCVWCZM7ENjUKA5++G/J+a/C5MNzzWFaVWUgNP5PaXkDTC/HDkHYQMQjBViQSikwlb4IscW+/SxBBuZDAD0L2jp4+5zKwlDbI6zJJU6Xnh3xw1MdUJC5WklimiqZItNou+y2HSsWmXLbo+CHHXY+b9xpEfsQvbYyRNBS6B10CL8BzAnRbwy4mMFI6qqmyc6/J3nYbQ5JI6DLZko0sS7gdlyh8nEnb1tBT+lBnLmMS9D38gT/85wY8fNCi1XLpByEQUUkZaIqEYWvk6lmqK2UUQ0PSFJr3jugftNGTOrKu0D3u43RdUuU0mq7iNLuolk5pbQJJlugfthgcdxk0exBC4AdD4k6WyC+UMXM2sqoiacpjjDFCS6dRkkkkWaW/t09ve5/Dj3dpPmiQyJnIhoysKEiyRBiEKKqM5wYomkJ2ckjPyapMc7NJ8/4JiXwCPa3jNBy8no/nD1ctXbEwMglKFyeAiP7+CV5/SNzJskQY+jgtjyiE8sYUZtYaOuAOO/zkX94k6nvUchapcpLcXBZZVVASBn7PxW338DouTntAIm+hGBpHNw/wOsP7SkvqWGNDKs8uplA0iSgKhuRbwkAxh4Ri+8E+g0YP1VTQLIPswgRREHLw/gNa2012bh+iaRKWpSGpMsgSXhgRhBHluSLpSprcYp0wCHn03Y8YNHq0DvsYaYOxlQqqoSKpMlEQISsKqm0ga+pwKYIAdHuoNdhuIGsq9twc/YkVtmev0w+H92Xl/d8jcetHfP//+YC9e4dMVlPUqmlm/9b/Tn5y4uVv0HPaq8+a0/ZFP2d+93d/l9/+7d8WdQGcibYR789K9ZzgB0APAAAgAElEQVSVYnvetV9mmRfV9TyC6csuc9ZxPdnOedfpvGXE+/PM23nKPHn8afP3vDIv084X3R9fdjvPWpOXLfNF1/hlKdsvcu2T8/bkGMR35VeE3Sv7nCmKEmfmVFU1/kIsvtgqinLKASRJUux0ESGJqqrG2nYie6Yg7QStJ0nDzKNBEDA2NkYURWSzWYBYq65YLKKq6ikizzRNcrkcsiyTzWZJpVJkMpk4k2cmk8GyrJgIrFQqqKpKvV7Htm2mpqYIw5Dx8XHCMIyzohaLRaIoikm8SqWCruvx+3q9TiqVikm2er1ONpulUqnEhNvk5GRM+dm2zczMDLZts7i4GNNCyWSS1dVVFEXhwoULMXFnmiYrKysxaabrOgsLC6RSKRYXF8nlcjFZV6/XyeVyZLNZarUalUolJqjm5uYoFovMzs6STCZZXFwkm82ysrJCKpViZWUFXddjyu3atWskk0muXbtGIpHgypUrWJbFlStXME0zptxWVlZi4q5UKjE/P08+n2dycjJuf/oxyTU7O0u5XGZpaYlUKsXq6iq2bbO2toZlWayvr6Prevx6/fp1crlcTDsJ+mljYwPDMLh06RLZbJaNjQ3K5TKrq6vUajVWVlao1+vMz88zOTnJ1NQU8/PzjI+Px+TYhQsXqFQqMZUm5mF5eZl0Oh3XfenSpXitRNviumQyycWLF0kmk2xsbJDP52PqUZBbq6urVCoVFhYWqFarLC4uMjk5yfT0NDMzM0xMTLC0tES1WmVmZoaxsTGWl5fJZDJcuHAhpsMKhUI8bkH3XblyhUQiwfLyMoZhsLGxgW3bXLp0CcMwmJubI5VKceHChbjPgo4Ta1ar1eK5mZqaolKpMDk5ycTEBGNjY/EcLi4uMjY2xuzsbDyeXC7H+vo6xWKRa9eukUqlWFtbI5lMcvXq1Xi/WJbFm2++STqd5o033ojJtXQ6zeuvv45t2/GrqOeNN94glUrF78WeuXLlCqlUikuXLpFIJOKEONeuXSObzXLt2jXy+fypddM0jfX19ZiITCQSzMzMoChKTHeKe0sQgFevXiWRSLC2thaHLr+yP36TDQO9WGL+rTVu3jjC7zroshRTaC9jfT9kNmNQT+qM5y2m8uYLy3hRhKUqZLTPqLzPzoEmy9RNBUs5X8d6TkhCV1iaypCwdXpBRFJTsL2I2WqS/FQGWZOZTGgv9cePKUtYikRERNMPqaR0UraOYWtMZBKspQ2qpoIuSVQMBSsIGS/bvLZYYKlkMZXSeWM+z+WZLNIzhnav4zCIoOv4HHQ9bEXmxA240RygJ1RcL6TT8+j4IR88bHHihZRqSbaP+nT6PhoRt+6doJeTlC9WyE5lyM9ksLImiioTheB1ffKlBI6hcqc5QCvYJPI2Zj5BejJDIp/AzJno9lCTrHfYo73VGobbArKmECoy+WqSQJMZBCGBJNH0AkoTacamMmTLJv2jFu3NQ9oPD9BMiexsjtR4BiNlYBcsPD/kZK9NZqFM7focakKlu9dEz2VQLIv+URdZlTGyBrqtIysymm3gtBxU28LIp4j8ALfVo3lvh+a9bULXo31/k/0/ukHjkz2IQhRdob3doX/Yx227pMczVC6OUV6rkp8v0thps3frEM0yUG2D/HyJscs1EgUL3dZJVpMouowcgesEHO90UXQV56SDmUtj18uouoqZTWBV0mh2AjNrkp3JEzgDWg92aT/cw9s/4uJqgctvjVO/PEZptYJmJZB1DSOXYuyNFXILE2ipBIOGy/aPd3BaHrm5EqqtgwJOa8DhjX2O75/QbfRJz9Uw8hkGJx0GJx2cRhu3PcDIpemf9Dm+c4TT7HNy+yFOq4uaNHFbA4ykRqsf0Dge0N3tcvigxfbdEw4Pety/sQ+mgT9wkVWZsdcWSBQypKtZeh2Xxn6P5HgZu1LAKmfJzNfIztXJzNZJz09gV0vYlQzlP/EOpV/91SHV12hRrmSo9R5h9BvU/SMqCwsY9Sne+neX+Hd+bZHp+QL7v/Wf0U0XX+LufGW/KDb6I+qTelnPo23EF+vRH6CfV+Y8hN3o65P//7LKPO34qOPgacTPWebiyXbPUuZ543peO0+b27OUOUs7TyP5njVvL1vmyTk7b5mXaedpe+U8++M84zlLmaet4xcpc97791llzrLGZ+3jk/aieXvRc+PrYK8Iuy/JpBf8IvWbv/mbbG1tUa1W4+QFW1tbcSZP8Vqr1Wg0GrG2ldCgEvpyQiNK/HIgNM08z8OyrFgP6+joiHK5zO7uLtlslpOTE3K5HIeHh3F2zFKpFBNFR0dH5PP5U5kon8yimkgkTt0AnufFRN0oIeY4TkzxCRppNGNno9E4lcFWvBeabu12O25TkGaiTeHoHNWUG9WaE3pxglISdJGgFYXWW7fbjXXWRrPJiuva7fYpAk0kohBZZIUTYnQ+BPkotPgE1SUcsYPBIF4LoV0nyCdB9Y2SaaPE4mgyjtFstcKhK/5AEgSg2BeCdhLjEOs4SlCOkpqiz6NahmLcYi0Mw4hJvCfprCiKPqcpJ+ZIUH6CYhRZUwUF+KT2nyDvHMeJ+yoy/orrhY6fINXEGMQcSJIUZy0WZB58Rr6JawWRKXTaRjO4inGLTKyCThN9FYTdKO3W7Xbj+dA0Ld4vYi+M7iEgpvDEPT1K1IpxjH6AieOjmXLFPSDWXNio1qBw5o8SeKM0qSzLp7LxCo1KMY+CmBP3nqg3ij4LixjN5Axgmibf/e53z/1MfUU9fN5e9DnzIjv60e+jvPdtzPllPDT+1n/9t3n48UMyqoQiSxiSRMAwPPSsllYlErKMKkv0gpCTkQQLGVOhnNI56noc974cx21alVGkiIYXnStjrQzM2kP9NCVr4IdwZ6uNqSvMjacI3YDuUY+WH50agyVLqPIw9FeRJPwwQpdhNmmQyRhUF0tIRPg9h5Ouy8AJaZ/06bVd9p2AQRQxU7ZImSq+F+I6AZETcOz43O9/NieaBIYsE0QhIRK2MtSwa3ghMlAwZAoJjbWZLLttj3fvN1icq3Dl9TmiXofe9gHv3j6m0XGZsXWSpkJxMoOWUElPZon8kO5BB7fr0z3pY9gadt6kdTjAHfgsfmOdVD1H79Eeg2aPT3/wAH/gk0rqqIYyzEyqySj6MHzz5LDHzvGAluOTVGSSmsTCSgUrY5LIaAhPbOiHhH6IrA3r0NMWejJBe6eJ33VAipCiCLuaI4oidn66iawqVK9O4Ds+/b1h0gNJlogYEnJmzkLRFDQ7QSRB59Ehft9h/2ELSYJs0cZpDehsdwjCkCCIGPR9PC+kMJkmlTUprtbQbJOtD7dxWn1sS0PRZLyuh6TKpGppJAkC16Oz06F/3I+zsyqajGJqFC/UQJY4+fRoSC4XDCQJZFUhcHzcroeaUFEMle52C7frYleSqAkNI50AJHoHXRRTI7cyhazIeK02mz95wOaHO7Q6Ln0vpJLUSGoKuq0hyxJm1kRPGaQnhz+yhn6I0+wxaPSHjkVtmPwEwG27SBKkp/JIikJvr0kUgV3N4/d9OluHDJoDOjsdOl6IE0QsvTlFcbpA4HmEfkjh8gUUOwGahdfp0frZe2gpEzObGtJ0YYheyGMWcsOss802yeULaIUC3t4O7kmD43c/RrGTWDPTqAkTq1okONkn6rXYHRgcKnmOZy8xKNb504tj5KyvD/nwb5t90c+Zv/bX/hq/8zu/I+oCvhp9uCedJ08r8zzq6ouWefL4eUipF83F8/p2ljIvM+dnbefntbZPzv0fd5mn1fFVlRHHf5HLfBn74ou0d541Fu9fEXav7HPmOA5A/AVbIJmapgGf6TyIL9y+78cOIMdxCIKAwWAQf6lOJBKnnA+e5506B8SOglFHgnCuKYoSh4gmk0kkScI0h2REMplEluWY5Mvn85RKJWzbJp1Oo6oq6XQ6PgdQKBQAqNfryLJMPp9HUZQ4G+zY2Fh8naqqjI+PY1kWlUol1t8T5J5t29RqNTKZTKxdVq1WKZfLWJbF2NhYrFkmiDtJkpiYmEDXdebm5gjDkIWFBQzDYHFxEYDl5WUURWFxcRHLspibm0NVVWq1GslkkrGxMZLJZEzZCT07QbpVKhVqtRr5fJ6ZmRnS6TSzs7Ox1pdpmjFBtrGxEWt9ybIc01yzs7OYpsn6+jqGYTAzMxNrkOVyOS5cuECxWIxpsZmZGcbHx5mcnIyPCdpsY2ODXC7HysoKtm2zsbERk2OjNN+bb74Z6+nZts0777xDJpPhnXfeiSktQVcJPbVSqcT6+joTExPMzMxQr9dZWFiIibG1tTXGx8fj/oo5XVxcjDX8hK6eILoEcSgILHFevGazWS5fvkw6neb69euxBtuoJtuFCxfiOZienmZubi4m7hYWFhgbG4upvPX1dSqVCleuXIlJREGVjerA/dIv/RLJZJLr16/HNJtt21y9epVUKsVrr70WE4rZbDam1IT+3IULF2LCr1QqMT4+Tq1WY3Z2lpmZmbhv9XqdCxcuMD4+ztraGtVqlatXr1Kv13nttdcoFApcuXKFTCYTtyHm5/r16yQSCd544w00TeP1118nlUrFfX3zzTeRZZnLly+j63q85teuXTu1L9fW1lAUJZ5/Qdi9/fbbWJYVE3nvvPMOiUSCy5cvI0lSTMytrq4ShiHr6+vIshzrRQqa9fXXX49JU13XWVxcfGrI8iv74zFn8Tq91/8cbaPIB+9uMrcxi5k06QQREhJhNKTI8trZ/zToBhEe0PKDU44ugNYgoOuGjKUNrGfUeV64r+OHyJL8VDrveRYC93re0CnRcrAMhamKTd8NODkZMFdMsFC2WUvrVE0lLtcPH6e0iKBiKNQTGqYs0wlCDCLcRg8za2JkElQqSeYW81z75UkSpQSqHNH1Qm7s9zh2Qw4cnxuHPT7puHgRpB4ThIYEGW2ouXchZZBSZdp+SMcPURkmqTh2Q5p9n4+22pQyOpenMni9LgPfobQ2hRuplBWJWlLHUyR0Vaa336W73+Xw4wMCL0JSVZzGgNDx6Rz1cXo++YkU4+tV/E6HKAR7oooky9QulAkj6HZdJFnCH/j09nt0djooXkC/79N3fBQgiKJhKHKjh5E1kHWViAgkCbOQxK5mscoZEuUsRsZGsQwysyWyCxWycxWsagFkhf7JACNj0d5ps/nDByiqQqKUwkgnUC0DzVDQUzpIwxBZp9XF6w7QUwn8foBpKHQP+xw+bKLbOlbFJvIiCCJ0XcGwNVrHQwfl0c1dnEaP7FiK9k6bw4cNJGUYGuo0B0Pnl6nhD0J8xyf0QpyWS+O4z852h/ZBh0c/vMvuu1u0HjW4+7173PnOfdo7LVqPmnT2u3T3OjTuHtPebAARURjR2+8iyxKB6+N1HZBgcNTi5MYmvf02R7d28faadPseO40B2y2Hn253aPY93J6HmTXRkhrZqQKqqaNnkygJndD30ZMmeiaJlkygWSZqQiORN5F1hc52E80yyc5WSORsZEUit1CmfGmCwmKBynqFieUiF14bR9dVEpUc+QuT6KkEnXubqAkTI6mTmqpRfOsawcCl9WCXk9vbtLeO6W3t4TQ7JEpZ8D2aP3uXoNdHSmU4/OkNBo0ukTOgd+sme9/6fbb+6f9L+84nOMctilKbTEaj3N9hyngFEXzdbfRL8ZMU1rOuO0uZF5FGT7vmae2+6Jqn0T1nKTN6/Cz9f1afz9u3s5Q5aztPI5pGj5+lL19WGVHuRfvhqyozal9WmafNwbPen3VPPa3My7RzljJf9r44Tx/P07fRuf+62ivC7ksy6QW/SP3Wb/0WW1tblMtl9vb2qFQq7OzsUK1WY/Jua2uLiYkJdnZ2YvJMaHqN6qs9bo8oik7pVwktrkwmQ6PRIJfLsb+/Ty6XY3d3l1qtxvb2NrVajePj45isq1Qq7O3txVkwBRWXy+XijLWinSAI4pshCIKYRhLaVaIPQpPMtm1OTk7i8aRSKY6Pj+O2hK5eKpXi4OCAfD4fa521Wq1YC260HTF+IA4nFn0RxNhomdEsuEJXT2RPPTo6olQq0W63Yy2/UX0uUZ8grAQhJRyqoh+Cwholn8Q8CWoPhg8L0ZcoiuK6gVNEmaC2RJuCJJMkKXbkCsLuyQ8FoZc3SucJUk6YoNNGCbknKU4xD6K+0SyyoxmCRTbbUcpPUFa+78fzIKguYaIuQYzBZ1qAQn9ROJ1HCTzRJ0HePblWwKmMv71eDzit7SHaEjpuYt5GSTkxbtFvcb3I9PtkudH5GtWHE8cFWSf266gWpKAygZhWHbVRUvFJEm5UR1CQbaPzKUjVUU06WZZPZXuOoiheD0GTCmpO3I+iHhGaL3T+Wq3WU2lMQTwGQcD3vve9pz4Xn2evqIfP24s+Z15k7YHHYWeA/+PvEdy+wTf/5v/Fw/uHzy2jS5DVhgkeWsHnlddmbA1LkXnUc1FNjSu/NIfjBXzv23cIz6FBZ+gyly8UcL2Qd28c8eSfJkVdJqPK7DgBvScE6HQZ5rMmXhhxp+E8tx0JWK0l0WSJD7bbPJYlo1a0+OUrNcKeS+P+CbeaDg/an+nxTZgqWUNmZiqLqst4bRcvjHh4MsDUFebLNmbWJDWWxO17DBoDfvzhAcdthyMvPJU8Q5gMJFWJqqkyuVihtj5O+5N9dj/epheBLENuNo9kqHzvx1tEbsjFkoUqwW7LoVzP8MYbE7SOuhzcO6Zz0gc/IpdPoGkyzY6L7wWYSCiqjJnUcfse3a6HqslYpkpqPENuNk9qqoSWNDm+sU3/qIPfcwgDIRgPB5stnL6H60b0/YBuEOIHEZYik9VkdEXCtDRkRSZTSw4zvpoqWtKgfGkaJAm/3cd3ffyeS+C5KJqCVcmjpy1aDw7oHnb4wR/cpT/wmLR0TFOhWE+jpQwykzn8vovfdUEBRVOGmmmyROgHRP7QEYsUodoJtISGaqg4rQG9gw6SDGEQ4nW9YVjsRBY9Y9I/6sT6cKqpkqzl0CwdWZPpn/TYv7GHLEkkSxZOy2Fw0ue9zRYnfZ8r4yksRWb/eDB0WuZNErZGwtLxeh6DlkOqliYzncPrOHhdh8xUHi1pMjhq4w88ZH2oDSzJEm7bofGgSeAGKLrCzb0ud3Y6zJQtqrkEtVoSPaGRyCeQDQ27kgPA6/TxugNCP8Aay5OcGMM5aTE4bND49ID+UQ8zZ6LZOnrSBAmMjE3gBjQfHqPoKoXlMbRMBtlOoaesx6HEw8+dxoe3cVtdMlNlUGS8Tp/+YZvDDzZRDJ3sbIlEOY2eTGDkM8imAYoOskLr1qc4hw1QDIyshWrIBAMXSZHpnPS498N7WFcvU/qzv0avukikmixNFLF09fM3zM/JXn3WnLYv+jnzNMLuSSLmvHTNWcucl747S3vPqvdpZUavPa8W2XnnQhw/L9111nZGyzxvPF824XaeNXiZMl/WWn+ZZZ43vq+qnbOu18v06cnrzlrmZe+RF5UV/XlF2L2yz1mr1cLzvNjBMRgM8H0/Dl8TTot+vx9/gXZdN6btxBfqIAjodDoxVRdFUewEGQwGuK5Lr9c7JX7/pENEfNkXoW3i1TCMmKxTVRXTNJEkiXQ6TSKRiL/Em6aJYRgYhoGu6xiGEevniTBAy7LisEzf92NnWjqdBobadpqmkc1m8X2fQqGAaZoxgZdOp+NMtrlcjnw+TzqdJp1Ok8lkSCQSlEolUqkU9XqdRCLB+Pg4mqYxMTGBLMtMTU0hyzLT09NxZlqRsVZkuLUsi1qthm3bsb5eoVBA13Wq1WqcNTeXy5HL5UilUqeOiayf09PTse6Z0EVTVTUmy9bW1lBVlfX1dTRN48KFC0iSxOzsLECs/ba6uhpnKBWEncg6Oj4+Hv9faNllMhmmpqZOaa0JTT9B2r322msYhsHly5fxPI9Lly7F5J1t21y/fv0U1bWxsUE2m2V1dTXW1SuXy8zPzzMzM8Pc3Fysp1etVslms0xPD3X21tbWKBQKMc0msuUuLCwQRVGc7VSQXxcvXsQ0Ta5cuYKmabz55puxHl8ymeStt94ik8lw/fp1KpVKrLcnCL+lpSWmH5N2ol9zc3NUKhXW1tbI5/Osra1RqVRiUm5tbS3Wc8tkMrz11lsYhsHrr79OOp3m7bffxrZt3nrrrTjzqWma8XVXr16NjxeLRS5duhRnky2VSqysrDA2NsbKykpM3tXr9XgtZ2dnmZqaYmpqKqYlL1++TK1WY2NjI9Y8FNldhUZcMpnkjTfewLIsLl++jGEYMXH31ltvxX0WRJ2iKFy8eBFd13n77bdJJBJsbGwAxJmWl5aWUFU1bnc0G62iKCwsLGDbNhMTE2iaxvz8PJIkMTc3F99DAPPz8xiGwcLCQnzPiXvt1Y9CvziWMjVqGQv5cJMb/+xbqN4A+QV/BbgRNP0QSQLlKecfdD2OvQBdken3Pd79wV2aJ33yRftcfXPckA9un9Dt+WSS2ufOH7ohx15IQpY+R9a5IdxtOQyCCPsFdGAE3NztctTzyCY+a2f7sMd3frLFXsdl0w0Jogj1cVU1UyGjy0xmEyhOgP84AcH/z96b/UqSnmd+vy/WjNzXs6916lRVd3X1wmaLGlKkaGkk2BqNbRmGYM1ceHxlwPoHfOG58Y09Axg2bMAY6GIMCDC8i2NxtIxEkRabZKvZze6urvXU2fc8ua+xL77IjtCp6lpOdTebpKZf4CBPRsYb3xJfZGY8+bzP4zoBeUmA7dNtmgxPhpzebdI6GLC32cEQgoKmsGKoaI/pVgiM/AhbFuQ9B6XZY2a5gJPVODE9whCcgx6NsxG1SgYnjHjQMSmrMpcKKcKexfH9BtmCTjarkUkppHSJYc+mM3Bw/ZBURkMrpjBKKWRDJl1KUVnMkammUQs6Ts9ieNKndeuQ9u1DhBwR2JMfYdS0ipbVSFdSTK8VSWkyuYxMKaOxMJ1h9VqFG19dZP2ba9TWKsiKIApD+kcDPMvDszyiMKC/ezb5sqwIQsfB6Y8ZHfUZnw7o3j+kt3lC6Hls3zxB8UPaPZe7ZyMGLYvTB22GxwNa988I/QDPchmdjDCbJk7PZHQ2YHw2Igoj9FIKJaUQ+R6B7eH0TfR8isJyidx8ntxsnsJSnsJyAcKAVDFN9YU50tUMRjGFaij4lo1eMBCSTGD6KIqM3bexOhZCEjQHLilJkJMFB02TEJieyjC1nCc3nSFXTiPrEmpGJTudIQoDIj8gO5MlM53BG9tIqkx2voysyhCCmtHR8gbFtWnmv7pG7foctRuzfO0by/z9ry5QLqRYWCmQqaRJVwyEBPgBo6MWw8M2o5M+ZnOEN3axGl16Dw4IXR93aKNmNIQisLoWqVIWvWjgjWwGew2s5gAhQgLbxm4PkOUITZfQ8xn0Sgm1XCV0PFLVIpHn0XlwyPioidMegO9RXKuRnSuhFzOohoaSy6Hki8jpPHIqhaTI5NeXSc+UycwVqXzj6+S+9PfwHA/fdqmsTrH0+hLBrfcw//xPUN78E4paxMfQ+i/iFypmZ2eT/x/HNHo0LsJOumjO03Ivyjx7XM5F+3h+389yXI/b73lyHn3+vDlPG8+jrLxPk/O4uMi5fVrOo3GRc/1551x07T6L+fZp2nnW+XrenEf3e7RvTxvH817Hz2rvSe3+IsUXDLvPKMQzfpH6vd/7Pfb29lhdXeXw8JD5+fnk+dHREcvLyxweHrK4uMjh4SErKyvs7e1Rq9Vot9tUKhU6nQ7FYhHTNB9iL8VIdSaTodfrkc1m6Xa71Go1Go0GU1NTnJycMDs7S71eT3T0pqamkr4cHx+zvLycsP7Ozs6oVCoJA6/dbieaXTGrSwiR6JmpqproxcWMuVijLmbvxe64jUaDWq2WMO/ivnQ6nYQdGO8fa5md112LGWmSJD3ELoq12GINukKhQLvdTpx3S6USw+EwYQ7GennxPMXOpYVCIXGNjTXKYnfVR/twHqSMdeJi5lTMyov7dN5ZNNZHi9sqFAoJo248HicMsVKpxHg8TkBdWZYf0hyLXUTj+QjDMNFii512YzbVo7pvsYNrzCSLtQtjhth53bzY+TfeHuufxQ6n8fOYvRWvyfOswFjDLtZQg791cwWSY8UupJ7nJfp7sWtyzOSK3XRjNmDMcIwZXjGLLdb4A7AsC0mSEr238+6scV+iKEr6KMty4tB8ns2XzWaT9mJmXQyAP8pEfJRxFzMe4/k6z5Y87wQMJIw7IHFijfsY5wDJ9vOsSiFEwoazLCtx+o3n5/z6PK+vZxjGQwzP8308n39+zcTXZ3y+zmsVxmN/8803L/Q+ej6+YD18PJ71OXPR+KPf/h1evZrhT/58gzt3m0/dVwNqKQU3CGk+pO0GhiQY+JOS2KSP8Fzack9rt6jJuFFIz3uC0DDwlWsVsmmFN281cT7qXzWn8cp6mc7A4f2tLjVNYkpXOLE8uo+humUVQVoSzBgKQRixa/osXp3mja+u4HdHDE67zM0W0bIpbr61R6M+pGf7SCmVX//GKroMe28f4vohPoKm6dH1AmophTlDobxaRCul+Iu3jun0HYqKhAR0/TCZq3xKoZJRSEWT+b7fMmm5IWll8r5uhiDL8JWrVWophaAx+WHOC0HPqhSm0jgDF8/0OOo5tG0PTRKkNJmv/8dfIlPO8Na33sf3Q974tTUURcJqDeg0x+xvdrH9kEgILl0pMTOT+UgDbQLAEUHoR4ReSOAHqGkNvZAh/+orGF/+OurolGD3Q/a/e4/eToPCSplU0UBN68i6jDcaoxYLTH3z61j1Lsff/g6eNXn/1fM6SlpldDzA7FiM3RBJlhg0xyhAsZJGSyuk8jpySkbWZMIgQgiw2jbjpkmqqKPlNcpXZpBVhZO39/BMl/x8DsVQMMoZAj8gsH3UTIpUJYc7MPFGJpXXb5CqlNn8P77H8KhF5EfIusz8L6/g9C0aH9YnDrBeyNHA5sjyKYiJqYgbRnhC8JX/6EgUzlcAACAASURBVDWKc3m69w/xTAdv6BJGEZIsIadkVENFyBKSJMguVDCqBexWH3dk4nRMkCWmXr2Emk2BEEipNHJpCrvZZnDrNsOTAebZiOr1WdKzBQY7EwdYz/QmbDxVJvAD7J6NaihU1itE4aQE1+paeGOfqS+tkV+dIrRN3IHJ3nfu4wwcMrU0ckomU0ujFTPkF6cQioKQJKRUCllXGR+d4pkOvc0GnulO2HhpHb2YRcgS3sDEtx0C20Ut5jCmKihpfcLUC0MQEiKTB1mn+f4GbqdD5cZlFEPDb9Zx8rPYy68hrb2AbPaZKaVRKvOfwbvIxeKLz5qH49N+zniex+///u/zh3/4h7iu+1TGS7z9efXenpTzLMbNJ815Un+elfO0fZ41zufJ+azm76eRc9Ex/duQ81msqefNuehYPuucz2IOn2dcz7Mu49d0Xefzii8Ydr8g0WxOboo6nQ5hGCaMu2aziSzLyfZer5c8uq7LYDDAsixs28ayLMbjccKwsywrKYu1bZtut4vneQyHQ3zfp9frEQRBcgMfGzHYtp3k+L6PZVl4nsdoNMJxHBzHSYwNYvDlfPmnEJNy2JjNF4O+MSgT6+nFx4CJ8LymaaTT6cQtNwxDMpkJCyN+TKfTwKSkMXa+NQwjeYzZfplMhnQ6TSqVolAoIMsyuVwOmOjkybJMqVRClmXK5TKSJCX6erVa7SEX3UwmgxAiccudm5vDMAyq1SqGYVAulxN2XS6XS7T8crkc1WoVTdOYnp5ONO1i5pgsy6yurgKw8hHjaG1tDVmWuXz5MoqisLy8nDDyzmvcra+vUygUEvbf3NwcpVKJqakpqtUqMzMzTE1NUalUWFhYoFgsJky71dVVDMNgfX0dVVW5fv066XSal156KWFTqaqaaLnFTrYx2y3e/4UXXkjYbtVq9SGn3Pn5+eRvdnaWy5cvMzs7y9WrV6lWq4kT76VLlyiVSg8xB2PGmKIo3LhxA5i8kUmSlLibxpptsd7eG2+8QTqd5vXXX6dUKvGlL30p0Y+bmppK+jY3N8fMzEzirjs9Pc3CwgKlUomXXnqJcrmcuAifd1SN9d6EELzxxhuJzpthGPzqr/5qohMXs9tiHbdsNsvLL79MJpPhpZdeSsZaq9V49dVXk7mIHWPjvs7Pz7O4uMj8/Dxzc3Osra095BJ87do10ul04soaa8299tprqKr6kDaioii89NJLGIbByy+/jGEYvP766+i6zo0bN5L9AVZXV4miKDnO9evX8X2fGzduJMy4eL0CrK+vo2kay8vLifakoijMzs4SRRHlchnf9ykUCriuy8zMDGEYUqvVCMOQXC73ECj7Rfx8xK0PT/lf/uW7dDr2M/d1gbrjM3qkvNUMJ/p1qsRDjLfP6idAF+h5AbokkXkcte+jtn680ebWTv8hpmBr6PKjO01OOxaSgKYbsmN6uE8o0bX8iJQs4foRWUXixZxG/rSHe+uIqiExV0oRji1Gey3mMipjP8T0QzJ+wObbB5gnA1IZjaEX0rUnAHhKEnScgJ7t09zq8t77Z4QffVb2/PBj8zmwfXbbNhsdm5uNMZokWDIUFnWJtCzIyJBGsLXbQwpDjKKOLE1KUUPLp3s4YNCzOe7aDL0AEESRYHY2S/veEfW/2aYmC/SBzc53NunvdRg1xqheSE6XCSwfIwgZ7w/oHw6xOjajkyGDgwHDoyGDoz7jxhirbeMOHQI/wJCH6MfvoUQm3tgmv5AhO53Bao3IzZUprs+SmS5RWJ0jW83j7W+hCovKS4voeR0tqxJ6AaHjk5nJkqllKFcNikWdxbUSiy/VqFwpMf3KPIXVKr4dYHVtfMsncEPSVYN0JYVv+1gti6Mf7NDdbKDlNOyuw9nNJt3tHvUPThkdD3HNAElXCVwfWVcmwNnpKYd/8S7uyEVSJZSsgtW22P3LBzgDC72gT4CxIGRlJstqKYUXRXTdgFEQMXeljNvrYDc6yCmJwPIJgwlYJ8mT70/u0GWw32fcGDHYbWA2+6hZg+5Oj8bdFq2NFhv/6n2Ghy3GZx28bo/xg/vYxyc4A4fA8VHSCsOjDk57RHahjF6YsCaFJCYgqqGSm8uhF1P4boia1tAKaUqXp5l5YwU9qyDLIUrWgChk7pcWKC4XkHWJ4fGQ7vaAVHHiuuv1R/S3Tzh98xbH33uf/s4Z/e0GYRBglAy8sYU7GDHYO2V0cEZ384SDv95m/wc7nP54i6PvfcDpmx9w9FfvcPL9yf/Hf/Z9vG6b0voMXrtF40c/QZJAGGms997B/X//kOD//J8p3fs3RO7Ty9q/iJ/vUFWVP/iDP+B3f/d3P3bj/GjE255EHnnenGcd53H6WU+K8zkXJbc82s5F8i7Sl2flPA/55llz/lnnPC6e53x/mpwnxWfZzvOuDyHEJ15Tn3Qd/jzkPGmfn1Z7z1oXn2Td/CzjizupzykWFxfZ2dmhVqthWRa1Wo1Op8PMzAzHx8fMzMzgui6Li4v4vs/s7Cy2bTM9PY3neWSz2USnLi41jdlAMVB23h203+9TLBYBEtZbKpWi0WgkunKFQoFOp0M+n08YZTEDSwiRaNbFjCVZltE0LWHYxQh3XHKrKAqappFKpR5yvYxNLoQQCfPrvCZezBYDHmKnRVGEZVlJCXEQBDiOk7CZ4nZHo1ECVAJ0u12CIKDdbiOEYDAYIEkS9Xo92a4oCq1WK2FRxSBpFEW0220Aer0e4/EYIAE34xLj2ERkOBwmYKjv++zv72NZFltbW2iaxu7uLgAnJydIksTR0REA+/v7BEHA/v4+vu+zubnJeDzm8PAQ27Y5OjrCcRyOj48ZDoc4jpOw5GJG2XmGnSRJSV+Ojo6wbZt79+5hWRa3bt0iDEPu3r2LJEncu3cPgPfffx+AmzdvAvDhhx9imiZ3797Ftm0ePHiAZVlsbm4yHA4ZDoeYppnMz3lttlj37OzsDEVR6HQ6yfzApCRcVVUODw9xHIeNjQ08z+PWrVtYlsXt27dxXZf33nsP27b54IMPsCwreXznnXeS56PRiFu3bmGaJqZpYlkWg8EA27YT0Dm+LuJ1J4Sg1WolfQH44IMPkvG7rsu7776L53m89dZb2LbN22+/jeu6/OhHP8J1Xd5++21s2+b999/H931u3rz50Hzt7Ozgui4bGxuMRqMEQB+NRti2zWAwwDRNut1ucr3G5zKKJgY0p6enSJKU9HFjY4MwDLl161ZyjsIw5P79+4RhyO3btwGS1+/fv4/v+9y/fx/btrl58yae57G5uQnA8fFxMmZd15M1cf/+fVzXZXt7myAIODg4QAjBwcEBQRDQ6XTwfZ92u43v+5ydnSXvIzEDVdM0Op0OsiwzHA5RVRXTND/GZPwifvbhBBHO0MHtPxuwAwgisB7RjauqgnlD5dT2Md2Pa9s9LqZ0iWsFg2PTZXvkPXVfQ8CVnE6loJGfznDcs3lnq/ex/cIIznofH4flBFjn3G4f7T9MSnxVCW7UMhR0mfstk4HlU1BkyrUU2WqK+l6H460eaQnSqkR77FNWJExJcOoEuKHD6a0GuiqhKRLXlvIIP6TfslAVgawrHA9dzlpjhuf8V54EHk4XNF5bKuCOXdptm7XX5phZr/LX39vh+KDLWl7HH3pk57MYNQN34E5cQgcuQ8ujZftECFKy4MVfWmTxao13frDLwX6dL6+XWXyhQnunx+mdOuXFArbt44w9copAiyBb1DFKOqOTMeOmiazJCFmg53T8KOTwZEx0PGB16DKuD8hUMkiqIFVO09/rYLUsZF3m9J1tln/jFYyZMv7QnDDAugPs3jG9rSah55GpZUFiYngSBGRqacyOiWf6pEoptIxG9ZVLaPk0o4MGhu2z/eYuubkiL/57L2J3h0ThKZLi4FkeAjEpDTU9hDr5YXFwOsaKQtSmydJLNYSmU/3yi3TuHlD/4W203IS5JyIXRVXQizrZqSzuwME3XeSUROlyEW/kE4UhczkNy/XZ6dh85euXuPzKPO33Dtl6Z4P8XA6hCFKlFIEf0N/rQwhGxcAcu/QP+pRnsxPn3CAiDALuNMecdm0u5TSOjga8+ptrDP0mrfstzNaYSBKEwaS0Wc/pBJt10h+V3TpOABKMjseAYOXXLqPndDzLJfR97M6Y3NI01VevYLe6mPU2RrVAbnUWtzdCrxZ5949uMuw6LOU0mrePqFybxTdt7O6I/mGP3vGQTCVNpmKQXy6TqmTBD/Asj+MfH2D3bUqrRfpBwFv3OlTbNt98Y5bdBy02N7rMlnSm8zqzbywz3tpm1BhOnGevz+G2GvR3ThGaxvT1NfRykaNb+6AesD576anvD1/Ez3+cvyF+ElAWl7M9DQx5Us6T4iI5j/bnou08b1mmJD2bF/M8x/w0OXEePLtE9iLt/bzmXASU/SxznnSOnzSWp+Vc9DifV85P43w9GjGAeZGcT1IWff553N75578o8QXD7nOK09NTgiDg9PQUx3E4PDwkCAJOTk5wXZejoyN83+fk5ATHcTg6OmIwGHB6eopt27TbbQaDAePxOAFvRqNRooMXRRHD4RDXdRNmXfw8bjMGpFqtFrZt0+l0Jl9oBwN836ff7yegRwyCnHeoPa+9Nx6P8X0/YfM5jkMUTQwVzpdoOo6TMPjifYIgSMC72BU3ZgKGYZgwAWMwLwYzhJgI7IdhmDzG29LpNIZhoOt6AhjGRg8xay+fzz8EEJZKpYQFJEkS2WwWICnvO++IqygKuVwuaSudTpPL5SgWi4mzbKyrZxhGouGxtLSEruvMzs4iSVLiljs3N5dogKmqmjCWpqenkzxJkqhUKgghEobf/Pw8hUKBqamph7T0yuVy4qxbLpcxDIPl5WXy+Txra2sIIVhdXX1It2x9fR2Y6Of5vs/Vq1fRdZ0XX3wRVVUTdtW1a9fIZrNcuXKFUqnE+vo6pVKJ2dlZarUaKysrLCwsMDU1xfT0dKJpV6lUWFlZIZfLsbS0hKZpCXtxZWUlYRjGjENN0xL33BdeeAFFUbh27RqapvHqq6+i6zovv/xyotMXu+rm83nW19cpFossLS0xNTWV9CdmsM3MzLCwsEClUuHKlStkMhnW1tbI5XKJTtv169cxDIMvf/nLictuJpPh5ZdfTpiJsS5h7EKsadpDum2SJCXz9eKLLybagrHWYMyELJVKrK6uJtqECwsLzMzMsLi4mDjN5vP5ZN+rV68mrMn4Udd1Ll++jCRJXLp0CSFE0odYay7ef21tDYBSqUQQBKytreE4DvPz84RhyNraGpqmsbS0hKIorKysEAQB1Wo1WX/nWau1Wi0xpomiiFqtljhOxwByzNT9WTPshBCvCyH+SyHEHwkhjoQQkRDisZ/UQghJCPF1IcQ/F0L8RAgxFEI4QohtIcS/EEKsPiHvm/Fxn/D3Nz/dUT5fhGICYGmS+MS/2rW8iNtDl7Z3MbAOYOiH3O5ZhCHk5cd/6Yq3plWJE8vjR8cjvv3eGbcPhp+wp0+OALBDeOdszA9PRhybPmdOwIHlYXZsbr51xMa9Nu2Ry+HA5bDn4PkBw4+cKpYMhbIm4YQRfccHP+T0aMCwa2NkVaZWi3gpmaHtEwjBs2YqJSAbQPNoiGT61FIy1maL1ntHvDqf5t+5McXiYo7pq2XSFYPQn5Srml0Ha+zhewGLeY2XF7K8uJAjOu1x8uYOM7bH9ayGezLCt3yK8zm0lErneMjR4YCe5dN2QxxDJpXVMSoFLv2Dl1j8lWWKK0WqVysUlvOkCykuXyqydqWCllUQEoyaA9obLeo/OSZwAwIvoLfXZ1Qfs/mtd+hvnhKFEb7l4I1tOvfOcHomsirjuz5qWkdSZAgiQn/CDEuVDGRNRsulGJ806d47YFzv0N9qUZvLMf/SFJ5lka7lKF9foHZjlvLlCpmZNJI2KUOderHK8q8sUl4rMr9WYmalCEFE78Ex2//Xd+k/2CNTy5CZzqKkFDJTaSovTlO8NIXddzHbFsOzMcPDIYODIXbXQkgSek7npcsVfvuXF5iRA6yjBtm5FLnZDJ7tkiqkUFIyek6nsl4hXZv8uJoyVKbm8+iagjua/CDZro8oBBGLhkoQQjGv0bh5yukHp4waI8ZjD3PgErkhgRMQ+gF216b1oM3pe2c077fYutdmpznGC0OO/2aXxq1j2ht1OhttIlTySzX8QR88D0lTsZo9vKGFmjGQZYVXf/Mqi4sFQjuAMKSzcUx7s8nodIisyMxcn2LmlRmqL85gVPOTG01JQssZrPz6Opd/6wWq12e59EKN3/nNFa7lNAYHfWp5nRsrOQwnwOzZ7H1vCy9MMfv1V1GMFGfvbhJ5Adm5KsPjNgd/+kN+9D99i//9v/5/Jm69X8QvfFxEp+xJN89Pu5l+GrgXv/7oPp81u+9pcb79T8MEehpL71n9eNqYnjSu52VAfdY58eufNucijLSn5XySdi4an6adR+Np19dFcp7VbrztSfP4vOf4ccePj33RnOcZ17Nyv2DYfRGPjcXFRba3t1lYWGBra4uVlRUePHjApUuX2NraYnV1lc3NTWZnZxmPx8zPzzMcDpmfn2d7ezsp4yyVSvi+T6lUQpKkxPkz/j+KokQHrVKpcHZ2lhg7zM3NMRwOmZqawrZt5ubm6Pf7zMzMMBgMmJ2dxTRNarUapmkyPT2dOJrGmnCxTlisBXbe+TIMQ7LZLGEYomla0qeYeacoSqL3dv65JEmoqpqw8mByIcWsvVi/LQb6Yk0ymFykMXAXM+5i9hKQ9FHXdcIwpFwuJ232ej1kWU6AwxiEtO0JWyMGQmNAMX6MQVLgIffQKIrodrsAtFqtpPRZCEG32yWKIs7OzhLGUsxEi6KIZrOZsP+iKOL09BTTNGm1WkiSlDD9Op1OwgiMDUxiEDLWuouB1ZOTEyzL4uDgAN/3OTo6wnVddnd38X2fg4MDwjBka2uLMAzZ29vDcRy2trZwXTdhC25ubmJZVvL86OiI4XCIbdt4nodpmonuXAzWjEYjAPr9fgLwCiESluPe3h6+71Ov15Ekid3dXTzP486dO9i2zcbGBkKIhxhmvu+ztbWFbdtsbm5imiabm5uMRiP29/cxTTM5fzGwHQO+8frUdZ1+v08Yhuzv7wMkrLKNjQ183+e9994jDEPu3LlDFEXcv38fIGG13blzJ2FHCiHY3t7GdV0ODg6wbZvt7W183+fw8DBhT5qmmYzRtm1s207KyeM1G19TYRg+xFyLwfiYwel5HkdHRwghOD09JYqi5AeAw8NDNE1jZ2cHgL29PTzPY29vD8MwaLVaCbsUSPTn6vU6QgjOzs6IooiTkxNSqVSybuP1OhgM0DSN4XCYsDoVRcE0TQzDIAiCxIymUCh8rvoQT4l/CvwHF9z3EvD9j/6vA99lguv8EvCfA/9ICPFbURQ9yfZ2G3jca9sX7+5PPwI/QBKgCFjJaXTcgFMn4IVKirVSindPx9THHlOaTFoCIQm8IOTECR8CnR5DWntsZBXBl2dz5A0FSVcQUYjvBDxoW2x0bFbTCguGSnEqQyarEEoSrh/w3TttbG9SYmq5wTNa+XgoQFWX8cKQrhdR0SRWsxrFUopCQefDwwHHHZtLGZW0BHeGHoEM37xWww9DfrDRISMELxV1NFmgKDKSgFlAyesoKZmNvT6K49LzInqey5SuUBASL80beCMPY+iRkQT7fsSL02mu1NK8fzSg3ndxo78tIc5qEl9bL1PKaiBLnHUtPtjusVjUuWy52D0b3/ZZ/ftXyS2XOf2bHey+S7s5pmf57I098gWdb9yYQtdlAj/izl6P9zYafP2NOa5/bZG9d0842u+zsF4mO5WmdzREDUL6QYgbRFhdh8Lr83zpP/33sQ92iTyf4uVpFEPD7Y5wTROnY4EkmP7SFcYjlzf/5Q8RjsdM1QAJSmtFAk2icTAkZ2ps/vEHLP/aNdK1LMPDFlHg4Q5cEAorX17HGdk0PtjFKGXIrUyz/5MjDm8eM3+5ROhNjCEC4IM3DxgPHK5eLmGdDcnNV/DHDqN6l8gLEGIymZIiISkS44ZJ5eo01esZjn+4j2+PKa+X6Q0dfvzBGZViitdfmSIiRDFU1LQGUUBn8wxn4HDYNBkMXUImHgg5VaKoKrz49RX0jI6kyhO9OtPCPDNBCEI/on8w4NJv3SAzV8Q3HbyRzfGPttCykJvPE/oB7sjB7jikIsgaChI+c6tFMgUNo5DC9Xx2bjmQklh/fRZJCNyBh5pRMEoGvu3jmi7Hmx1cx6fnhtSPh7yxViKqDzk9M9FzOq9enyUQOrk3vkrr7Q/Z//afTcDEgs787/1jyv/gdTb/+X+PpktMvbGGklEZHrawTZOD7R7Vq/O88Y++idvu0H+wi0KEkk5NFq0kyCwuoJQKyNkSnu1y+u1/g6YrmB0LvZBh/u9d4f13DvjuX27wa7/1EumyQvfWBooOhVdWQRbo+Tz5V6/xr//Hv6TXHIIiMTIvxvz9eQohxOvAbzD5rPglYB4giqKP3RUKISTga8A/BH4duMJEtvMI+Evgn0VRtPuYvG8C33tKN96OouiXP9VAPsM4z5x5Etsl3u98PIuZ9iRWz/mqn0eP+1mzsJ7E9Hl0XBfNeRJz60lz8az2n8b6ivtzkZxP2s4nyXlce5805yKA5rNyHl27z5MDT56DZzHSLtpOvD4u0rdH19TzrsPHxfOe48e1ex7AvGifLvp+cdE5+UWJLwC7zym2t7eTG+cYsIBJyVtcihbf9I/HY/b29hLmnWVZNBqNBGiIQZDzBgux0UA6nabX6yGESG72Yw28uBzz7OwMz/M4Pj5OWH1hGCblivV6HdM0OTs7S5h4sXbeaDQiiqKk5DYuoY0NADqdDpIkJW63sWNtXBoZs26GwyGe5yVafjH4E4NmsUNuvF0IkZSkWpaFLMtYloWqqonTrud5SbltzPqL+xAzCeOy0hggCYIgaTMGAmMh/rjUM7Z9judaURSEmJT6Piq4HwMUuVwuOT+dTicp/40deHO5HIPBgGKxmDCV6vU6hUKBRqORlCsXi8XEGOPk5IRisZiApjEAGZelxuBlbP6Qy+UIwzAxF6lUKgmramNjg/n5eWzbZmVlhdu3b3P58mXef/99Ll26xAcffMDS0hKDwYC1tTU2NjZYWVlhZ2eHhYUFTk5OqFQq9Ho9KpUKo9EoMeWI5ydmVw0GA7LZLM1mk3K5TKfTYW5ujpOTE0qlEqPRiOnpaXZ3dxOAemVlhVu3biV9unr1Ku+99x4LCwt0u12Wl5e5f/8+i4uLbG5usri4yP7+PsvLyxwfH1Mqlej1eolJS6ydGF8j4/H4oXNwdnbG0tIS+/v7XLp0ic3NTdbX17l//z5Xr17l1q1brK+vc/PmTS5dusStW7dYXl5mY2ODtbU1Njc3mZqaSq6LwWDA+vo6m5ubrK6usr29nRjKxAYzc3Nz1Ot1KpUKw+EwKXOPS8ljE4lY63EwGJDL5Wi1Wsl6mJqaSkrqj46OWFhYYHd3N/mBYGpqiv39fcrlMnt7e8zPz3NyckI2m6XRaCTX0czMDK1WKzE5KZfLDAaDpN1UKkWr1aJcLtPr9SgUCsla63Q6uK6L4zik0+mEAWxZVsK2/RnHW8CHwDsf/e0BT0ISIyY3TP8t8L3oo090IYQO/AvgnwD/qxDichRFj6vp/EEURf/ks+z8TyNkRUGVBJfKabqWx9lHpaP32jb32n97s9w4B5LJYsJ+06TJl8PYByL++nP+q0+8TZEmYIfpR/x/h4OP9UMVk79Dy6dcSFEjwum5BEHIWd9hQZXYdgXOufLR+NiqLIgi8MKIrC5jaDJSBK7jMfAjggiELBiFETNZnSkhMFSZQtWgWjXonI0pBRGprIYdhJgB1HSFbEqmcTqioEj8UtnADCOitEp5Nke6bGCUU4ybY8yWiTv0WMlqTKUU/CAiLUkIIvScjhRBZjaLklGZ2+3hRxEbZyZ3z8xkPhUJJCEIwgjLC/mLOy0UAbokmEmrzBsKKT9kZPqUygbTr0yjpQXmcZN0RWNch5wqk1VkFnI6QRjRutMmCiPMIMB2Q27kdMwHHfYGLqWKQXUmg6RIFFdrTL8q0bp9ylzfIvQgXcsyvarS/qvvICkKvuXiNXvkV2cpXV1ksHuKJGTUrIHV7OA0erz0pSmat5sIIF1OoxcyXL22wFJ7iNnoI2sydqtDFLgYlRyRF6CkFLSMRn/nCDWfobBYZnTS4+RvdsD0WFmvoOgqQpJxRzaDoxFzGRVjMY+aVsnN5xnsnLH/ziGtrsVJ32FuNsvlS8WJ2UIQoRgKw+MuQpLIzmbxbQ+zbSE7AV+ezWH1bc4+bGDkdQIvJHRDsrNZstNp9LUSxaU8Z/fbDFsmDSfAk0CPQvbe3MFzJmPIl1IgCfwwZNiycEcO5YU89Z9sk9oxEIrE+HQIYYSkq9hdCz2nISRpUmac1yirEjVdRtZliis19KKBb1q8OpNHNXQkVUFJT2RKhCIThRHe2GFc7zG3GjG7XCT0QwZHQ7yBQ2CoTBV0Qjfk+O0DtLxB44//CLs7Jl3LMjrtU33lMkZ4hvlnf0h1XkbzatjtHsFJQBiEqIrEtTfmKV2ewto7IFUrkFuawWp08cc2SkpHMXTcdovR7gFEIdmFKaZeu0Tn9i5aLoXZsTj+8RazqsJ/8htrBKMBZn1I6eoy3Y09hvt1CquzBKZD60cPeGW9wKYh8eONNkb2+Rymf07iix+GHonzDLHzN9TPAuRiAOLRnKcBIc867icBCh491vmcx4FpP8ucZ43rSfN3fvvjcj5pO58FOHPRnCfN35Piae08btuzxvPotvNzcJG+fZqcJwFwn/V6v0jOJ1lLzwJKn3cuLjKeX9T4ArD7nCLWqpubm+Pw8JDLly/z4MEDrl27xp07d7h06RI7OzssLS1hmibLy8s8ePCApaUlHMd5iBUXl1b2ej3y+Ty6rifO+2eTNwAAIABJREFUlPHNflyeFgMSjUaDpaUlDg4OWF5eTkCR4XDI4uIiGxsbXLp0iXv37jE/P49pmszMzGCaJtVqNXHHjN1VwzCkUCgkrL4wDImiKHGNjZl21Wo1AY08z0sAm2KxSKfTYWpqilarRT6f5+zsLAGqzgNb7XYbXddRFIV0Op24U6qqiqZpCVgVX7Rx6WrM+CoUCti2TT6fT9w2Yz0+RVESJ9pYuy9mrMV/8f5AUpobR8yOit1RYwaeZVkASZnvec0ymACXMSgTA5gxU09V1YShFjvCDodDgiBItgOJ+2vs3BsDjDH7rt/v4zgOjUYjASxj9paiKLTbbcIwTFhasd5erFt2cnKCEILd3V0sy6Jer+P7Ps1mM3FPjR/PjysGmc7PR8zoarfb2LZNq9VKSqqFEAnzq9lsIkkSBwcHABwdHRFFUQJwxxpvJycniZZazNSzbZuzs7MEVI4Zh+PxOLk2gKSvMdAZz8Px8XECpsdtxqw1WZY5PT1FVVXq9TqqqtJoNBJ2W2zyEmshBkFAvV4niiLq9TphGCZAeMwGjOez2+0+xOJMp9MPgdIxgy1eRzBhWsaagWEYcnZ2BpDMc6/XQ1XV5JzHQHMURQnwHIPduq4nOo/j8ThpL56jeD3FbN74eotZtOl0OnkP0jSNXC6XvC/ouv4z17CLouifnX/+jF/Ut4HffMx2RwjxXwC/AywBXwX++rPt6ecXgedhBREnXsBXX5thpm3yk/ttvKdQ5mQBa1mNnCJhyBI9L+DuwEEIyMgSdhBhhRGymGhtTOkKWVVipqgTCcFPTkeMz5XPysBUSuGFrIYXRYwsj2PbR5EEhiJR1GTajk9WFvhRlLD5FAFZRWImq7JaMtjp2ez0Hb7x715n/cUZ/vX//R79zcl1oMkS37hSplrNUF6voRgqQlbYvl1n8+SMLJBXJUq6jCQEfhChajJLr0zhCvjODw/RFYlvvlClUMmQKucY1fuYTRPP8onCCKNskEur5GazCEWiv99HCMHUjVkQMDzqMvICeNCdjOkjEDQC3rhUYrli4Jselu2z0TDpWz5dL2AQRrwwn0OTJiVMqZyOokqkKkUy8xWOvr+BrCtIqgwCatensL2An7x9jGn5qGLSRigLcpJEr2djFHVymkYURAwO21SuzjHz+gp739tAzaosfuMKnmlz8u4eds/C7TuohkJ7o838165RurLA6KiB0x8zOungDR3GLQs1oxK4IVbPpbBmIBsatVcu0d+t09up4wxdzJZJ9foC5RcWGNdbBK6HrGsEpoPTN4miEN/20HMa6apB8coC2fkqxz/YQNZMjHIOxVApX5lFzaQIHI9CKPj+t26TlwQVWQI/pLBUwOo4uGZIbqFIqqAj6yqhHzA86hDYHkKRcAYO/b0+vuUjqTJKSsHu2pTWpymvTxEGIcVrC/zwX90iOOpRlWT6TYvNkcM4CAkiWCyluD6Xo96zOWxZLJdSuEOX8ZmJ4/p0vJBIEqzM50g5PlpGx/8I7EtX00iywO7bOH2X/GIRLaeRmS6hGDNYzR6h56MVsiAJQtdHThvolTJHb2+x8d0dapeLTF+t4vRt1JSCpEqEYUR/t4fjh5jNIVt/eoe512axuhaN22cUlkpIoY3THmIsr2K1byEQ+FaIO3QT843cXIEwCJBTCk53iDsYE4Uh/tjFqJYwZqv0N/axGh2EKuObNvnVeUovrjA+bGD7XTbeOmD2+iJf+sdfxTyq07u/j9Pvo6gSueUZZEPHG1kYy1X+6lsf0mmZzBZ0Bt//Dv7rL6AUyz+V97+fUnzxw9AT4lHA41kMJPg4E+g8W+3R3Hi/J93kn9/nSc+f1edHcx4Hlvw85JyfiyeN5yLg50XbuUjO48b1uON9UkDnokyq510fcc75x4vknAdZL9q3T5tzkb49C+j+tDmf9viPu46fdy6e5xqJoughrfOf9/gCsPucYn9/H0VRkpv7ra0tHMfhzp07uK7LgwcP8DyPjY2NRPDftm0ODg4YjUYcHh7ieR6np6f0ehPh7Vhov9/vk06n8TwvAe5kWabVapFKpRIB+wcPHuD7flKyFz/f3Nx8qHTvvCHCaDRK9PSiKEoAr/OMuVwuR7/fJ5PJJKy3RqOBpmnU6/XEPCEIgqQk9OTkJBlPFEU0Go3E6RZI9PliXb1+v4/ruvT7ffr9PlEUYZpmwmSLmT2yLCegVgwmnZycJOWmYRgmJhWdTofRaESv18M0TQaDQcIUissWY+292PQiBi4tyyKVSiVARszYi1mAMcgRjyMGroQQSQmv7/sPvdn4vp8w8bLZLGdnZ+RyOZrNJplMhkajkZzParWazHkUTZxu47LZGCCJ+5dOp3FdNwEbzzMGY/ZWs9mkUCgk7K1ms0mtVqPb7VKpVOj3+wnYGrMGDcN4yAgjZv3FzzVNS1iPsWFIDHDG+8SM0EKhwHA4pFqtMhqNmJ+fT9hqcV8ajQalUolms8ns7CydTofp6WlarRbVapVut5swEuPS8dnZWY6OjshkMomhCZAAir7vJ6Wc2WwW3/eZnp7m6OiIqakptra2KJVKtNtt8vl8Mh9nZ2fk83na7TbFYjEZQ7fbpVqtJqXn8bwNh0Pm5uYShuPx8THT09MJUzEG4KLobw1c4vMTl8n6vo+u6wnrM2bcRVFEOp1OHKclSSKTySSsvdhwJjaOsCyLUqmEaZpJmft5Tch4+/nS8viDzfM8LMtKzF/iawfAsiyEEIkGZgySxuvtFz2iKLKEEA+AN4C5n3V/Pk1UKxmGjTZnXZtvff/gQjleCPeH7sddYCNwz11bQTShihzbPtiwMXQxZIEqCWQxeb2YUdElQeSFnNg+JU2m4QQcWj6plEIxp3O5qLOQVWkeDgnOAX1eBAMvRHVDzKaJCCJmNZm7f3GXt/70NmM/TPoY+CHv7fX4lbyG2Gky6jlYI4dhxyZNRN0O2ByFmB8x+DQBLxdT1N+vI+kKr+ZTjGyP+mYbI61g79v0zkbYYw+/7xApEgMvIG17eOPJ3ESAllbpbDUwSml8J8Q6HZP+aPx5TUJWJXRJ4rAxpjadYWa9ROiGlJeL3LndIDtwGXgBN/f7rGRU0hkNoQg8N8AZBxS6Y3KLRU42m5z1bHJpldNbZ7QGLqHjYwchqipxrZYhXTTIX5pFiBCn1eFsp4c1dJi9XKa3UycKID+XQZIlzt7bwjM9xj2bo/0BIozIKwJFk+mfvkvlcon8XJbADYnCEKFKGBWDwcGAwPEZnvQJPJ/qeoWhVgdZEAURzsBBNVS6m6doOR1JkUiVc6gpDd/x0EKB2baQZAl35IIA99Y+jVv7qKpMaa2MnFJwezadB6eULk0jVJl86PMPf2WRw3tNAlVCz6Xw7QAtozD166+TfvVVpH4DqdNgdHBCdj6is9PEG9iksjrTr0wjKQJJldGLGaIwwumbNG7uErgBvuWzVNXpd1R2Bg5lTWYupeAKQVoWzBYNsAOmFJlsKYXpBLh6SKaUIqtI1GQJWZcQkkAvptHyBvmlCpIs4ZsWTt/EGbpoORW7Y6JlU9jdIYppIySBb7u4gwaSJiMkCbpD+huHOMddaos5xgcDOpKguFrCqGaRtQkwmall8czJ94vA8bA6E0mK6ZenJq6yrkc4HuDWI0ovLFO8ukQUQefWJla9yfBsRP+4Rx4IvYAogsD28EYmRrWAkAROu4dezhE4Lu7IRE7pjM+6+GOT0A8oVFJ89T98EX1uHm9ko+cNZr/+Cloxj9Ns43a6KGkDNZ/j7MEZX1kvcZiS2d3rI229y9F/91+x9E//B6RfkM+PL34Y+njE32+fxMR5EivmooyZx+VcJPd8ztP6/qz2L9pOHM/Tt+fJOb/fecDjogynp5XPPq2di+Y8bfuzwJnPIuciINDT1uHzrqlP2s6n6dtFcx4Xz7NePknO86zh8699krl41r7n2zl/P35eauvnNb4A7D6nWFhYoN/vU61WOTk5YWVlhe3tbVZXV9na2mJpaekhjbvzDDvLshJG3pUrV9jc3GRtbY39/X2q1Sq6rlMqlRgOh2QyGUzTRJZlFEXBsqzkpr1Wq1Gv11laWmJvby8p/XvhhRe4e/cu169f5+bNm6ytrbG1tcXa2hq3b99maWmJ3d1dZmdncV2XmZkZoihicXGRRqORlJBmMpMyBsdxkv+LxWICctTrdaampjBNMyllXFhYSEoiB4MBMzMzjEYjqtVqosPX7/ep1WrYtp2I28/OztJsNpOyXMMwyGQyCDFxr43LCWPwpt1us7i4yOnpKTMzMziO85BmX7fbpVwuJyCYrusUCgWazWbioptOpxMXXMMwEkAs1scD0DQNIUSiz2cYBqPRCF3X0XWddDpNKpUilUol24DENENV1eR451lKMYsv1vGLtcLiNs8/Pw8EAglYGIOO8euxFl4MrMRmH7HjZ8zui1leMRAcAzmPAjrxuY9LYuNtsZHI+V8x4jbj8xSDUTEzMdZwM00z0UzLZrO4rouiKHS73Yf6Oh6P0TQN13URQiQMxl6vl5RYW5aVzO15h91YZzBm3sVOp6PRCEVREoB8NBqhqir9fh9FURLdvnjMMTstnqfYKXcwGDx0nJj11u/3k/Zj5+O4b/H5igHhWBswLjUHEpAtNmzRNC0pTXddNwEpY+AvXm/xuOO1KoQgk8mgKAqFQoFer5fsFwO8qVQKTdPIZDJompZcd7lcLtGr63a7lEoldF1PAMMYfPy7EGKiO7T80dP6E3ZbF0L8N0AFaDEpW/rzKIou7szwOcQ3X6lS3zl+yEX1WREBKUkAEc7E6+DC4UdwpZBCFnC3Y4GAX3mximP5fLjd5XTgYAYhMmDbPisvzzIzn+MHbx3Qt/2PHS8lC3KaxMtzOY56DnfrIzQxAcTOv/cEUcScLNE9GKBdKhHKgq36GMsJMIMQK4gSsA4go0i0nYCMLGFEPkMvJCJC9yNad1uoGY3h0GX/dIRCRBRBw5mYULxYSjGly1heSCQmGnfBbh+7bzNyQ+r2BEhzw4j1WpobCzkkBCICgUS6apDyQ142VP76rUPEICCjK4wRKH6IOXLJCNByFYxalubdU4Tv0ZIEBwOHr9yosbwocfhBHcmH1bxOKqcx89ochetXKL16g70/eYvet39IbSaLIgmEJCGpAncYEHg+el5HUiV8x6c4k2G3PsIXgmlZIggjzrY6yIZGcalI4HiT0lNdJj+fZ3RmIwREoYfZHhM4AZIiEIpACLC6Frqv4Vkenumj6EMWvn4NzTDo7uzgOz5210ZI0gQ8qo8Zj1xqizmKtQzpdInMbJrGh0ccvrXD5d/+EnNfm6LU7jPz4hzD4w5azqB4eY7A8fE6TU47HtbCl8k++GOUszayqpKp5dm8v0MUDlh5bRZJlQjcgCiA3PIM7v0TepvHEE7EsEMvZL1s0FElwiDCkASKLDAKOkZBp7BYwO7Z9A76ZP0QIUmkKymMkoFRyyIbGoHtIikKxfVFFENHqCpOb0hgHyBrCsPjIXpOY3zaI3Rc1KwOYfTRD0syURgDiiG+7aAVDOyeRW4uSxhGBIFErlokVS0gayr9nWNk3cGoFgj9gMbNA8IgQMtpgMA86+GNHTLTRdJz02iVElJ5mtJX52j/b9+md1qndTxE3xvxlf/sq0Sux8mPNgk9H7NjEQmF6o1lnE6fKAqRZAm73cdqT9yAU4UUsq6i5VTCSCBfehlrd4fRj98mu7JA9tISsh9it3pEUUhhrsi9D08Ymx5f++YyhZKB323h1o9ILf3b5Rb7d+mHoScxY57F9nr0hv1JN/CPy4kj/lH2aUygJwGJj/bx0ecXGdfjcp7Ul+fJeRaY8TRw5FmgxuNe+yxznjR/n1XOs87TkxhpF8152hqOj3nRvp2fu0+Tc76vT1tjF8l5tN3H/f+snIuer6cBv0967Wlz8UnaO5//ixB/N+6kfgHi4OAAWZbp9/tIksTdu3cRQnD//n2CIGB7ezsR/o+17qIo4sGDB5immRgCbGxsMBqN2NraSpgspmkmJgD5fD4BL2IWWLPZRNM0dnd3URSFra0tPM/j3r17AGxubuJ5Hnfv3iUIguTYm5ubuK7L3t4eo9GI09NTxuMx9Xqd0WjE8fEx/X6fXC6XAAme56GqKpZlkc1mOT09RQiR6OHt7+8nx4zZfrGeXlx+GOvtmabJ8fExtm0n5YTtdpvRaES9Xk/GbFnWQ5pxrusmZhIwYf5IkpQI8R8dHSVtxC66calnXK5p23bC+mu320np6Xg8ptfrJUzAWHw/BuViEMt13aRM0vf9hxiEMWMwdu6VJClhDcbbLcvCdd1ECyw2xjhvkmGaZgJyaZrGaDRKSobjclWYgGNCiMREI2ZCBUGQMLKiKMJx/n/23ixGsjS77/vdfYt9y8h9z6rK2rp6mj3N4ZAzlMgZyzRhA7RASBDJB8t+0IutB8s2DPvFGyDBhmHLsB7sB4MkJEiWZEIeSh5ZJDWcpXumu6q6a98yK7NyXyJjvRF390PUdxlVU1VdVb1MDz0fEIiMm/d82/3ujbjn/s7/eOmcCQebCJkU2YJH/y9oxVwuBwzDd4WjSIQt+76fOoaEvXAEiYv9aKineFdVlSAI0rZkWU6dd1EUpVSj0G4UDkQgPf6DwYAkSVKST1zExdiiKELTtFR/UPRR0zR6vd7wZu3xnCdJkoYmiyQuInS0Wq2mx9t1XYrFYnoeiPH6vv8EkSkcw4JUFDqG4twVxw5I51/TNGDogE2SJD0Wot/iSZGgG09OTshms6nuo+u6aZZnWZaRZTklH4+Ojuj3++zs7DyxTsU51u12Uz1LEYosPot1q+s629vbJMkwDFiEw4oszX8Oyl8BasAh8P3n7POVx6/Rck2SpN9IkuTeZ9m5VyldH/7yX5zjH/2rh/S9CF0aasN5H/O7ZTDi3MooErIEnTAhARxFIk4S+vGQVMtrMm6U0IsSTEXiwPVpeBFelDDoBvzLK3t8pZ5hMqPzw4MeUgJFXcaLEt794aO0HZVhOG6QQAxUbZWsNtRs67kBFRLOFU022h6dKMGLEzKqTFaXaXoRH7Y8KoOQ+8d9Vqo2U3mDG/suXvyks87WFbJZndmMTtFSCXoB2QT6MnTDmEICXmuAHsTUHY311oBuGBPEQ0ffw46PrFvUyhaN5oDD/R4Pej5ePNTpg+EYNAkODl3uhjFL9QyZiRx61kJ1hiRR49YxdUNFz4GhysxPZNE1mXAQots6UhJyeHOLdmtA34+YsVScoglHfQZ+xKWiRT+Ih7HDcYJ72GdqooC3cY+M2WP2K7O4B+3HjqqQOAJZVZAViSROyIwXsMdymBsnjE9kIOFxltcQzdHRDBWjXMaeqtNd32Zw2MCslsgt2miWht/pc3R9g0Dy6ex1kVQZu2yjZSDs+7j7LuEgwKk5bH/vFiQJcTR0jBlFE7vkoJgatWqJQbvP9u0t4iOXKIzp9QM6PR8zgfX/5yqFxSqKpiBrEpl6HrOURc3lcC78HLHnYz9YJ374IVG/jWeaEMcknsfM2QrtrQ7NBw1kbUjA+R2PztYxsiLjVG0if/hwLCGhfzygIksYeR1JkfFOht+pVjUzdEgZCpnxDH7HR8/o6I42JCJdD6OQxSrn6Wwesf/+XbKTJRRDQ1IVtFwWrelSmC8QBxGarSNrCnEESfyYDNEU8gsTaI5F5PnouQza3jGardF62EDPGNglc2jnBUSejz1WQrYcJN2kcfUOqmPinXTp7fcYtDxkRcIs9InDobZe8+EOnf13kcIAOY7YOepz1PaYslRu/MEHLP/SCuNvzyIpKtHAo7dzzOHlO8j68LtcdSwkSUbL2MiqjCTLBN0+ftfl3rffI/rW98hJEk41T/GURP/hGkHHJfZDwoHP3voRWVtm8o06E9MFADqhxMApYn4K17ufpvLn6cHQ84ieFznKhN2zbrZfhfj5OEffi2xe5JB4kaPhZQigV6WGnud4eB499FnaiO0vM+fPm+cXzfkntXnenD9t83HOzle1eXrby66P583j69h8kvX+adm8zDw+b1wv+t/LzMXT+7xovY/aJMnzMwl/0crPcqd/TqVYLOI4DtPT02SzWVZXV8nlcpw+fRrTNJmdnUVVVaanpzEMg8XFRSRJYmVlBdM0WVpaQtM0lpeXsSyLxcVFstkss7OzlMtl5ufnqVQq1Ot1yuUy9XqdyclJqtUqs7OzFAoF5ufnMQyD6elpHMfhzJkzaV2mabK8vIyqqiwtLaHrOisrK1iWxalTp7Btm/n5ebLZLCsrKxSLRaanpykUCoyNjVEsFhkbG6NarVIqlRgfH8eyLOr1OqZpMjExgWmaLCwsYJpmOq7Tp0+ndQPMzMyQy+VYXFxE13VmZ2exbZvp6Wls22ZycjIdt+hDuVymWq1SLpcpFApUKhVKpRKTk5Pk83kmJycxTZOpqSlUVWVqagpd15mbm0vn1nEcxsfH0XWdqakpNE2jXq9jWRZjY2OYpkm5XE73y2QyjI2Nkc1myWaz5HI5SqUShUKBbDZLsVjEtm3K5TKWZVGtVrFtm7GxMWzbplQqoaoqtVoNgImJCRRFoVKpoOs65XIZSZLI5XJYlpXqgxmGgSzLKfUkNAwNw0ipvUwmg23bOI6T7pPJZCgUCliWler/2badav1pmkYmk0nrsCwrzfZp2za2bZPNZslkMmQyGSzLStsxDGN48/LYRhBVQldPXCRl+cmswYI0FFSh0D8bpRN1XU8dfMJhJTIHCyec6INpminBqGlaSoUJMlJRlJSetG07zVg8ur8gxkS7YjxP1ylCUQVGLeZHHFsxR2KOZVlGUZQnxjA6ltFMsUJb0XGcVMtRbBfOOkHOCY1FMW7RV8dxKJVKVCqVdFz5fB7bttO+ibUy+i72LxQKGIZBqVQim81SqVTI5/NUq9X0nBLvxWKRqakpHMdhYmKCarXK3NwctVqN8fFxJicnP78L7WdUJEmaBv7Hxx//yyRJvKd2aQF/B3iH4U1UmWH2v3eB88C3JUnKv0J7N571AhY/6VgA/tUPNrmx1uT8YhFDl4kAQ5GxlWffYMn8+I+FQZyQVRVquoLMkKLLagp5VUaXJWxFZtZSyakSvSDG0RSW8ybG4zbafsyf7nRpD0ImbI2IYbjshKVR0P6sHyGgydLQQQh0/ZiVkknZ0VFsDVdXaHkREdCPEiSgF8aYqsJSwcRQZfa9iI1+yPf3e2RLFhcX8j/mnPSDCFuVkQwFMjr56Rx9VcL1h31PHicmQJaQDIW8o2PIElVDYUxXcBSJnWYfydZYOlNmoCmokoT0eFy6LGHKQ6ddP0ro9QJ2Wx6dg2GIrSQruE2fXD3H/iCk2QvImSrdXoCkiMynPVqbbXRTw2v5nOx2MXQFw1RJouG9ulMwqdYdKmMZdFujf9hi7Z/9iEQ1UTJ5SELQFY4PXI4etmlttDDyNoWFClbZIYli7EqOyrlJVF1F0VXMvIVZNJFk0GyNqN8jQSZ/fpUolGne20PLZlAchySKyM9VceoZctM5oiBCUmSKi2UyY1ky4w5OzSHyIyIvIgpjojBGViXMnIFqq9QuzlA5VWfynVOUVmfZPR7Q9SJyeZNOY8D9+yd0WwOOb+7y4Pvr3P/uOu5RC/ewiSInRCfHxGNz9PoJG//8Xba/d5PG7R1kXad4ehqnXqSyOkZuuoBVdJA1FSQFp57HLDuYWQOrYKJnNDRTI1N3yE3lMPMWmTGH4nIRu+YQh/Fj55tK2A9RdIU4ignckMAN8FoejTs7dLZOQNHwewHN9SPUbAa9kEPRFaxyHkVX0XMmsiYRxxAHMb29Ns2HDfonfY5ubNLePKJ30GXQGMqTJGGIUTAYNPv0Dl0iP6C7fUB7fZc4AtW2McfGqHz1y0SRRJyAltFxqvbjLLMhEhG9nWP8kx67t/b40b+4x92re9gZjcM44b3tDpnJHEGrQ9jzII7Jzk+RX55m0OjSeXREe+MQxbQpXVhGdWz8zgBZ17AqBYgh62is3z3hzt0TmrtdDm/uoVoWkqritV28Vo9cTscLYeNhk05rgOtH/HvXDdb2W5/0UvfTWF72wdB/Cvz7wH8GfAu4KknS8ufSw5csz7oRHnWAwJ85wZ61z7M+fxz587x2XtXm6T6+yObjxvUiZ8zH2bzMuF7kRPs4m1dp5+l5fBWb5zk7nzc3r2Lz9DF43j6ftc3z+jo6nmf9/WnZPKv91zlHRsurHuMX2TxrX/H302N+uv4XtfsiJ+uz2hM2zzq/v8jlZ4Td51QODw+xbTsNj1tfXyeO45Ss297eBkhJs1F9Od/3WV9fTz8PBoOUtBO6akLsfpS4c10Xy7LS0L3Dw0MkSUrDCO/dGwIf9+/fx/d9bt68ie/73L59G9/3U329mzdv0u12WVtbo9vtcufOHTqdzhPZIMXfQjNNZJgUCSME3ba2tkYYhty+fRvP87hy5QoAN2/eTMcXRRG3bt2i3W5z//59wjDk4cOH9Ho91tbW0nGKV7fbTWk0y7JSvbFnhU9qmsbW1hZBEKRzeevWLTzPS7PkPnjwINUPHAwG7Ozs0O/32draSvUEO51OShzCkLTzfT+l3ETbgqDb3d0F4NGjRyRJkmr4bW1t4Xkem5ub+L7PxsYGvV4vTfzQbrfxPC/V2xO0X6vVSuk+Mb52u00URWlW1MFggGEYaeZeQVcJglDoj+3t7aVJKpIkSXUDT05O0oQOrus+ofknqKter0e73U7ntt/vkyR/pnXYarVSCk6EYgon12h24Ha7Tb/fT9tsNpv0er20r67rpkSiaFsQYyJ7sZgXQUMKHUJBIg4Gg5SQLBQK9Pv9NIRckHdJkqQkoKhLhAV3Oh36/T69Xi/VaBNj6Ha7nJyc0O12OTg4wPO8NLOy0HYUlJpIHiKSoYjjIkKDXddNic1ut4skSakOpeu66TxKkpSG4wrCT1wLREZcoTkHQ03HIAhHujwiAAAgAElEQVTS7SJJh5hv13XTddloNIiiiEajkWZ0DsMwbWNzcxPP89KkISJk9/j4OO2b0CkU4fE/rUWSJAf4J0AF+L+SJPl7T++TJMkV4MpTm/9IkqSvAn8M/CLwN4D/7jPu7kuVWFb54PafwRsTpooiwXY/RJVhvmwTxgkHzQFhMgyBfbqEyWOdusfFixMafsRMRsdWJExJYn8Q0g6HP4rut572cQ4hsF03QJclyrrCkR/hyxGzYxkcN2C7MQxT744kwyhbKtsdn+Igwgtj1lvDJAC9KEGTIK/KDOKE9bbHeNliaTbHxl6PVi9gYsxh14tQOwErBZP7zT6aqjBdthj4EWuHLnvHfRxVZjyjY2kSB4OQHdfnfC2DqcpsdTxcPyIOY6qGRsVRCeKEfJhgazLxkcvekcukoRAaCpkwJmZIah37CaoMUzUHJU64u9tlY7+HdeeY2fkCk2MO924fE7oBLS/ivc0Ws5bG/l6XvK6gGQp2EtHZblIqG5inyrjHLv2Ojz8IMSyV0I/ITubQLJXewZAUluM++995DzNvo2VM7AQ2H7W5fq/B0ngG48ERzniB/EKRo5vbdK9t02p7DLoexztdFEVivGKjOSr9ow5+16ez2cAsZciOOwyMmOOrt4b6ZoqMnrNRbRPFbGBXHLwTF6/dx5kqYpQsgk4fv+sT+zFe1yeJEqyyhWqoWCUHr9UjHPiErke9rFL92jz9RoegGzA3lWWQ0YmDmP39Hr1ByNbJgOuP2vylf2eV3vYB5VqF6Pof44QH1N6YxWt2II7p7x8jSTFWNU/OMkCRCdo94jAmdIeh2rKmEZo6fquH7/qE/RB7skp2bpze5i7uboPCyjhG0aG7sc+g3efR3WOkJKFSsUmiGL/rI8k6el4l6AYc397h5KiPH8Sc/423kS2bwWETrxsQBQFm2YYoxu96dHaaRIOIOIhRbRWv2WPn3iHu99aYPVvHzplEnk8SxVjFDEbWYnDicnJ3B83UcGan0SdmkVTwDvYJT46ZfGuGRDVI4oTd797AqQ3lEvqNPmYJjnc6HBx3cSU42eoMdSDjmOmJLGtrDQxJRm/7lM+XGDTaHF3fxu9FSESohkprbYto4KHaBoqpE7geg+MOfneAY6h85SuT9PZ7WBWb8beX6R13WPv+A+QkIl/QCfyYyZzJB/kSv9ew+YNjg0MMxsov/Yzjz0V5hQdD/xgQxPYbwH/D8GHRtyVJeiNJkpfydD5+CPSs8qk8GHpVcupZ+4x+Fn8/q/6XoXo+bp+nb/af1cfnfX46fPPj+vJxc/GsvryorpeZv2fZPKv/L9POZ2nz9DF+mTDi0fcvms0nWYevY/Oqa/eTzP3r2jxvXKN1PO/zJ2nveXX8NJSfEXafUykUCimJkslkqNVq6LrOxMQEuq4zOTlJkiQsLCygKAozMzMoisLi4iKapqVk2urqakrBZTIZVlZWyGazTE1NpRRdtVpleno6pV0mJycplUrMzMxQLBZTOu/UqVNYlsXp06exLIuLFy9imiYXL17Etm3eeustDMPg3LlzZDIZTp06RT6fZ35+HsuyUnJvYWEhJe3y+TyFQoFarUYul2N8fDztl+M4zM/PP0HYXbhwgUwmw7lz58hms1y8eBFN054gEAGWl5dxHIfTp09TKpU4e/Ys1WqV+fl56vU6U1NTKdk3OzvLxMQE09PTTE5OsrCwQK1WY3l5mUwmw/T0NJZlcebMGRzHYWlpCVVVWVxcxLIsVldXsW2bpaUlDMNgbm4Oy7KYe0zkLS4upvOZz+ep1WqUSiXq9TqlUolSqcTY2BilUonp6WmKxWJKDoq6lpaWyGazKTEp2hLHeW5uDlVVUzJR0IxTU1PpvNq2zcTEBLlcjkqlQrFYTEkoQUXlcjmKxSKWZaW0VLlcxjTNlKaqVqspDamq6hP/FxSg4zjU63UMw0ipyVKplJJcjuNQLpdRFIV8Po/jOORyOXK5XEohZrNZqtVqSqkJklD0NZPJpH2q1WrpdlVVqVQqFAoFSqVS2jfLstI2SqUSmqZRKBSwbZvx8fG0j6Ie27bT+RDno+M4FAqFdN06jpPqtIl9xX5inPl8Hl3X0z4UCoWUuBRtSpKUtjNKXY7qGI4SiyLjsdCJy2Qy6TwahkE2m03rEv0U66xQKKRkqzgHxXwJIk5sr1ar6fVHrB/TNBkbG6NcLjM3N0cul2N2dpZsNsvc3FxK8DqOk5Kty8vLFAoF5ubm0nU+OTnJ5OQk8/PzzM7OMjU1RbVaZWLip1eGR5IkDfhHwFsMw47+6qvYJ0kSAUKM/JuvYHf2WS/gwau0/7wSBU8mHjz0QiRgzFCwJIme61MwFCoZHU2SXvrJXpjA4SDEi6ERxBiqTEZ99s+MrCqhSxITlkrVUDFliaIqoUQJihfzzniGleIwIE5i+GOlrMkoUcxCzaFSsWh4EYoEvccOvSCBfpxgKRK6DLvHfdxBxEzdQVdlNna6zE9kWFgt4wYRZV2hqkoofkTWUslZKv04IUwSmv2QvbaPSoKjyGy3BvTCCFuTcIOIRJYo5XXMjM7YmEO9bKFLICcJJqCEMTOWxqSlMW6qzNs6lwoG44aKEcZcnMtzfi6PoUhoqsT+fo/GgcvibJ5cTqesy1R1FS9OMGSJMI6Jk4Rux8csmOgZg/JKmexsgUCCvUHAR3tdXE0mCSOskk3ldAXVVHGPXHp7HY5u7tHZatHc7uBIUM3prO128UwFr9Gis9VANnRO7h/Te9Dg+MEJ0SAkUSV6UYxqqsRRQtAZ4HX6uActvJaLYmroxSySog5DNh2bzOw4lQvL2JUczkSRJIwIOn0UXUMxNIycgaTKqIaCZqpEQYRVzaDqCkkY4h6ccPDhIxp3Dxi0Q3pHPo2dDp2jPkgSpVNjnP83zjL91iyXvrpAqWhz/UdbhH5A88Zd+ntHQ121g2OSIIIYQi+mtX5Ib/eY7s4hXrNLHCVEQUAiQdDt4zU6hAMflGESC7NkEfZcpCSieGYW2VBp3N5GVhSy8xMcbrQIej7H2x12NpoYeQOzbIIkQQJOzQFJwkiGGYjXvnMTv+eh2Cabf3qXRz98RHe3S+/QRdEVkGX2N9s0j1z6R336jT62qiAlsHXnkChOUEyNYBDgt/oohoJVtlENDcXUifsdIrdDIqv0t/foH57gd/tEvS6KoVF9a4U4GsaX+z2f5nqTpDWAMOHIDQiShJwmM1GwyMgSFy5MUJzIo9oG/YMmZilH6fQkfruPrCg4EyWscpag2+HkziYn93ZRTYPK+TmSaBhGbpdzVFfHif0BO9/9CM1QKc5V6bf7+GGMXbLInF7hl776Divf+FV+89/+BUjgsNl5revbT2N52QdDSZL8rSRJ3kuSpPH49UfAV4E/BeYYPhj6QpTnETGjDo9n3Ti/iMh5FnnzcTaj+z7P4fe8Oj4rm2eN61Vtni6vMhdPt/My4/q8bJ4e66u080W0Efs97/h8mjaj5XXX7quO75Mcr+ft+6Jz5OPae5nyMufTF61IPy2exS96kSTpxurq6uqNG89+YPXlL385zZoptM6ESDwMF08URakGm6qqKY0kxN3FuyCoWq1WStBls1na7TaZTIZer4dpmk+QVqZpppp2grgDUg0voXsmkhcIrS2h/yWIIEHnCS2vXq+Hbdv0ej0sy6LT6ZDP59O2fd/HsqxUkF9oeYlxC/F/GGqViTnRdT1tW1BOruuSy+V+bDxiXjqdTpq5VOyXyWTodDrPnHNFUVKxf9HWaN2ZTIZWq5WOO5PJ0G63KRaLaRKKTqeTHhsxD5lMJiWfgiDAcZy0zdELg6CSxJyMjlf0oVAo4Hke+Xye4+NjMplMKu5/cHBAoVCg0WhQqVTSrKGib67rphltxXEWWUajKHpi3HEco+t6qpUmjner1aJWq9FoNMhkMjSbzTQ7aqVSodlsUiqV0gytzWYzbVO8C8JMrC+xDsRTESANCRX7KIryxBrKZrPpWhOE3NHREfV6Pc3Qenh4mCYYqdfrHB0dUS6XOT4+To+ZGJPIqix01ka1KIQenAjpFUkdRB/EPIwmVGk0GpRKpTRr7PHxMfl8Pl2bQl9yf3+fWq3G/v5+mnW3VqtxdHTE2NgYh4eHVCoVGo0GhUIhJVWFJp44/0RiD8/z0vNViCyP6tOJNSjLcqoVOJp5VtCP4rojSVI6LyKphdArfPrcEXSv0OYTa2xUs0/o6f3gBz945Wvq2bNnuXnz5s3HjqpPrUiSNACMJEle+C0tDbWEfo9hiNJV4JeTJGm+RnsrwB3gbpIkp16jy6N1vfB75mXLfzL1Dq3tvaGAvpTgRsPMrhOmQlZXmJ7L40UJP7p9jAyUNIV+FHMcxDjKMENmJ4wZjJB3p0smqixx87iPkIbTJSjqCoYMMkOnTyeMGbc0cppMN4iJkoSFsk2QJLy708FWZFaLFlltGFp72A9oD0JaYUwriPmFS3XGqg4nmy26bY+jlocXxTzoBTxPwEmXhjTfuTcmGKtnKIchvbbHdz86gCiipKv4cUycDBNayJKMowzDWb04IQIqpooqQ8sbJqLIlywMTUbxh63KikyjNeCwH1DOm4wVDJpNj17PxyrbWJaKZarIioxsqVg5g0xpGDLqHnVIwpD+kQsSJFFCzx2OR5aHy7TVGDqqpubyGFkdq2CiOQbOWIGPfvSIH31/gwQJR5F581yFfMEgP11EUiQOrx0waA9otDwkWaKQ0UGT0cs2kBAMQmxjGNapGjKqodJcaxFHMbmFIrqjEg8CZE1Bz+iQJMOspUhEXoRRsrFKDsVLF9FLRZRsAWSZaHedoN2meXeDwUmP1sNjkjhGtzS0rIGes3D3O/hdj8rqBHrBgQS8ns+ffvsmg1afKST8OKERxMhhTEmVydYcnIrNnXf+Ao/Ks/xK+0PGvQbdndYwzLSSIfJCujtNgu6AcBCQJKAaCnEYE0fJ0DkmQdAb/q96bhxFVxgct4mD+HG4q4qRt1EMDVlTGRx38Np9jKyJahs8vH1I+6CHv9tGlSR0Q8bKm5QXisiqhGprqKaGrMgc3zmi3+hTuziBVXJo3D+mc9DlRzf3UTMGv/abb2KYKr2dQ3bWTnhw4xDDUDE0mfGlCtXpAoOTLqHrU1quoZjDcOc4jCABxdDIjBeRVJk4jPA6A6LBMExXszXc4x5hPyQ3XYQEjm/vDnX6FImT5oCPbh8jaTKTRRMTSMKExV9YpDRfI78yjaTrRJ1hUozOxj5REONMjQEJnY1dNjca3N9oMT2R5/SZMQqLdSRd4+CDe4TugCSRiPxhBl/V1NCy1lAqwtTp7Xdo3Nnjg6W3uFaa5g++f4eFosZ3/v5/i2p/9oT2Z/Fd87LfM4/31YA/AP4SwwdD30iSpP+K7f0a8H8D/zpJkq+/eo+fqOtT+Z75rd/6LX7/939f1PnE61nbPm6fL7LNy9i+zjy8Tjuv2hbwRAbNz8rmVeZ8tP7R3+ev0rfXsXmZ8Yx+/rxsXnceP4nNZz2Pr7tWX3dMz9pH9Ff4IT7L8km/Z34WEvs5lffee49f//VfT50UwlkiHCylUond3V3GxsbY2tpifn6ee/fucerUKa5fv87y8jK3bt3i1KlTXL16lenpaTqdDktLS9y7d4+5uTnu3bvHzMwMW1tbTExMcHh4mDrPRjNKipt0kclxamqKra0tpqamWF9fZ3FxkQcPHnDhwgUuX77MhQsXeP/991laWuLKlSssLy9z9+5dFhYW0ky3m5ubzM7Osr29TalUSp1FwgkgsrwWCgUODg6oVqtsbW2ldYgsuKdPn+bmzZucP3+eDz/8kPPnz3PlyhVWV1e5fv06p06d4sGDB6ysrHD37l1OnTrF2toaMzMzbG5uMj4+njq0RKhjPp8njmMymQzdbpeJiQnW19eZmZnh/v376VwvLS1x+/bttO1z585x9epVzp8/z+XLl9O+LS8vp+9ra2ssLS2xvb3N2NgYBwcHqWNHOFbCMEzDhIWTp1qtsrm5ycLCAvfv30/rPHPmDDdu3OD06dPcunWLM2fO8NFHHzE/P4/ruuk6WFhYIAgC5ubmkCSJubk5Hj16xPj4eJrh9ukkFML5K7LeVioV9vb2mJycZG9vL11DCwsLbGxsMDs7y/r6OrOzs2nb165dY3l5mTAMmZub486dO8zNzeF5HtPT08RxzNzcHNvb21Sr1dR5dnh4iGVZqeNOvHRdp91uk8vlaDQa1Ot19vf3qVaraTblhw8fMjc3x/r6OktLS9y6dYvl5WV832d+fp6bN28+kU05CAJmZ2fpdrvMzMyk8/TgwQMmJydTYk84F4MgSB3mkjRM7+15HrZtp85S4RwU50mSJMzPz+P7fkrHzszM4Lou8/PzeJ7H+fPn03P35s2bTE5O0m63mZycpNfrpfM1Pj6eZkDudruUSiWCIGB8fBxZlikWi6lDUGjy9ft9LMt64gGA6PtocpJsNsvx8THlcplut0smk6HRaKTro1qtcnh4SL1eZ3t7m3q9zt7eHhMTE+zs7FCv19Pz9fDwkEwmw9HRETMzM2kW2CQZauoJ56umaQwGA0qlEgcHB9Tr9Z/w1fe1y//M0Fl3F/jm6zjrHpfi4/feC/f6HEscDR2v/TihpMmMqRJRkqAgMW6qcDTgUAbDVGn1AuIkwlIkFIY0W5yA8lSd95sDVnIGM7bGRi8gAfwE/ChmzNDphTHh48QRW25A0Rj+/Gj7EYe7XabzOrM5g6Kj42gy8SDiyIvohgndKCGME+Ik4XtX9/jaxTFyWZ2PHp7Q8mJUWcKQof8Mj13dVJiwNNwoZu/OETk/ZFeSULse50sm+x0fmYQgkZEfZ8ANkwg3kjBliZwmYxoKuqbg+xGanHC3E+B3fXJZA28Q4CDhRcPQV1WCvBswUGUypopuqCiGQnUii2IqGDkT1dQw8hmQJEJ3gCxbeC2PJI6Jg5igG2CqCrIuo6hDx5JtabSOXNp7PZxBhN/yyM/mOby9h+NF5ByNBycek5M2cRhjlR0kRUFSEkorJXZ/tEPO0vCimESRKIw5WCULPWtglIvY4xWObzyit3OIaihUVkv4HR9JSogfa56F7pDoyk/lCAdDnbYkSojDCLPg0N9YR83ayIMufrNN2Hbpb+0RDgL6h10CN6Cz00GzVeyyjRMmOPUsalOhu9fA6HnEYUR3r8eUqXFt7YQdRWKqaFJKJFqDmEiWGDT6VM/P8M1qj/vTOr7xdeIf/iF6Zkj7RX5I2OujaBBpEro6TOiRAFE4TM4T+iGqoWLkdMJBSGv9iNxUYahH13FJEkAOCQcBWsYi9kOkx2KOXruP2+jjkNA87KLKErmSiaorw4ypbY/CTJ7IjzlZO0kTWNg1m7A/IBqoZMZtNq7vUtMUBoOAG394g7NfXyQKYqp1B12TaR24GLZKHAYopkRpqYLXHiZTcsZLOBNlOpsHJFFM5AX0T7rEfsyg6RK4PnEUo5kqVtVBtzUURcbvDIbHK28Rej4gUZIlLpwus7vbo2gMHctJnNC8vYOd15HuhTi/9ldQ6lMYnUP0fp+Tf/Z/Eg9c7Ikaie8z5fv4rQHrP9igqAJRQL/p4/cCam/Mo5cy7H7nI/y2h1XNodomVjlPHMUkcYJqz/JrRocFa4e/8M0K3/yFs8j8eIboP29FGj4Y+j8YOuuuAr/+qs66x0WEyI5/Wn37pOXpm+Rn/e9Z5UXhc6/bh8+6jIYhfh7l05w/SXp1SumzHufr1v+6tNXoWn3Vvn0eNi87pk/zHPminW+vc2xfxvbzOmc/afkZYfcpFeklnkj98i//ckqcCNpLkqSUJhMUjKBmer0ejuM88T5KMQkCSVBPgooS+3c6ndRO0F+O46T1C7JItDtKXiXJUIy/1+ulVJ/47DhOSjUJJ4DIJio+C4eC53lpHwRZJegeQZcBT5B0gg4S+leibpEFVmQHFdRbt9vFsqwfI/LEfqPZRgXdJ46B6IegjkRWU0EOie2e56W0niAOxbhEZl5B+TmOQ7vdTmm2UQJp9PiLdkUbwvki6DzP8ygWi/T7fQzDoNVqpXRXJpNJ+yhIQjH3gnIU89Lr9Z6oF0idxqPEm5gzMceiCOJOUJtPO3wFiSjWiViLjuM8QYUKJ7UgsUTfRkks8WRGZGFVFCWdG0F5iT6MrjVBOY5SfYICFJqGom+CFhTz9/R6Ell1xXERP8JG1+2o/t3TNOjT5KWgJQVpJyjJfD5Pu90mn8+npN7JyUl6LEfPGyBdT4Zh0Ol0fmwti3NE7C/WvNAMFJ91XX+CdBXnu1gPwnkpklwA6ToWGYZFEg5B/AmHoVg/Qj9RvH/ve9975WvqT5KwkyTpvwb+c2AT+MUkSTY/QXt/G/iPgf89SZK//rr1PK7r0yHsJr9Ma2cfW5GwFJmMIqHJEvWMjqkp3D3pczQIcaMEHaiaQwLt0H9+EsJJUyFvqCydrYIq8S++v40fDvcvKBJ1S+VgENEIn12HoSt882uzjFUzqH7AwcmAf/3dTVRg1tbYGYQ86odUdZmCpuABrSCi9Yw+5TWJU3mL2nyJ/Oo42cBnsN/k3dvHPNztMW8PCT9dBpDQZQkvjtl2I3pRTDOMieIESYJFR2M2a2CaCpIscevQ5aQfcBQMs+MOaxhmsrUViVlbo2ZrOLrKQT+g0Q+59MuLTC9W8NsdkjDCrhWQFYWgP6C53+XaBztoCpxeKRMNQgYtj/7JgLAfkhmz0RyN3oFL0A856fkkksRYzUHTh5Sb6hiUz45zuNNm5/oOq+/MUVisQBQReQFJFBFFMY1bB5AkyJqMltExcgZWMYszWcV848uoS5fY/Qf/gNb3v0f5wiL2WIGtP/qI5l6TK/caRBL84pcmsPPDa7WkKCimAcREA4/yxRXsiRrtB9v0D45RdZkoiOgftvFaA1pbQ/27oB/iVG0Ks3n0nI6qK7S3O3hND0VXhnp/jzqEQYRdtlAVic5hnzCIkAFVllBVmYl35igtVmju9OkfuZiWh2Zr6FmLJIrwmn0US6d0apokiehtH3GwfsLerUMqcwUqM3lIEpIoRs8Pk08c397D73jIqoxqqhQWyqiWjqJr+B2XoNensz0MYfXaHnGcUFutYhYsDm8ckEQRxYUiiqkQB3C002bvUYdC1WJiJg8kBP2Q2sUZzFKOm39wFa/Ro93xkXWZ6eUSdilD9fw0cRQzOOqQhAFex0XRh4SmM1VBz9lDZ2kQIskSkRdwdGOb/onL4GRA6AYkcYIzZpMdz5JfrGNV8vSPmgS9Af2jDrIkkZmpEEcJxzd3kGQJzdJoHLps3jrClCGrK8x8bYncYpW/05rjxnHA3/vNU4zHHXb/8NvI2SL1f/cvE3Va9L7/L7n7w02u/fF9pmdz1MomXttHkiXO/PbX0B2d+//kveEDr29cQLF0ooFHZ/OIo5vblC+dYfJX3kYyLU6urVH4t/4a5ueQtOgnSdhJkvS/MAxjvcvwu+bgNdv7MsMkR1eSJHnzdeoYqetT+Z757d/+bX7v935P1PlSBMzz6JyPs3lV0uZVbV6H6Pk0xvVZ2ojPr2vzon58mu28qo14Pcv2s7D5pOvji2bzWRzjF2172uZl7V+2/hd9hp8Rdj8rzyj5fB7TNLEs64mwO9/3qVarNJtNarUa29vbTE9P8/DhQ+bn57l9+zZzIzTT1atXmZqaSom6wWDA3Nwcd+/epV6vs7m5mWYfLZfLqbaXELIXcfGqqqahrQcHB0xNTdFoNFL6a3l5mevXrzM9Pc3t27fTvpw5c4arV69y9uxZPvzwQ+bm5lLKbWtri3q9ntbTarXQdT2lgcrlckotnZycMDk5ycOHD5mZmeHBgwcp3Xfu3LknSLsLFy7wwQcfcP78ea5du5aSd+fOnePGjRucOXOGe/fuMTExkYYdCueHIAyFo0KEl9brdTY2NpicnOTRo0cpQfbGG29w+fJlLl68yJUrV7hw4QLXrl3j0qVLvPvuu7z55pt8+OGHrK6u8tFHH3H69Gnu3bvH6dOn07nf3d2lWCymDj4YOskMw6DdblMulzk4OGBiYoJHjx4xPz/PtWvXUqrvwoULfPTRR6yurqbjv3LlCpcuXeKHP/whly5dSve/c+cOS0tLT4xlYmIipf2Ewy+KopT2c12XfD6fElBbW1spaTc/P5/SnLdu3eLcuXNcv36d8+fPc/v2bc6dO5eSl5cvX06pwDNnznDnzh1Onz7N7du3WVhYYHt7+4ljsre3R6FQSNedcNiKkOdsNpuG17ZaLWZmZrh37x4rKys8fPiQ06dPP3H8RVuj60H09YMPPmB1dTXdfvfuXVZWVp6gCEUYquM4aWZfz/OQJAnDMJ5wVAvHbKFQYHd3l/Hx8ZREXFtbY3l5mYcPH7K6upqu3cuXL/PGG29w9epV3nrrLd5//33OnDnDlStXWFlZ4aOPPkoJvJWVFW7fvs3s7CwbGxssLCzw8OHDJ0jFRqOROvYqlUrqxBWOQUHtdrtddH1IlUiSlDqLhbNZOF+FA7hYLKbh3mI+ut1uGvYunKvCGV2r1ej1eqnGoHBU9nq9NFx7cnKS9fV1FhYWfjIX3NcskiT9TYbOuj3gV17GWSdJ0n8E/OMkSR6NbJOA/wD4mwzhnv/1s+nx65Shq8mNErw4ohWALElsuAGOptAPozTRhA/sDkIM+fn3nbYypPWWszrRfpddP6ZiKOyFMTHQjBI6vQBVen4dp0wV7/YRWtkiThKi/R5n8gatQUQYJxQ1BT9KaEcxVR3GdJnrXvRj9ahARpGJZHCiEPnhPq4ks/6ohT8IiZOEW10fWxlmzizrChI8JvQSWmGM/zim15HADRN6UYyVDJ0l5yazXN/povQDDv2YCNBlkJLhfB77ITVD5ajn0wpiqmMW8UmH7raELMPxvQZ+Z5vqag3PC9hYOyFqDciYKsf3G+iWRqfp4fYDcnkD1VSJBhGKLhN0EwqGii946iAAACAASURBVDmRwc7pmBkDSQKv7TPYPSGvKyhTGVr3DyAOsAomcRiRxAl+L0A1ZeIwIQ5jujsdurttnLJL6IM9do/gaIfipI3zldNIskzY7lBYqtI/7nJpvohUc8iO5ylMV4ijiO6jQyQV9IyDrGQJu138YwWzZONu7+Ge9FFtA83RibyQ/HSWftND1YfOMM1W05DfwmyBrtHF7/nEXkxhzMbrBiiAZqjIZYvecR9ZBllXUHWFkzv7BO0uelbHO2jR6frkpnIox300R0dSJaxKnvCx9IViWRQqfbTVCr4bErg+qj6kkgeNDpIko9saftsj8iMUTaGzdYJm6yiaglnJICsKVtHEa3v4ioQsSzTuN6ieqVCYy9Pe6tDZ62LmTHzXh7ZHUZeJWz6dvS5W0YQYDj98hFXNUp7OctB0yagSiqXhtTysvEF7fQ+rmkXP6RiFMoPjNv3jFn7Xw726QenUBKqlE/kBURDiNV2SOCIJY3RHwyoYSIpEHCaEXkjz/i5Bb4BiqnhNlziIUSwV96AJyBiFxzIISUwupzEzl6Pf9MhVLPxmG2vx6/zts+f48O4Gstuk8+AWmm1A5NL+o2+RXVlAtW0mxi2kSzUa6y12mwMGYczqN8+C77P57n0GTY/Scpne7hFOvUToBSimilGwWfunP+DRH93AKDjEbotL/+YrSYb+1BVp+GDobzB8MPSrr+use1x+4/H75U/csU+pCCDk6Rtkse3pIknSC0m1j7N5Vvm4el5F7+11bV63j5+1jfj8ujYv6sfzbEaTB3xWNuLvlyGynv7/69i8jO1Pk80nXRcfN3+vY/Mq43rW2vwZYfezkhbpJZ5IfeMb36Df76e6XJIkpRpqSZKkGVYFUSa0xwTNI8LlDg4OyOVyKcUj3kUoqPgsMkqKG29xoy5ILkEQCSpHUFXCsSUyZwpiZpTm6nQ6lEqllPQZbUNV1ZR2EvSSaFsQOMIRIkoQBCnhpygKkiSl9I/v+6k2n9CDMwzjCYecoJVGqSYREiocE8IhJKgf4ZgZpezE30BKuYm5Ec5VTdNSLTOhTTbqBBGabbqup1pugu7r9/spMabr+hPtCUeqOC6CwhNUlaCphFafmB/hLBml+IQjZpSwFGSlCP0MgiC9UI0Sh08X0RfRb/Eu5nqUqBJk5bPo0NGsoSLkVBBkgvwapegEXSeyp8ZxnH4JC9oNSKlIsU5GdfhGnVmiz2L+RmlKcSzF/kLPb3TMQvNNnCeCihXHT5Bso09qxLklzh/f91OnmaIoqYNtVENxVCtulLq0LCt18gtiT+g4ivUpjoc4tmLNCMJRkI2j5/zo2MScjhKWo+SpoFUlSXpiboT+oO/7qb6dWO+GYfDee++93IV0pHxa1IM01Pb5L0Y2vc0Qihrt1H+VJMm3JEl6g+ENjwT8gCH18KzyvyVJ8t2RNh4CU49t1wETOA/MM4wC/Q+TJPm7n2Qcj9v5VMiHvzXxNu3dA2qGwoylsj0I2R38uPNrtBQthbdmCrT7AT/cbDNuyCxkdE78mFYYU9OHhN3ESonEVPjnP9gijBLeOV0mimK+c+OIKAZThiDmiWC3N6eyzFVtais1tKzBh99Zo9/0mJnIICcJrf0eXT/iyI9xZImirpCvWRg5gz+5dcRea+j41yX40ngGR5XYbHggSaiqhOfHxDLoSUJBlVlzg5QWlIBJU0UB9v3wCV0+gKomM+to1CcylOsZhFFz3yUJYx7u94jDiFaY4IcRh0GCqUiUDYVK3mBhMsf42XEK8xW+/a1bXPtwm3OOTl5TsCyV0AuJYtAUCUWXUXQVI6vT6Xg0GwOmz1apLhTobnXwez5O1cGq2BSWp1EMjaMPH9A/7tFYayIBelYncAOCbsDYxQnyiyWa9w9xj3pkp3IomsLR7UMGLQ/XDVBNlfpiEauSITtZxO8NiAYB9lgBPe/Q2zrE77pEfoyesxn7xXdQLJP29eu4B006m0dYtTzlM1MErkfQ7qHlHVRTp7d9ROT52GMlkGWOb2ySxMMsrYoukwTDB5dJGA3Ju65PQgJSgtcaOqLiYEg6KrpC6Ee4By5+ENPzQrIlk8pUjtiPCNyA7EQOo2Ry/Yc7nDQ9vvHXf4HiZIHBUZtw4NE/ahF5PkTJMOGFaXCy1qC10cSuWI+zsnrEYUz5dA1Jkdh89xEkCdWlEs54gfKZKZr39zm49ojuocug41OeL5Cp2kianK6p0I84vtkgCiL0nIZZMMmOZXBP+nR2usiajKxI7J4MaHUDlhcKOFkdKXl8wxGDVc0y/bVVNMdEUhUatx7RuPmIzEQJq5Yl9kPCgU9r/YjBSZ9gMNQrzc1kh05GQ8drD+jutPF7AUEvwKoMs/EqqkwCHG+28PsB0xfHMLIGRjFD2Pdx9zsouoKes8gvTmBPVvmTb93m6ndu8fWvTFO2JLLTZUgSGvcPUAyNuV99g9baAQ/+8Ape24MY3EGAH0Rc+ms/T3Wlxp1/+D6DjsvqX/0qVjWL32wR9gZ0to/oH3ZpbTaRFYnjI5df+qf/kMKpTyVh6QvLT4Kwe/xg6H9g+GDol5Ikufes/Z6yedGDob/LUKng55Ik+eAT9v1T+Z75nd/5HX73d39X1PlS9MsXkcJ6mfZex+Z5dj+puRDbvujE4udlI8b1/zebT2seP8laetk+vu54xDbR3s8Iu5+VJ4q4gRUOKaGfJTSnRsPlRJipIObGx8d5+PAh9Xqdk5MTZmdnuX79OrVajU6nw8TEBL1ej3q9ju/7qQ7W2NhYqoOlqmoapjaqr5bL5Wi325RKJZrNZqpnNT8/z927d5mcnGRjYyPVmZufn+fOnTsp5Tc3N8f9+/eZmJhgbW2N2dlZtra2GBsbS0mgTqeTOsUkSSKbzRLHMbZt02g0GB8fZ3d3l6mpqZSkevDgQUq9ra6ucvXq1ZSYOn369BNE1crKCrdu3WJ+fp6trS3m5ubY2tpKtbcKhULqpJAkKXXeHB8fU6vV2NnZQRCEp06d4saNGyntdvHiRa5evcobb7zB+++/zzvvvMMHH3zApUuXniCozp49y71795ienmZ7e5vJyUkODw9Tx4pwJgkniiANDw4O0jmcnZ3lwYMHnDp1ips3b/LGG2/wwQcf8Pbbb/ODH/yAN998k8uXL/OlL32JDz74IKW2BP22sLDAvXv3WFxcTMlFQdoJp5BIdiHLcurcbTabVCoV9vf3mZube0IXUVCNYryXLl1K6b/333+fCxcucPXqVd58802uXbuW9vHNN9/k6tWrnDp1ivv37zMzM8P29nZKctq2ndJ0wvklNO0WFxdpNpuMjY2xv7/P1NRUqvl3+/ZtVldXuXbtGouLi9y7d4+zZ89y5coVLl68yOXLl9N5+fmf/3nee+893n77bd5//30uXbqU0pF37txhdnaWR48eMTMzw87OTkrclcvlNNxTJGsQjkiRdEOQZDMzM6km4qgWoJi3CxcupLqEV69e5ed+7ue4evVquobfeustbty4wdmzZ1PNO0Eq3rx5k/n5eR49epSeV2KNi/kUa3yUkhOad0Kz0HXdNAxe6NwJZ7FwgIowZ+F0H00goWla6ggVjl9N01LHu7h+7O/vp5Tn0tISd+7cYXl5+Sd96a0CX37G9i8/tQ9AgeH9NsDPP349q/wJQ3FwUf574BvAWWAV0IBdhkkr/qckSX70Oh3/rIr4kdNMgH7IuK0jyQGHbkjMMAGFKJIEBrBi6SSNPhVN4WLe4MOWx74/AGDW0shoMo6j0T10+eiwS78/zBb7/354gKHKiEjYZ+nMXd7qcGOvR3B1H9PS6PeHZNX7hz0MVcYPYhRpyAVqEtiqjNnxcHSFItBVJbphgp/AuztdauaQxusEQwJOkUCTJbKqzE4/xI3/7EFlAmwNQjKKhCJJZBQI4mFdCXASxPTaHg96AcbDFurj+YvjBE0CP0o48UPceNg3RRoSd7osUZNl4o7H0fVdDq/vMuOFJAULtx9QyhsomgSxghzGhHFC0I+I3JC42cdPIE4SNq8fcLLRwjaGCR/6x30kVeLk1gbF09PkF8fxOxvkp3J4XR9I0BwNu2wR+R7th0fIuoRqq/T2u+gZnWw9g+7o5FWZ3HQRWU3wWx6H17bp7fdQbRX3oItTz6FlTTTHQjEjMuMl/L1HSIqKrMpEvoddc1Atjd5eA1lRSJKEwXGbJIiIgoDsTB2jkCEOQ2pfWqSzvockJ9iVPJEf0j9sEQUxcRRhj+WwShmu/+kaazf22fND3DDhL56rUdSH2WTlssnDeycQJYRHfWRNZnypSGbMQVZlvEafmXGb5dUKwd4BrhwRRwmthweEPX+YWMPUcMazdHY7dHY6yJpM0A/wOj5xEGPmDdyDDtnJLFNvjrP7wS6d3S7ZqTyt9R1IIvLTeeyyTdgPCf2QOIpRVRkjZw4XwUmf0krh/2PvTWMkSdP7vl/ckZH3VVl319n33XPtcLHiXqRI07Bl0oBoeUUKtgVYgmmBMklbBHzAAvSBEiDYtGBINk3boCUQlEmKIrWil7vL5ezuzPTscLqnp6ev6uqu6rrzPuMOf8h6Y7J6+6ie6VnNQvMCjeyMjCfijTfejKh84vf8//RrA9SESnY6i6xJZFMaiqbQXG/xoOaw13E4/+IUkzNpNCuBpIDfd0GRMDMp3O4Ao5DDqbfw+30UU6VxZ4coCkmU08iqTOZIAaezNfy+qhL96gAtGaCoDnpaI1EYutZm53JYxSSDag+7PSDyI1I5g3bPY/PyFqnJFHqiSWYmi1lMYOQy6GkTRVfYefMmE80dKheLJIyQsZ/9q2QuXKLjq1hhgPe7/xi73iRzpMj8j59h7RvXyS+OM/HqMSRFRlIkVr96lfZ6neKxAo3rtwkXp1E0hSgMsQOZN19bY9B20BUJJYqQTf25XfM+7iZ9/4MhfX/56yPLRh8M/YP9ZavAr4ofjw+1Aw+GgL8F/H1Jkh73YOgXPmqy7nm2JzkxPu7986R6HkVnPbzeo1wqH0V0ja532Jgn9XGUJDzscY26ZH6YsXjaOXh42bPEjPbtaWP+qOP5JMWIeSv+Pv4kxxx27j5LzOPG8VljPsy8OOy6o/N9dN1n2c+TPv8ktk8Ju+fUpEM8kfrJn/zJmO4RhIyg4ICYLhvVxxKmESKRJ1xBC4VC7ChZrVbJZDI0Gg0KhQKtVit+L8rnhBGCoL+Es6T4YS4y1UEQxJSWEN/P5/OxRtuo9pZIuIjPxT5H6b9Rl1BBMwltO1mWY4pslHATlJWgEAWtI5J9whVXJCGEaYEgowRFJAgrkQgVfRYUmCAYxf6EPteom6lI8olyVpGgEOSgOD6xbXF8gqQUiTpBmI2WLo6OiyCnHMcBDrqmChpv1IlTkg4SiGJMBY01qlM2us9RPT1BUYpjGSUNxQVM6KEJp9BRmkzMD9EECfew820qlSKKonh9Mb6apsXjNqqhJ8ZhVENwlDwTxyCOVxB6IhE6eu4ESSe2KcZ8VD9PbFPQksJtWejIjVKW4tjE90Ykv8S4CNJxlDx7WGNOEG5hGMbEnUjaj57D0XMXhmF8jsU1QpRai/VHm5g7Yv6N6jqOuiGL/ghXaJHQE1qDo26+o3SmSP6OzkHR/9Hvi2iO4/DWW2890zX149Kw+2Fuh7nPHKb98sSLdLf3WDxa4qd+6hSpfBI9ZbH1zj1qNza5s9am2XKIJDAMhYsvTpBKajTWOkTBsMx1o2lz+V6LjCJRMTWmJ5KUSwma2326bYcrLZueHzGVUJGABwOfhxm+oiYzZihsOz4N73B/i6j7ybcggiCKeOV0iaXZLF+/vMVWtc/nTpRImSrfuLZHZ79kdjyj88pSgY3GgLfvtQgesSsVuJg3yWsyThjhhiFrfZ+eH9IOIoqqzLSlseUMacRTWYPJhMo7DZuGGzBnaWiSRN31UWWJWWt4X+8HEWPTGeaW8+zea7H7oE0+Z5BMaLFTqdN2sR2f3bZH2w1YG7i44TBznFZlCpo8TKRGcHIux1jRJFFMoKcMCsdnCPyA9W/eZFDvYzcdrHKCsZMlBnWbzkaH1HgKI29w9e0ddne6nD1VJl9OUjw+iVnKkJwYY/dule/846/DwCOrKxQW8xSPFtAsE8XUyS7NoGXT7H73XXpbdep3G0iKwvRn5lE0GX/gQDQ0EAgcn8D10XNJ9HSC1EQJNWHQ26rh9gZ4nT5qyqJ44QSd9Tqrf/A6yVKK4slxtJSFYhr8/j99i6vfW+N83mQipVNYyqNoMtWbdfZaDle7LoWUzktzWXKVNOnpNE7Txm7ZqJaKaiokSlkUQ8Vt9Rg0Btx9ews9leDkl48S9Bz23tukXRvQbthMnakwtlxg79oOvZ0eybEkelojO50nBOo39pAVSJQsZEVCkiUycxPkjs1y+w+vsPad28z/yBzZqSw7VzdwGgO0lD7UCzSG9HXghehpA2ssxZ9f2eY7b23y+c8vceHSFLIy1EjU0xbIEm6rh6TIJEo5goFDa3WT3naH5loT1VDRLZVkJY2eTTDY7eDbHrIq43sBO+9VUS2DpR87jtPss/7aCuULSyz9zKvsvn6dre9cx8jq6Cl9mOT0Ar76p2v0/ZC/9BPHSCdUuttt0ieOMvcf/4dsffMyN379t9EM0DM68z/zJZIXT/I3/9n7vH5rj9/+q8c4nokYrK0hWxbW0jHatx9w//e+jvmjXyT1l7/CzV//37n9G/8PJqCrMgsnS6QyBpkjBWRVwe7atHa7vP/ddXw3ZNP2+c/e/JdMnz3x7Be4Z2zP414jSdLPA//HU1b7a1EU/aYkST8KfOMQm/1rURT95sg+/gs+eDA0xgcPhv6M5/hg6HndZx6lYQeHJ4PEus+T6nlehM7j/j1LH5/Wt+cZ82GopU9SzGHG4sPEPBz78OcfF4H5YfbzPGI+7Jx91pgnneOnnb9nWfej9E38X1RzfdztU8Luh6hFURQnB0TCCohLyWA4iTRNQ9O0GNMUJZHC6bRarWJZFpIkxbSPSOil0+k4oSeSIaNmE8lkMv5xrqpq/E+IzAtnSc/zGBsbY2dnJzY+mJycpNVqMTU1Fb8Kl1lBlgnnSc/zYnfQQqFArVaL9bBEwiUMw7iMUphnCMpramqKzc3NWOPt2LFjsX7alStXYjpJkFXHjh3j6tWrnDp1KqZ6NjY2Yuopn8/TaDQOlPfKshwnlOr1OouLi6ytrTE3N3QkFQ69x48f57333ot15QTddvHiRd56661Y604QVefOneP69essLS3F2nCChBIlxMKZVBgUjI2Nsba2xvHjx2Pn2Zs3b3Lq1CmuXr0aE3aiDy+++GJM2L3xxhuxrt65c+dimmuUtJucnGRrayt2RxWlxZIkxckt4WRbKpXY3d2NXWJHyUOhHyccbN97771YL+7SpUsxcXf9+nVeeeWVmIq8ceMGR48e5e7du8zPz8d9qlar5PN5qtUquVwuTprCMOkkzptwtJ2ZmWF1dZW5uaFu4tGjR+Mxv3r1aqw/eP78ea5cuRKTdqPUn5gnwul3dXWVEydOHNBhrFQq1Ov1ONEtklfCKEYk0ISm3O7uLvl8nu3tbU6dOsXq6ipHjx6N9QXff//9eJ5cvHiR119/Pab9BIkoSM6TJ0/y/vvvx/Pp9OnTcbzQCrxx40asmTczM8Pm5ibFYpGtrS1mZ2djzUBBDVarVSYnJ+PvodBWFFqCIjEokpviQcJoSa5IrApjnHw+z+bmJuVyOf7O3r9/P6Zkl5eXY0fnq1ev/hu77n7avr/JioIkQdBx+NPfvcKRUoLIC/F6Htf3+txr2mRMhYypcfJIDqnrY7shkSbz9p0GzZ6HLUPSUFCjIYXn1m1u7w3o+yEbtk/PH5YybtjD4tdHWU3UvJCad/AT8axTUyUkIAwhCKMhYReBH4EfRKgSLGUM8i2XP399E7vjUNAV3l1pQARyGCLv73e77fJ7b2/H+1AlMGQJXQY7iLBDKBkKu47PtXbAIIjQFAlDlijqKkUJErpCwwvp+iGGDO+1HG50HHRFZiltkJQlLFWmbCqEETjhkPBLWypZWaKz3iaVULDmc/i2z6Dj4ts+RtpAkiUIIgqGTBhFTEUa246PJg3Lf3V52JeMJiM1BwxUiSiIUA2N5p0N3LaNnlSIAoNEzsDIGHh9HzNrQBjRqw/obHepKFAuWXgbHR7ca/PgnR2OvDSJmb5P5IecOFdm6+oukiQxqA2ovV8lUUyQrGRo3r6P27Hxeg69vT6apWEVEgxqbXKL4xj5NBDhdQfYjQ6yoUIY4vdsmnc2kDUFJIlBtU0UhKiWSePqTSRJYurlI/h9B7vexq61qd+uMbndQCsn6YYRgwBqN+rIqowkS0xWUkxNSVilJFpCRUsoOM0BKDJm3iTwAvxeQKdXJz2dR00k6F2vkU8bWGMWzTs7aIaCkdZJugH5iSSJjMZgp0MiZ+D1PHo7Pey6TG+rR34xT2YmQ7s+oL7Rwd7sYuZMQj+iv10lWzE4/qUFvL6LXW+TnUlTC0J6jQG92vCelh2z0BIqqqnRWq0zLcNf+dwR9KRCMAiQMzqDapP+dh09bREBdq1N684mkiLvu6kO6T+n7dLrebQ3uqiWiqLL+D2fKIzQMzq56TRez2ftmzfRDJXsdAZN7rH++18jDEIyUykkWSFRSiHrKs3L61zImiiyROOtB2z3PMy8RX6pReOr/5zywizSf/QKt7/6Np22y5X/7Y849vMKv/Fzl4jKR/BDmfV/9D9hP1hDlkD51jskJ/JMvjiLZN8j/Cf/HSdkj+jsBPdu7HLy1Tkm54fJ4CgMGOw0qO92+YNv3KPd3ZddUGSS5eJzvvJ9fG0/sfabh1z3m3xwqXuWffzPDN3Lf+ja6A/lw5JBo+s+jaQZJdaeFPPw8qf15Un03JO2e5jjehwN9VFjHh6Lw5BV4v0nNUZ8PhpzmPnwJIrtUedttB/PMu8eNeZPG4Nn3c9HjRltz/q9etaYJ53jJ10DHnU+Psz8+DBj8klvnxJ2z6lJh3gi9TM/8zPU6/UDWm9C0F0QMoqiHNBLE/RWLpejWq0yNjYWl+zt7e0xMTHBzs4O5XKZra0tKpUKtVqNYrHIzs4OpVIpJu8EHSfoN5GAEGW6nufFSUJBNAldPeFAK5KBtVqNQqEQJ1xarVbcJ5EsFHSfoJmEg6dIFIiMtiB9BN0lmqDORp1MBbUmdLlGE3DC5VM4ugqHUkE1ikRls9k8QDEJ+mmUUhLjIahHkWgd1cMbdQUV+nhCL67ZbMZlqILykmU57oPYtyDtBMknylVd141vNOICI0gu4aQrSC+hYybWGyXnxHHJshzvc1TLbpSKEsc4qp0njl2SpNgxVJR0i/8HQRATZZIkxUSZ6KdI8AjtQl3Xv49eE4lTESfmnzj3oxp3IuEpdNZGnY1Hk8+ihFPQZqNjLSizURpslO4T4zFKxYm+j1KVos/AAU1Aoc8oxl0k+cQ5FDcM4YTr+35MMWqaFuvhCaJOluUD7tJCn1GMq9j3qNvxqHbeqCPu6PJRulCQfEKjcZS6HNW6E+YlYr+jYzz6cGDU9MJxHC5ffraH/58Sdt/fDnOfOUz7pfFLKPUGpYkMX/6xo2xutPj6N1boO35Mn0kS/NiPznNsPk93s4XXdenZPvWuxxt3G6QtlRePFvF7Lt2dHm03oO2FNLyQjh8yk1DJawoh4AQR9wceTvjovzckhuWkujJM0iUVGUuTObGQw9AUbq22cByfhCLT9kPWBx5pVWYmoTE5nWZiMkX9QYdOfYCVN/FVmTdXWzT63iP3l9dkjlgaiiThhyF1L6QfRByxNAxZ4t2WTSRLvDqTJSFBvWVjWBpjlRTNls3uXp/NvseOE3BxIcds3mRQHRA6PsY+WWc7ARBhaMPEkFVIoFkaqqnQ3e7Rrw6Q5KHxxYPGADeMWJhK44YRb6w00KOIswULQ5NRdIUwCAn9CEWTkWRIFBJoSQ2v6+E7Pt7AR9Fkskdy6JaGltRxuy52oz9MCMoSXtfD6Q7LPl0v4O2tLq4i8RNfWiSfHWrfDeoDajfrw/uJKmOVLdITKVRzeL++/94evabN7PESiYyOLEvo2SSl04uEvodTa4IsoSYMZF1FUmRaK9v0d5okSmlUUyOwXSRZJlHJDQ0xWl1kTUG1EoR+SGC7tO7X6W63yc0VMHMmG29v4rRspl+ewcyYIIGeTpI7Po/b7tK8eW/o+Ar0tjv0d7pYYxZ6yiD0Azzbo7c9QE3oTLw0h9MacO+Pb6CaCvnFHKqlo+gy7bU2nc0uAJEUISGhJXWmP7tE2w74g995B3XgcnYsSaaUID2Rwsgm0NMmsqYi6SpBz2bQsXnttft06gPOHMmRslS0hIaeMkhNZoYTMYpITo2RnCzz/h+8w8bb91j67AKZ8TS776xjtwZoloasyMiqjDfwcToOelInkTdob/dob3UIgUiWSedMjISCltKJwojeTh+IMLMmZiFBbr5Id7tD616TyVeXGX9xgfbdDdrre1x9a5NWfcCxhRyKLHF/tYme0Dh2cZzs7DjZE8t875vX+do/+w5+EKJqMq+cqXBkKk1yLEMQRlz7xl3sRp9i2iAzkWH2LyzT2+2w8Z1VVFPBzBkkKymscor8iy9ijo/T+vO36T/Y5sFrd9nb7XG1McALYfxv/y2+8nf+OkXr4y+L/fRec7A9r/vM4wi7J1Exj6NrPgyR83GRW4chgD4sNTS6/OPaz5PG4qPGPCs9+UmLedQ4Pm0MHo75QZGJH9fc/TjG/rBz7KOMxbPGiv9/Sth92r6v2bb9fWSLSIaMir2LZEkYhkRRFCduxHrixzEILZ0wTmaIH+uyLMeTUJKkODExmvgZLREUiQ6RjBFJD0HY9Pt9MpkMrVYrLssVWlmVSoVOpxOTRoLysyyLarVKOp2Ok2iivFWShiShJEkxSTVqliBKfoWe3uzsLHfv3mVqairWHrt27RrzMg1NRwAAIABJREFU8/MxzSYcW2/dusXS0lLsBipoLkFBaZpGJpPBcZw4yWPbNpOTk3FCcmtri8XFRe7evcuJEydi3bN33nmHEydO8Pbbb3P8+PHYkVTo6l27di3Wnztz5kysBSfcREeJJ1HuLMZBOJDu7u7GjqoLCwsxpXXz5s2YbhPuuKdPn+by5cu8+OKLXLlyJSbMzpw5w/Xr12Ott+Xl5Zhu29zcZGJignq9HidrRNJIlNcKt09xDtbW1mLi7sSJE/HxXbt2jZdeeinep9CyE66oQvvvnXfe4cyZM7z33nuxi+rx48e5d+8elUqFra0txsfHabfbcVJNzEXHcQ6UWzebTaampmKX5NXV1QPnQjj9vvPOO1y4cIHLly8fWH716lUuXLgQOwCLODFv7ty5w9zcHLu7u7E+3MNl3rqux0lAkSxOp9Ps7e0xNzcXj9fNmzc5d+5cTIeOOv9euHAhHq+3336bz33uc1y+fDl2JT5//jyXL1+O+yzIznPnznHt2rWYthQaecvLy9y5cyc+hqWlJVZWVuLvwNzcB7qOYo7VarW4DDiTyTAYDGJqV5yHVCpFq9UinU7H16dGo3FAV3NtbS3W1FtYWOD999+PHXmXlpb4qH/4f9qeb1NUDTeMeGF5mup7dXZubzKpStRDhUEQ0g0iogj++Bur7N7YYzKp4fc9Bk7An7ccBn7IwA34wzc3AcipMkspnZQ6JNYUTabrh4wZKmlNZrXnkVAk/Ch6ZDmqBOQ0hYqhUPUC6m5AP4h440aNmYRGUpboRUO32robEABNLySIPMKdHr26TYIIL4zY2O5yv+/T8UISsoQsRTghhEMdfyRASWo4mkzKj6h7IVU3wFIkdm2PuhvSDyNyKZ0Vx2cciBSZvZZDq+syU04yUUhgycPS3LfvNlnRZAxZQpUl1LbDYj5BJqlRODqOnjLwuh38vs+gPiAKI6IwwsjoSLKE1/OZyZmohgJE+H2PF8sWjhsQSCBpClpSIz2Zhgj8gUdnt0ftXovCXA6rnGTzVo1OY0DGVPFvVjHSBrIqo6d0FENB0WQGfY963yXouKiODxGcTesEskT1nS3UowVUQ8G3fRKlBK3aACmK0G2faN8Awa73GZ/N4Jct/J5L3xk+rKhe2+P6t1Yp5U0SOZP8UokoCjGNDMHAxchZRIGP2+mjJfIkKnkUXRsm0ro9JFVF1jX8voPXG+APPFQD8nNZJCUiCgJmXpoeaqFpKkYmiaJpGMUMyDKpE6exFpbwdzdwGm30TAMj26K72cTtukRhiNMeupHO/eQLGPkUjWu3mXp1lt52GyQZPW0QegFWKYHd92hsdkjmTBL7Y7j79ip20+FHKhbJ8QmMrIGZUSGKCP0AtzVMjFqTJayFafybG7x4soQkKaimhmYpEA7XdZo9ojBCSyUgCGjevE8uD/rZMQabdbx6C8WUSSezyLqKqkMYBCSwkNRhAtftOKjqgMxYCiQwswZ6UsfIGMiGAiFkZnL0d7sEboCsyPT3OiQyOvkvHiW9PA+KQXZ5FlnTebmUGyKsYYjXG1CaL9Db7uBU+zT669Su3SfV8/jyqTJupJDO6ZiGRLKUxkiZdDYazC/nqN4F3wsw8yadBzX0lMnY2XHaa3Xcnou7UmfQdGhufR09oaGqEoqqMH5piqiu8hk5QffLP4V76SWSmvKDuSB+2n5gTfxIHm0P0zWjP6qfRmE9LeZx5M/j+nBYsulR+xuNGV1+2JjR43xczIcZv6fFjLbDxDzcDnOenhZzGArqeeznSTGPo7zEZ086bx91Px+1b4eZ788yD582js8S8yxz7FGfPW0snjTfH9W30WTdD1N7boSdJEm/CHyWoQDqGEMx1G3gT4Ffi6Lo3cfE/TxDW/OTgAu8DvzdKIq+84R9/Qjwq8ArDIVdrwO/HkXR//WEmGngfwR+HCgwtFH/p8Dfi6LIfpZjfcz2n/pE6md/9mfZ3t5mYmKCarUaO74KYkuUpMJQDyyKogPC/CKZVK1WKZfLbG5uMjMzE5ddrq+vHyglFeTd9vY24+Pj7OzsUCwWY8H8TqdDNps9oFMl9MtE4ka4WIry2larFSeTROnkxMQEGxsb8Xsh3D8+Ps729jblcjlOtgjSTpQZioSVqqrx8T98ARP6eIJ06nQ6JJPJ+DgEpSgoP5FsEvsUyQbhoCnIqFGtt4cdM0edWoGYbBrVZhOkl0hojDqyCrF/oSEm+iBKYgUdKBKZ4piFvprrujFtN0q4CSrqUXpnghgD4uMUBJ4gw0RptShvFInbh11zxf7ggycWYpxG6bvRz0eboNPEmI7SjKN9FSSdoEmFrqDv+/E5iqLoAMklyrijKIq12cTFWySAhaGLoMHEOoJyHNUuFN+9Ud05UZIuSRLdbjdef1SXbtRxdfS7O0qpjjoNi+S7SM6LuSbIOWEIIpLnvu8foCxHdRaBA8SdmKeCmh11kx2lUAWNGQRB/F0adfmVJOmAhl0URXHJviAexdwTOpGjhOnDLsGCRrRtm9dee+375smT2qfUw/e3w9xnDtN+afxF8vQpTBT48le+SHO7yb/4J39MNLCxFIWWF9DwQhSG5gkzSY28puAGIT0/5H7fwxn500GVoGKoLCZ1Nm2f+32XcVMlqykYskQYRdzquvSCYWkr0UFjC0UCTZIo6gpZTWbT9ml6IbosoTIsV4Vhws6PQN4vjw2BuYLJCzNZag2brXqfXSegG4TISCgSTJgqkgS7ToAThNghTJUSfP50mfvbPb53ux5vayGpUdRl7nQ9XFXmlVdmiKKIb73+gEHfI6lKTE2kuHSqTH27y92VBk13WEIb7JtEyJKEpSt8/tVpxmeLFC8co7/TYuX3LhP6PqqpEvohoTdM2ulpHSKQVIVEIYGiyTgdG8/2sGsOUTB0TbXG0uQXi/R3u7TXG3RbDo4TMP+ZORKlJF//1zdp73U5ljEwVQlCMDIGhcU8nudT2+lzd6PD1t6AhaxOxdKQFAlZlUlV0uhpHSOjEbghzdUm7a5LwwkojllMH8li5lOoCYNBrY1d79N+0MHre0ODBj/k6nobTZE4O5cjW05SWCyhGBqSrhLaLr7t4HZcokgivzyOljIY7DSGLqrJBKEfYNfbw3LWwVC/VtEUJE1BVmSUhDF8r2pEYQRhgGIa5E8uouYLROkKQaeJv3EXt9XGbfeovrdJ4+7e8NqvKZSOlbEmi+ReeAHf9tj8o68TOTaJYnKYDJRl7OZgSIWtd6jV+szN58hkDdyeRxREQ7ptLM2RL10k9D3adx8QOB6RF4A0/FKkFubQslnuf/Utumu7TH1mEc3Saa5sE3r+0CE3jIiQSU4WyMyM0bq3Q2dtd/97DqEfISkK5XOzKIZKd30PSZFJz4wNH2S1ezRXq1Svb2OVEiTLFoqhIisyRj6DamgEXoDTGVC/uYNqapROTiKrw/u1tXyMzLnzOGt3cNZXMSoVtHQWQp/Q9+ncvkt/p8Hm66sEro9VTAw7JsnkFirklip01nfpbdbQM0kUVaW312LQsnlwr4Wa0Lj40y8ReT6r/+oKkR+gJVQiQNEUag2bTtthfDJFtpRk8jPHkafGuTH5Mq6WYH5hgbmJMqry8ZcvfXqvOdie133mK1/5Cr/1W78ltvlYEudxdM3o+8MSOR8m5jDkz5NoncPQf89Cvj3tuB613mFiHh6bZ4l53HEd5ng+iTEPL/8wMR91Tv0wxTyPsR99f9ixfx59fNx+xOsPC2H3PO+Efwf4CaAO/Anwh4ANfAX4niRJP/VwgCRJ/5ChSOtp4GvAm8CXgW9JkvTvP2onkiT9NMMk4F8ErgJfBZaB/1OSpL//mJgl4M+BnwdqwO8ztD//b4GvSZJkPCruebdGo0G/36fb7dLpdGi1WvR6PRzHodfr4bpuXBbX7/fp9Xrs7u7i+z6tVosgCOIERq/XIwgCBoMBURTFP9ht28b3/VjUXiQ7bNs+sAyIdeQ6nQ6+79Ptdg8kCsT/bduOf6iLZBYMBfZlWY7F7/P5PLIsk8lkUFUVy7JQVZV0Og1AMplEkiQsy0JRFFKpFIlEgmw2i6ZpmKZJOp3GMAxSqRSSNNToM02TQqEAEL+WSiUAxsbGCMOQ+fl5dF1nenoaWZYZHx9HVVUmJiYwDIPJyUmSySSTk5NkMhkqlQq5XI5isUixWCSbzVIqlTBNk0wmg2EYlEoldF2nUqmgqmq87ZmZGRRFYWFhAUVROHr0KLquc/LkSWRZ5tixY2iaFq83PT1NNptlenqaXC7HwsICpVKJmZkZKpUK4+Pj5HI5stksc3NzmKbJ1NQUyWSShYUFkskky8vLmKbJ8ePHURSFkydPYhgGZ8+eRVVVzp8/j6qqXLhwAVmWOXnyJIlEgtOnT2NZFmfOnCGVSnHmzBlyuRzHjh0jn8+zuLjI2NgYU1NT8WulUqFQKDA9PU2pVGJ+fp5cLsepU6dIpVIcP36cXC7HpUuXsCyLCxcuYJom586dA+D8+fMoihL36dKlS6iqysWLF9F1nUuXLmGaZtync+fOUSwWOX78OGNjYxw9epTJyUlmZ2eZmppidnaWo0ePMj09zbFjxyiVSiwvL8fHlcvlOHfuHMlkkpMnT2JZFseOHUNRFC5evIhhGFy4cIEwDDlz5gyqqnLixAl0Xef48eNYlsULL7xAIpHg+PHjGIYRf37y5EkmJyc5efIk5XKZU6dOceTIEY4ePcrs7Czj4+PMz89TqVSYn5+nXC4zPz9PMpnk7NmzZLNZLl26RDqd5oUXXiCbzfLKK6+Qy+V4+eWXMU2TCxcukEqleOWVV0in07z66qtomsaFCxcAeOGFF9B1nQsXLpBMJg/EifFNJBJcunSJcrnM2bNnSSaTXLx4kWw2y4kTJ8hkMpw9e5ZCocDJkyfJZrMcOXKETCbD8vIy5XKZ2dlZ0uk0c3Nz5PN5ZmZmSCaTTE1Nkc/nKZfLjI2NMTc3h2VZjI+PY5pm/P2YmppClmXGxoY/KMV3tVgsfp8pxqft32w7/sVX2W3YvPryDP6d29T+9Xc5mlYZhLDr+CR0hTFTxVQkKkmNbFKnkNWZLiUwUzozxQRJTUYFTBkSsoSpwLbjExGRUWXWBz7X2g7fa9pc7zjIDG+6wUPJOvaXuWFE1w9Z73sM/BBVGi7rhxFrA58t24//YAmiDzTx7tVt3lhtUiomyBYtZEkipcjo8lBH7k7PY6Xr0fWGyToAv+vyzpVdihG8OJmmpMvkNZmGG2BHcDJvUpQkLn/rHt97bQ3LD9Dk/dLezS5//I17NO638UPYc0ISqsxS1uB41uRY2uB4IUFzs8ugPWDnu1epfu99rOJQW07Rh26vZt5EUmXMvEX5zCTTry4xdmGe7EKFwtEJ9KRJopQgv1ggO19g0Oyzc20TRZdQMwaOH5IqmrjVFkGzyxe/sMAXX52hMp/DSJtoSR1ZV+hsdent9Ok3bOi4nCwmmJ1Mg6HStQMSE1lS03nMvEXoA1FEejLN+EKRM+cnmD8+hpbQGVQ71N/fpLFSo3q3SbtpIydUJEUiZWl89kSZz5yukM4lcDs2u9c2qb63Qf36Bk6zi6RoZBanKJ+dQ08niPwQNWVh5jOoloGkKRiFNIlSBiOXorvTp1cbQBTidmyaK3vUb+1Qe/8B1Wtr1G5u099usvPGNfbeuMruv/oqe3/ydarv3KJ27R6DvRal01NMXjpCaixJajyJZ7s4jS67f/Itqt/4UxQlYlC3ad1vDstZVRkzZ2JkE5RzBksTaaKmM0xM5gy0hEroB6THs/Q3d5CliPSRccxCBjVlMWi6OB2P9p1VNr/2Xfx2k2bH4Y3fvcLGlfsohkJyPINZSBGFw7Hu77TY+PZ1eht7+2WjJtZYmuyRPLmFAn5/QDBwsSp50tPloZ5dFBIGIV5nQHY6Q3IsA5KC13WJQokoCAj9gCgM8XsD0hMp0pMp3E4PAEmW6Fy/Tu2r/xLZbiGrKp0bd+ivr+N1usipHNkXXyZCJT2TQTFUfDvAKlqkp9IoWkR7dQuvOwBJprvZpLVeJXA8FAmOzOc4/sIMYX9A/vg8x/7y5/bHV6P8wjHGXjrK8c/Ncfazs+THkiQrKexqHTWR5aLZ4YX5CoWkifzDB0F82p6hiR/Mo+9HIZLR96OVRoeJeXj5k2Ketvxx7Un7EcmCR61zmP0cNkaMx2H2M9qfZ4151HE9qW8fZ8zoHPiwMaPrHbZvD8eMth/2mIfb8xz7J23jWebfs1wvHu7jo9Z91HF8ktvzJOx+BPjew7SaJEl/A/hfgB1gOooif3/5l4D/j2EC7TNRFN3eX/4Z4JtAH5iPoqg5sq0CQyvzDPDTURT9v/vLK8BrwBLw+Wgo6Drah9eAH2HoovRf7i9Tgd8G/hLwP0RR9N9/xON/6hOpn/u5n2NlZYXZ2dmYgtva2opLD/P5fEw9wQdfqFHX03Q6TbVapVKpsLm5yezsLFtbW0xPT/PgwQMWFxe5c+cOk5OTrK2tsbCwwOrqKrOzs6ytrTE9Pc3W1lZcDpfP52k2m+i6Hu9PlM0KEiyTyRzQ3hN9EKV1U1NTrK2tMTU1xYMHD+LjmpqaYmtri4mJidjwYHd3l2KxeIA4E1pco0QPEOvDjVJ5wqk2l8uxt7fH2NgYrVbrgL5eo9FgbGwsLtsVZX/NZpNsNhsL7wviTpBrQkdPlGPun1dkWT5A4QlSSfRJkEpCZ1AQheL48vk87XY7pvySyWRMbQmNQEFhCbdNSfqgTFo4c446cgoNNkE3jVJ7DzvcCkOBUTdYQYAZhkGv14vLnkWccBEW50TMydGEraDWhO7bKK02qpc3qtUnzqU4t2IcR+lJESeWj467oNhEWffoE5RRClI4Eo+WdQtnWjGO4hjEuR2lJ1VVPaCJKGhKoWknjlmQiUKLTpxTcd4eHi9BLwpnaKFpKEnSAWdgcc47nc4Bfb3RYxTnaNQZeNQ84mGic9SVWMwhsf/ROSPK0gUxJyhNoa0n5ko6nT5Ar47qRgqHa3Fda7VafPvb336ma+qn1MP3t8PcZw7T3P6AP/mHv0F/d4u8X8XeqXLrG9dp9xzsIKKc0FjOGjRtn7rtU8kZ5C2dIAwJI+iEEW3X585OHz+IKOgKSVWmbMj0/IiNgU/HDxnsm0VokkRKlZEYlqA+qixWAVKqTEaTsYMIJwjxoohw32giBFLK8LveDYZaZaKpwNH5HJ89X2FtpcnWeouqE9CwhyRgEA1JwSiK8KLhfs7lTExTIZXSqXYcdloOKUUiociEikwvirjbdHD9kMWUjibBvYGHEwy3kVVlxk2VthfgRTCf0RlLaMgSyKpMsmwhazKBExL6AUQMk3WZ4b02dEMkRUJLaOSXJ0hPFVASQ1Obxp1NnGaXznoLSZFRLZNBc0Bnt02ykCA7mWFjtcH67QazSznGJlJYlRyKodHdrON1Hfp1G0kG3dJx+x7d3R6oElouQbqUwDAUqlUbP4QjZ6cxdJWNy6t4XYfcXBY9ZZCdLSGrw3thb6dN/c4udsvGrtv4poKc1JlcyJNIGyRKGWRdJXB93I5N7f1tojBC1hRSlTSZI0VSCzNYk+M4e3t4jTbt+1v4totZyBEGIb3tOgBaUmdQ7dN50MIqJ0kUTQY1G6djI6sysiyBJBEGIf4gIPADJFlCNRRSY0miMMJ3A5ITeaxyls79PexGF1kfmq04LXcYg0TgBXgDHzOXIL9QJIpCZAX6ez06mx3cnkfoBRSWCuhpjc5mF1lWmHx5HjWhIWsqoeczqHXobLSo36qSWyxRuThD7cYO7bUat9bb9Hoelz4zQyZroFk6vu1Tv71H6AVx+XKiYKKnE5iFJLKqIEnyUAdQlgn37wlaMkHgevS26tiNPv1qj1QlQ3a+zKDRx+s55JcmMHIWdqNDYDsMam1CxyMMhudDT5r4Aw9v4GGVc2jZJE69RWjbpGbGMEtZtMoMgRdw//e/jltvI6nK0Hm3kETWFGRNxes52I0egRsSRaAaQxpSS6gopsb4j38RJZWkd+0KdrVF50Gd1NwkpRdO0Vm5R+v67WFi0Q9REjpywsJ4+QvImTzZVz5HMpd7JMH/vNun95qD7XndZ37lV36FX/u1X4vfPy+q7MNQPIfdz79pku9x233eMc865h93jHj/w9A3sfzjinl4+Q+SWvtBjP2j+njYbTxPGk+8/ltH2EVR9O1HlZZGUfSPgBWgwrDsVbRf3H/9uyJZt7/+d4H/FcgB/8lDm/tPGSbrfl8k6/ZjdoBf3n/7t0cDJEl6iWGybndkHfYTh/854AG/IA0TeB9r29rawrZt6vV6TM91u136/T62bdPtdqnVavT7fer1evxexARBQLVaJQgCarUaAM1mE9/3aTabeJ4X76PRaOD7PtVqlcFgQKPRIIoiut0utm0zGAzo9/sxyReGId1uF9d1aTabDAYDWq0WjuNQq9WIoiim9AQFKIT/BdUn9PWiKMJ13VhIXyQqDMNAUZQDZZ3wgXGBuLiJUkZZHpYwClrPMAxM04y3Ieg9SRrSPILyUVWVbDZLGIbkcjnCMKRSqZBIJCiVSiSTSQqFAqZpksvlkKRhGaDQJctkMmiaFpOBgiAsFouoqhoTRLlcDtd1GRsbO0DeTU9PoygKc3NzMfWnKArj4+MYhsH09DSGYTA1NUUqlaJSqZDNZmPab5T8m5mZIZVKMT09TTKZZG6fbhJE4ezsLACLi4tIksT8/DxhGLK8vBwvHyXKjh49immaLC4uYppmTFVNTU2RzWaZmZlhfHycSqVCqVQilUpRLBZJJpNMTExQLpdZXl6mWCxy4sSJmGZLpVIxyXXmzJmY7hM0oOiDqqqcOnUqpts0TWNpaQnTNJmbmyORSLC0tES5XGZqaopCoRBTf+VyOe7DzMxMTCQahsGRI0cwTTOm25aWlg7s48yZM0iSxNzcXDwuYRgyMzMTnzuApaUlZFlmaWkpJvZM0+TEiRNks1kWFhbIZrMsLi7GdN3k5CTj4+OUy2VSqVRMR05NTZFOp1leXiaXy8XjM0pDJhKJeFzOnTuHJEmcOnUK3/c5e/YsiqLEfT99+jQAJ06cQFEUjh07hq7rnD9/HkmSYlrwwoULWJbF0tJSvH3Lsjh58uQBWnNubg5JkhgbG0NVVfL5PIZhMDExEVOt4julaRqFQgFd18nn80RRRCqVIgxDMpkMQRCQy+UIgoBMJhMnf0XJryiv/rR9MppuJfiL/83f4Cf+67/OuV/8r/jOt+9zp9Zn0w5wo4ixjI6vyJQyBoWUzq29Ae9utLm/22er2mfQsLm706fvDfXedhyfMIqoOkP9O4DBvsFEEEFOk5k0FbyQA8m6IymNoxmd5YzBXFrb30ZA3QtQEypLMxkWyxYzCZWELNEJIkxFZsJUSMigS2DJYCgSd+63+M67VY6/usRLn1vk5SMZLs3mOD+dppBQccNhkk8Fun7I9+oDml2X6m4fww2ZNlWSqoIiSehhxHbbpe+HjJkKijQs25001Jjsa/khd7ouThhhyhLbPY/1lk134BNEEU7LYXerx1a1h2yqmAUT1VIJ/BBFU5A1GaflYjcG7L27TvW9dfpbNZormwS2R+j6WOUEXt+ltVpl58YuvhdRPDYOioZu+0zkdPoPOmxcr3L7tVXuvbZC634zTtbJsozbc3HaDoalkZtIU5rJUl4qoxoGSQkmp1JIbp/331xhdbdLp+NSvd0gCkP61daw/liWMLIG6YksRBJ6xiCbTTAxlUZVJRLlLEYuhVnMkBjLYRZSVF6YpbBcIjeXQ9bA6zt4jSb21hZ6yqK716Wz1aO33aX63hrbb96ltdqguVqnfrtGdrHC7OePkZ5KE/oRvjN01E2NJUlNpklPpolCCFyf/m6f3k4PzRqWy5qFJIlikt5mg52379Lf6yDJErIiIWsqVjkJAdhtG6/vDROAUUjt9i7r33vA5rs7yIq0rwunkZ4Y6geGbkiybIEcsfHdFXbfucfulVV62zW6jS5Xbu1RNTTMYhptYo6jv/Q3mf33fpQLF8ZJJzW+86d32bxdpbVao3prF3fg4TsBgRfiDXzspjssz/b3H9Z5Hl6nj287EIREwdCgo7W6jdPuo1kqubkcqjlMPBYvHqN0bhGn1cFpdNCSJqqpY5VzqAkDLaFBFOH2Bhj5JMnxLL2dJttv3mb3nXUGLQen2cWutendvkHj8ltYOYP0dJ70VI7cQgUjlyJ0fYKBg5G1SE8XyS2UqVycZ/zlYyQn8/vnIIN97y7q9DLZL/8HmKU8xRNTaGpA7/YtkqUU2cVpZEUh8CJ62x0ozqKqCpkzFwjbTYJu5wd3Ufy0Pff2y7/8y3zhC1848KP5ce1xtNfj1h1d51nJmcfFPKmPHzbmUX06zH6eZSw+TIz4d9iYR+3v4T4/qT0t5lH7fdb9fJi+PUxwHrZvH2fMw8s/zpjHtWedF4+LOcz5evj9k/b7Ucb8h52w+0GZTgirNhdAkqQE8IX9Zb/ziPV/B/gF4N8F/sHI8n/nCTGiBPdLkiSZI8lDEfMHURQdqMuKomhHkqQ/2+/LZxmSfR9bm56ept/vUyqV6PV6jI2NEQRB7C6ay+UAyGazMSkDH7hgCmql1WpRqVTY2NiItejy+TzdbpdisUi326VSqdBsNmMCTexzVLtO0E2C8hJUnaZpaJp2gJRqtVqkUqmY3BE6cMIkwDAMDMNA0zRSqRSWZZFKpeIf7aKcFogTZFH0gZ7X/vk4QD+JdQT1Jkp0RQJglOxqNptEUUStVovLfAFarRa6rtNutwmCgE6nE7+6rstgMIhdVEe1zSRJio+93+/H24qiiHa7jSzLtFotNE2jVquhqirb29sEQcDW1haKolCtVpFlOV6+t7eH53ns7u7iui6NRgPHcWi1WrTbbWzbjokpWR5q19VqNSRJolqt4jgO6+vrOI7D2toaruvy4MEDZFlmZWWFIAiF3VM/AAAgAElEQVS4d+9e/Or7Pvfu3SOKIlZWVgjDkPX1dfr9Pnfv3qXb7bK5uYlt22xtbTEYDOIya0mSYtpTJE0FZdVqtVAUhdXVVRRFYWNjA1VVWVtbQ5IkNjc3URSFlZUVNE1jZWUFgHv37hGGIbdv3477Jl47nQ53796l3+9z//79eCxs26bf78eUqaAJRQJ4Y2MD3/d58OABjuOwsrJCFEXcu3cP0zS5f/8+YRhy69YtoihifX0dVVW5c+cO/X6f1dXVeFw8z2NlZQXf91lfX8f3fW7dusVgMOD27dtxsttxnLhv3W431nET87xeryNJEv1+Px4f13W5ffs2nudx7do1giDg2rVr2LbNjRs3iKKIGzduIMsyt2/fxjAMbt68iaqq3LhxA9/3uXnzJoqicP/+fYIgYG1tDdu2effdd+PxdhyH69evY9s2t27dIggCNjc38X2fu3fvxnOn3++zvr6Obdvs7e1h23ac9K9Wq/F3A6Ber+P7flyG3+128TyPbrcbJ/pHScUgCOJyeEHrfto+iS1C9dpc/r//iMXPv8Jbv/NVcD26fsS7e33OlC2absggApuIja6PLoMiSVj72nIiDetFsNr3KOnKMCkmS+RUmeZ+4mHbGdJMRUOhH4S4EaQVCdsLOTWRQpVgp+OhILHW85AiaPc8jpQSnD9e5NpKg85uH6QIOwxZSBosJXW27GGisO0Pyb/aepMrb97n7Asz2M0+Sq1Lywa9ZHFrt4ftD6k9NRwSfdtuwKUjKYIgYmevj7tP7ikSLCY1JlIakiozocgQhNzsuuQ1mZobxoSfIsNcRsfxQzpeSM8PsFshiuYTSdDs+1SbDicX8ygy2C1nqBs3lkQ1FOymjdzz8PoeTmeAnjIY1LqEXoiRMUiOJdlda+NGEboUUbu9y8T5afILRfz3dpAMGHRdZENBijREHaGkSBBC4PiEQUSkyNhtB1lXaLoBetpETah0tzrIezKFhEpXkegB5fEkXs8jWcniOy5aKoGsa6gJmcx0mu5WF6uUQM+Y6GmTwAtAkggcn0G1ReB6+H2PCJBkCcXUUQyN0Avw98syS6dn6W3UaW83QRlq1g6aNlEYkZs1sWs9jvzUZ3HbXRpXruMNAqrv7ZKeTpGZTKPnLCZfyNLZbJGddeludXDaDrIi0a/1SE9mkaQhKYcKSEO9PlmVCP0Iq2zhuz6hHyKpMoEbkqxY6GmD5mabTrVPqmhh5i1US0eSIHA9nJaNrMi4A5fubo9UJUVvr0t9q4fu+Ny820RSFF4ZT1J3PKzlJdo3Vzi2aKNvK2zVByQtDc1QGNQHyJKEYigETkC/30eSh4SaYzvx3z+SF5A5fQq9WIR+C2umz+a33sFu2RAN9RyhQRiClsni9Vy8Th+zlEVNDDUS9YxFa3UPb+ChJ1VstUvh+CyKZcKdHbSExqDWRVZl3I5NFIZIMtjNPkSQrGQIXR/fC4hQMLLW0Al4X/sPWUKWJTJHxqkPHDrre2ROHCN8cAMUA2txEWf9LqHnEwxc+jt1VCtBYryA0uwS7XZpfPcN5EQSr/Ev6L75Zyz86t9Dy2R/MJfDT9tzb8Vika997Wu8+uqrvPnmm8D30zSiPS2J8KSk37Muf9pnzzMGDiYmniXxcRi69HHj+Lxj4MnH8bRkyZPO+fOKeZ7z4JMQ86zbetaYwySPD9Oe9Xw9LoH9cY3f09b5sN/rH3T72FlzSZK+AhwDbu//Y/+9AexFUfTgEWFv77+efWj5uYc+j1sURS5wjaHZxdHDxDxlX8+9ra6u0uv12NnZwff9mLAT2nb1ep16vU6j0Yhft7e34xjHcdjb28N1XTY3NwnDkJ2dHcIwZGNjgzAM2dvbO5CwEettb2/T7/fZ3d2l1+tRrVbjfXc6Hfr9Pp1OJ/7h3uv14h/yYpt7e3sMBgO2t7cP9GVvbw/HceIf/I1GA9d16XQ6OI4TJzhgmHz0PC/WzxPmCsJ9ctQlVxB3ovm+H8dJ0gfmCCLRFgRBrH2XSCTwfT82cJBlOU6g+L5PMpmMk38ApmkSRVGcdBRNuOUCsSi/SCiK9UQiM5fLxaSS67pxMjSXyxFFEaVSKab+ZFmmWCwCkE6nUVU1jh9Nngq6TaxTLpdj/b/RfRWLRaIoolwuEwRBrO0nksKCJBPxMzMzaJoW01XT09Mx7WeaJuVymXQ6TS6XI5PJYFkW2WyWRCJBoVAglUoxOzuLZVlMTEygqipz+4Tc9PQ0mqZx+vTpA0Td3NxQn0/QbOPj44RhyOTkJKqqxq9TU1MoihJro1UqFSzLolQqkcvlKBQKZLNZTNNkYmKCTCbD5OQkuVwu1iwU2x4fH0fTNMbHxwGYmZnBdV2mpqYwDIO5uTkcx2FychJJkpiamjrQp4WFBTRNY3Z2NtZENE0zJh7z+TylUomxsTHy+XzcP6GTmEgkqFQqpNNpZmZmsCyLhYUFEokEMzMz6LrOxMQEsizHtKToa6VSAYhpwaNHjxIEQaylOEpXBkHA7OwskiSxtLQUayuK7amqGs+B2dnZeP6JOSTmCgwfGIgSX9u2yWQyALE5hTD9EMl98V3yfZ/BYIDruti2TbvdxvO8uNz90/bJalEEb/3zb/AX/sqXkW68z5wWoe1fbntuwPe2OtzcG3B7r4/nhxgyuCEMgoiaF1L1hkkrhWE+xI+g5gaMGQqTpsq4qTJpfPBMcMvxWet7Q2CLYVnrZEan74Vs9jyabsBW3yOMInwgY6mYssz6Vpf/n703i5Esy8/7fnePfc99r8qsvTf2DDnjIae5yaYoUTRs0gYBw5DsF8MwIL/oTRAsG4bfDBM2YBiQYQOWYFCyBHAoySYpcxG3me6Z7q4ta8nMyq0yI5fYI+6+HD9EnjtZxVq7qwc9Vh8gcTPujf/Z7rk34n7x/b9PEeNf+5wYpi0dFJi9UOX9d6eIdJVYgKooWJpCsNvmk+/cYmurxcbxiGbXY/t07MqZ0dQzR1uDy2WL66s1rKkCqz99geWfXmHXCxkZGvNrVeZWq6wulrhxsUpjpUy2YHKlbDGfM7hWMCloCpWczrWrDaYv17j+7hTvXK5TNXUUYOBG7Pd9TryIYk6n3/M4ORzRHQTEQYLbclFNFaNgEAwDIi8aO6+eDEmihDiIsY9tTh51US2NzaHPzaMxaH58c5/+fhfVUMnXshh5g+EopDhXYfHbqxSmS2Mg5ywl1SqZ6AWDVtdj72GbznaX07vH+IOxqUUSjU06LiyVuf7eLJWFCvnJPKHjkQQRQW8EjEGfbC3D5FvTlJcnyE2W0E0NzdQJRi6tu/t0N07p77QZHfVp3Tmmfb9Ntl7GLOWJXJfQHuvSiShk8RdvUFqaIHIjzIJJ/VKNIEg43upgVTIM948xvvXX0X/u1zg6crCFYNS0cfsBSRiTmagx98Hb1K/NMfuTCxhZE6/vEwx8+nsddGvMptMtDbNoYhQsQCEOI9zO+Ic4q2SRrWWY/+A6k1+/Rm11goX358lVMigqaJZ6Fm8RjkLcjo9z4hDaIUbWIIkTJt+9wNLPXWO35aEiiHc7fPKPP+Hjf/DPuf8P/hHFhkF5scq1Kw3eut4gWzLw+z6KANeLGQ5DJt6dZ+r9BYKRT+veCf3dHkKYlNeWKCxMER4/5iNjgd+Z+XmObSgsTuJ1XAaPBxzcOmLvkyZ+q8Nw6xGx65Kbn6F45TK5uWnyc2PN30wlS2+nz/GdFoWFWbRSlcYHP8vKf/TvMv+z18lfmWf940P27h+T+AHB0EXECfaJTfPjA1r3mnTvH9P8/h7Njw8pLC+QmWwQDG3sZpvuw8cM947IT1eJAsH9//136d5+iLe7hb+/jYhiRo9b2Cc9Es/H7/VQBBRXl1n+jV9h6htvYX//Txn84f9Nq9nBVTM/mpvhV+ULLU8/oMu/869fVp73vldhT71KPZ8n5nn1fN6Y15kXCfK9aszrtPFZY+CH5/5HGfM6AMxnYVf9KGJehaH3RbX9umv3dc/XmxrDm2rv31iGnaIofwe4DuSBq2f/HwK/IYSQP8gvnm2fBdYhhLAVRekBVUVRikKIoaIoJaD8oriz/V8DlhgbUry0rXP7l144sDdQLl++zM2bN1lYWGBjY4PFxUU2NjZYWFggSRImJiYAUhBFplwqytixUzJYPM9L3V4nJydTvbj9/X2mp6cZjUYsLCzw6NEjFhYW2NzcZHFxEdu2mZubw/M85ubm8H0/BXZKpRKKoqTAUD6fT/W3LMtKteb6/X6aZjo5Ocn+/j5TU1N4npey9xqNBr1ej2q1SqvVolKp0Ov10rTWbDabtiE14KQem6IoKTAmQTjTNJ9g/Um3U13XnwDupMaX1A6TgJ+qqk/kqEtAUGpySQdPwzBSAFACjJlMBlVVsSwrZQRK0FAyh2Tar22PmQO9Xg9VVdN+uq5LkiT0+32SJGEwGKSMJSBl/Z1PMU6SBNu2U4dOyTIbDocI8UN3VNu20zVhGEbKNDw5OUFRFDqdDpqmcXJy8gTzUKZUd7tdgJTB1263iaIoBVslu1Pq9lmWRRAEKTisaRrtdjsFdCWAK4RImXaHh4cpS1DGCSFSsPno6Cjti5ynKIrodDq4rptue70ejuOkOnamadJqtdA0jcFgkLIfZR9kCrmsWzIwJUtQURSOjo4wDCPVR5RsSQl07+/vo6oqzWYTVVXpdDpp6rlt2+m1KdmJUsNO6rzBWIsxSZKU7Se3e3t7RFGUMjAl6N5sNlMmJpDu39nZSc+lqqrs7+8DpOzCvb09gCe2ci3AOCU/iiK63W6q0aeqKqPRCFVVn0iNl+C4XGMStC6XyynrEsa6fJJde95EptPppPeFer3OYDB4MzfRr8obKyKO+Ud/5zfZ/p0/pDxRhd0DaqbGzb5PkECSQBgnFA0VFUhUhUQkhGffbRTAOmPc+bFAYUzuaroRb1cyZFQIE0HdUGmH43tlKH6YEiuAmy2Xb03kKCmw6YS48RisA+jYEYenDu9O5DixQ4IoYdLUUBWIEsGDzQ6jnIGrqXTDsUmFpeq0/ZAGOoEXEcSCJBFUdJUhY9OJrKaSiLEjrdl1CYKYewcjDgwNMgaHXYecoXBjpoAQIMIE2w4IERgZg+W8iT0KmLA0BrFAbblkSxaRH6HrClbBgBGoyhjkFABuTMbUEIbKwA/p91w0S0fpe5RLFnrWQAiIvAirbCHiBEWByI3IZnROjmwaps4gTFhfb3NxMkfsRgRBjGGpFEsZslkDr2MT2AWm3p7m+FaCP/DGzrOmhtv1mDDG+nyZrI6hqwgE4TBMTTA04+w3XBXiKCF2x4yy8mIDgcDIWuizFqgKZimPWczi90b4nQEigvx0CU0bjj9/DY38VBHneMhgt0Xt8iyqoZ8x8UJUTcM57ZFtZCkH4/tKYa5CdXWa47sHdLdOyDVK2P/Pb2HV51n51hWa371LsZbDKmbQMiZeqzt2lvWjVGeus9lGJGONwOFhH6ucQc8YqIaGoo41A/2BT5IIzIKJntUpLdQg8sgUS+j6BP3NA3RTo7PVJYliNNPA8SICwOt6Y+fipRJWwSQ3VcI96RO6Md/+qQU27x2T0VWyqkLixwx3uzT9iEzRInQiUMDtuERhgqqp5EsaSkZn2Oxx4ReuU15uMNg5QUEQOQ6R7ZKfraMWl/iG1WavUET9xs+S/PY/pLxYZvB4QD2rEwQxwxOb4mQOq5zHsBTCbpvYi4jtIappEIUhE9frmJUaChq5mWlIQnQD1HyRnN5kfrFMtznErWXHzrCE5Caz9LZ69NoOfhCTCMhN5Nn/w++TrVcI+kO0MxZj7Ic4J32MnEGYU2n+4ffJ1AsgoLo6jVUtEHRHhI6HljExSnnMYo6ofYJmamQqeU5PhvyT333E2hkb86vy413Os+yfx8B5OrXzVcvrxkgW0LNinlfPq4BBLxvXm4r5LH17UbuvOn+vOldPl/Pv+zLHvGjf6xx/3ZjnHXvRWnzdfr/ONfKjmPsvei5e1t5nOYdfhvJFpMT+O8AvnHu9C/zHQogfnNtXONs6L6jHZqxjVwSG52JeFCc/3Yuv0dazYp5bFEV5ngrrxZfF3r9/P02N8zwvTWnb39+n0+mkgIpMt5SvpdGCFI0vFAppKmSz2cRxHLa2tlBVlc3NTcIwTBl2Mg1uZ2eHIAieSKl0XZfj4+MUQJKgkASM+v1+KmAv02IVRcF1XaIoYnt7myAIODg4IAzDlHnXbDYRQqRMu9PTUxzHSUEhqY0nnXHln2T3nQfyJGjgeR5CiBTc6vXGXiSO46AoSsrwkZp+0pVS7j8PwknHW8nsc133ibYkGCbTc6UZhQTspDFEHMcIIdJ0XyFEWof8guI4DvV6/QlwT5pYwNjVd2JigsFgkNZjWVaq/XU+BVimGEpQU54XXddTo4B8Pk+n0yGfz6fmG7ZtU6vV0jRmadoh39dut5mYmHjCMKBUKqUgqgSKZaoujIHM82sjSZLUdCCXy6Vp14PBIAVsa7UaJycnTExMcHx8TK1Wo9lsUiqVOD09JZfL0W63yefztFotcrkcnU6HTCaDbdsYhoGqqqnJgTTeUBQlNVLQNC01UpD97Ha7KUtMXkvSZMWyrNR0xfd9Go0G3W6XRqNBv99nYmKChw8fcuHCBTY3N5mcnGRjY4NGo4HneZTLZVqtFrVajdPTU0qlErZtpyYVEkSWbE9priHT1I+OjlIDlUwmw8nJCVNTUwyHQ/L5/BPXf61WS00epMHK6ekpjUaD4+NjpqamGAwGT/S92+1SrVY5Pj5mYmKCVqtFNpslSZL03Ms+KoqC53npNSKBSMniVBQlBTQlsOz7Pp1OJ2XYep7H8fExruuyu7vLaDRKdTW/Kl+uoqgqKAp/8gcf843VGguXqzR3BlyJBfeGYy2tlbxByVDJaCphIjjx4zEDToAbx9ixYMJUyesqj5wIPxY0chr9MCZKoJgzuDRToe2GfLTZQ/BDd1eARMCfnTr81Xem+CurNf7lD5pE3vh3vaKuMGlqtPoBIoHFnEFBV6laGrqqcLfvc9rzCM4AwFBAJ4hYymUJhGBrFNKoZ3hvrU7Q9+g3R0RCgAAnFjSdiP4wYdQcgaLgxQk5TaVmaPT7Ps1ajutvTXH/UYdbuwNWiibzpbGmmVWycHsexVigaAqDgyFxLOg6IYdeRL2W5fpqleGpw6A5Il+yMHM6oRNRyOps93w826Vm6rhuSL2UwTQVVEMlckNEIkBR0DI6+dkK79+YZee7uwQ9F6EohO44fVjXFBw3JsKj3MiRrWYQfoB9Ota/S8IYt+shIkHsRSiailU2WP7g2vjHgT9/iJbVUDVlnBqqKhg5Ey1jsPdJk15zyMWvzxMHIaZloKgqZt5CLxSwpiYRcYSIExCCyAvG6ZzLGcxSAT1nMto7xipl8HsO9lGb+vWVsTGFH+D3RyhCgEgwCwaFuQkytRLm5AT199+m+ccf0r69g9MJQfuYi3/tHSZXfhq/OyRyPYb7p8R+hIgEUTC+f5UvTjL7jYscf7JHEkRkqjlQwD4eYeYzVC5O4LRGBKMAt+MR2SHzP3OR/HQVI58h9n2GeyeETkDkR/iWxg82OhjA1XKGph2yNfK5ulBiSlfJz9fIVHJ0Hp7gdkaUZ0p845cuoeoGcRjT/P4uvhdx8LBFZabA1GqV/t6A0anD8SDASeDbv/4etdkynQf7tNb3mf/gXQqLMziPj/D7Np0H+7itPrnJMvlLl1nNHXH6vZvYdkR5ZYba9WW69/aI/HDsEotGcWmKwPbp3LpPOHTH319gbEJStNDNiOLFOZIgxN7cxj1uMXzcxWsPyOU1zLkifs8lP1lh4t0F2ncPsMouSSRQdZU4AbfnjdOyRzaD3S6ZapbGWwsYOQtF1WjdPcDv+cRBzLA5onFtmmDoUfup91E0g8Pf/SMir0t+sgy5EvVv/ls8+M6f8Qffuc/B0QhDU8D7CrD7/0N5Xgrc069fNQ30aUbM6xiTyNjXjXnZQ//LXr+pmM/StxfFfB5w62XHPksMvNm019eNeREI9KL9z6vvZTHPWoefJeZ55XVjngZzX6X+z7suzvfxWTGfdy6ervPpcyyf7X8UBkefp7xxwE4I8YsAiqJUgLeAvwf8saIof1cI8d++6fZ+nMqFCxe4d+8eV65c4c6dO6ytrXHnzh0uXbqE7/ssLy+zt7eXpgyeZ9rJFEghBL7vMz09/cRD+9TUFMfHx0xPT7O7u8vS0hKPHj1idXWV9fV1lpaWuH//PsvLy2xsbLCyssKDBw9YWlpib28v1cSbnZ1NXVQlGAQ//FVKuki2Wi0ajQatVovFxUU2NzeZm5tjc3OTmZkZtra2mJqaotVqMTc3x3A4ZHp6Gtu2mZqaSkEk13VTPb1MJkM2m6VUKqWsOulSKYEYCdJUKhVOTk6o1WoEQUC5XE5BDQkWSdBHVdWU/ZPP51PwSdd1TNOkUChQqVTSVFkgBTGkY6uqqmmfstks8EOX1PNso2w2i2maqfOnrEuy1M4fl46bQAogSdagdGeVoKDU1jv/K+T5NEOpn3Z+v9Sdk/piiqKkbMDzDqoSgIGxa6nUDJSmIDC+oZmm+cQNTgKg8kuW7/tpG3KdyrRKANu2UVWV4XCIpmlPOOPKcct6pKurTFE+P1YJkkqDk6dv/JKVKAHZfD6PqqpPOMBK1qRcG9KFVaZv9/v9tK9Ayjzs9XopmC1BZ6nnJudNtiHPnZzL0WiEECIFx9rtdrquNU1LHWFd10XTNGzbToF0IHXv9X0/3S8B1qfda03T/Es6jlJrToLBEuiUzFVp6iL/L5fLhGGYuhpLJl2lUsFxHKampnBdl6mpKRzHYXZ2FsdxmJ+fx3VdLl++zMbGBleuXEl1DL8qX87y3c0O28cmihAM3YhEjPXpNu2QrKaQCEHD0vBiQcI4pTWrqvhJwq4bM2nChKFRzKkU9DE4oKoCI0kYNkck6tgo4tD7y+YjVV3l7oM22bxJVVPwGLc9jAS3Oi7TWZ1EQFEfg4ZNJ6QbJfSDOAXrKrqKoQiGseDjnoupqthRQtBy0PyYtWqGjKaiAEEyhg0NDXKayik6iRAUNBVDVVAVyGc0inHM8KDH6kwedehzfDjEy+povoqigKYr2GcGE9WJHFosMJyQBVNHdUL6Oz2MnIFmafR6PkUhMA2VQjHHjck827t9lCghoygkiSBfz6MZKpEXoVs6VtlKXUjjMGT2WoPuVofYi9EtHVTGaZmxII4S/GFAYIc4py56Vid0QuIgYTgK8MMYA9BNnYXVKoOdJpGfIBRI/ISAEM3UwNLGDqC6xspPLfL4o31a6yeYX5sbjzlrIUYCRVPxmk2MQj4F7FT1zMlUVQmHNuHQHrPBWw5JEJGdqOCcdiFOxqm2UUw48samC36E29kjN1FCf3SInsuiZw0UJYdRSrCPhzQ/vE9lZRoQGMUsZqXIaO8UIRinBk9V0C2DYGCTn8oSjgJiLySOxNitNwjo75xgnGm6xV5EaamMpiWIOCbyfNr3jnGOBwhiRCyoFix++r1pel2PnKpwsWAyN5VDaCoqgv6jU+K5MvnJLLo5XhO5yTJ6xgRVIdvIM9gZM8kDJwIElcUSxALDcrGm8gSnbYI85CcLJFHC6Q/uoagK4cgBRSUJY7qbx3h9G3/okJ+bojiRRYtKIAQiiinMNxjunaA38hSXpkBVyTVKEEYMD0/H+oOGQWA7xF5A7Pg0/+i75GcmiX0f57hLOHLHrq+9eLzGMjpeu0fb90AFPWeQVRVifyxXMvneMtl6nqA/ZOLGDKgaJAmxG6BaJtPvrxA6Iae39lENlc6DYzRT5fRP/5z83AzZRpGTT1oEfY+6pnHwT/8ZlX7AB+9Mslmz+O6dFs3/6b8m8+u/Qe2X/4MfxW3wq/IFlfPfXV/2MP6s73RPP0h/lpinYz9LzNP7zn8ff1kfv+wxwGvHPA20vGo7T/fxef14XjtvioX1ujEvA/5edU29CDB9kzE/ir69iXXxMvD4ZSD/6/TxeeCqNMb7MoN2X5jphBCiB/yJoii/DPwF8N8oivJ7QoiPgNHZ23IvqCJ/tpU2UaNzx3LAs3Ksno45H/e8tp4V89winmPHe8a8u/asY7JsbGwgxFhcXorPe57H+vo6o9GInZ2d1AhAMsmkwPtwOEwBh2w2S7vdTgEFy7LY3NxMWW2mabK1tUUQBKlgvRTTl+L59+7dS4XppcD/cDik2WymWnadTifVZ8vlcggxzms/OTnBMIzUZODBgwdp+qBsKwxD9vf3CYKAnZ0dXNfl8ePHqanAaDTi9PQ0dcKVjLnBYECSJLiuSz6fT00tgiBI02GTJMFxHKIoSgX9Dw4OcF2Xw8PDdOt5HicnJ6lbbhiG9Hq9J9hAjuOkLroyrVIafnieR7FYTFNBZbqtTImVwJQ8VxKssW071fCSWn5y67pual4gGUrymGSsyTqkBp4EwYBUh+88OxBImWaSySdBqfNmHzKNVwJGUttPgnWS3SfBU8/z0j4VCgVs205TpaVJh67rKXB33rRDsgjP6w0+7SIcBEGaBiznwHEcfN9/wmTk7Lp7AliM4zitV6a0ngcHZXvScVimSSdJkp53Cc7JvsjX54E2mZYtGXMS5JRty3VRKBRSQwyZKivXj6Zp6TmTQK4ETGV/5fjkuKW5y9O/+sg+ynk8b16jaRqu6z4BEp5nzMlzJVOsz681eZ1JLUv5nlarha7r+L7PaDTC931OTk5wHIeDgwNGo1F6PUsjE3mPuXnzJnEcs76+nq6Rr8qXp8hfFWU5HgYowHnuQgLYZzms+26MChiqQklXGMQJ7plJw2kQc+GMjVcpmiiawg+aI+wgYcrS0VSFCVPHVBR23IhpS2Mlb7DrhBx6MWVDIxOEjGKomiqdICEBfAG9IOZaaZxiK4ADN+LUj9PU2ilLo6SrWJrCtBjr6/nRWXwMp3aI70c0LB07ThhEgilLo8RzSdkAACAASURBVKqroCnkNYVbgwA3EdwoWZgKtPyEthcxW8sSDH0KfoyVN0mckJ4b4UUxEQqxENQLJpEboagK2axBa+BjaSqaodPr+5wMQwwg6fk0ZgsYBYPQi5mbKfAXWx3CWOWvfWMey1A5vXOCSATZWhahQMHS8To23tCnuT+k23JYuVQnXzIZNkeIRBD7Y91Xw9IZ+RE7+wOmFkpcuDrB4GBAEiWIJCFJYOXn1ijPlTn9dA+3YxOOxkBdZbqMWc6QqRbJNspkG2X8/oiVn83y+C8ecfSDQ9Z+9V0yjQKtW9sMD9pMvLWM3+3hHHVQFDAKORLPJxi6mKUsqmlycuuI4eGAxZ+5gJ636N5v4tsuZsYgCmJiP6bTcjg+HJFVFYrWCWbORNEVpt6eJlvPY5YLmLUKd75zm+R7B1z5uQuIKME+GRAMfJIoobhQxSxlGey1GR0N0DPjH9oUxo6rURijaiqqoeH1XTRTozhfREQJ2eVlat94m/v/x+/z+E+2iBOBUGDuxiS5yQJLN1ZQdYXO+h4w1vsLnQC37aJZGpHtQWKgZ3VUXcNr9zFLefSMSWlpivxUld6DPYqzJtl6Ga87/kpqFAyCQUB5vkGmUebo+9s4x0M0Syf0AmI/JnTGphhmwcTMG8RuQGyPCOJg7ACbtRAonP7xOm7bZvLteVRdJQkCEk2jfOMy2cVZ3MMmVrmIWSlw8Kf3ad8/oH55cpxy6wXoGZ28VcQqZ+nvdcdzpasEToiIBIquYOYNRCQQocAsmTgnXWrvXaGQy3Lyx99DUWKyk7OohgaJoL9zitcekG1k0UyVyIs5vdWkMJNndNCltDRBbXWK07sHHH3/EfmpAtt7Pf70k2N6g4Cv/8QM1UqW3r/6bSq/8DdQra/07H5cy/mH6/Ov5b4XAUjPAmk+a8zT/XlZzPPaexaA9CrsufMxrzKuH1XM+Xl5nZjz5/V12nkRO+pV2nmVmM/SzueJeRPA32eJed21+7KYN3Etvu66eJXr+bP08VnX5rPaffr+9GUtX7hLrBAiVBTlt4D3Gbu+fgTsnR2ef1aMoih5xumwXSHE8KyegaIofcY6dvPA+jNCZX275/btAe89r63nxHwh5dq1a9y5c4erV6/y4MEDrly5wvr6OpcuXeLevXtcuHCBjY0NZmZm8DyPmZkZTk5OmJ6eplQqpfpY8iEriiJKpRLtdpvl5WVarRYTExMcHBywsLDA7u4uKysr7O/vs7a2xvr6OhcvXuTBgwdcvXqVjY0N1tbW0r5sbm6ysrLC48ePU/OBYrGYggvAE0BDrVaj2+1Sr9c5PDxkcXGR7e3tlFmzsLCA4zisra3xySefsLS0xHA4TNl+UkdvdnaWIAiYn5/n4OCAiYmJNPUvl8ulqcBSb0466rZaLSYnJzk6OmJ2dpbt7W2Wl5d5+PAhS0tLuK7L9PQ0g8GA5eVlbNtmfn6ewWCQuudOTEykrL84jlPjB5mWm8vlUkMKybqTzL98Pk+v16NSqRCGYcryq1arqUOvTHmVbEiZCjkajZiYmGA4HKaMpVKphOu6qZ6gTNM0TTMFnyQAJwFUGSPdbOXrQqGAaZpks1kMwyCXy6VjUVWVXC6HaZpPGAhIgC+bzVIoFPA8L2UcSjagZVkpUCfZh5Ildz4NVaYZS009OR7JVMxkMml/8vk8pmmmabvlcjllSdq2/QQb0jRNcrncE/MiWYqS7ZgkSQp+FYvjTHdpQlIsFhkOh9RqtXSsg8EgZTwWCoU03bdQKKQOuUKIdL9kakotRsmOlB8WkrEmWZJAqmkngTU5F3JtyQ8NmfYrmW65XI5sNoumaencyfnL5/NPuDHruo5hGKmenJzjfD6fnqd8Pk+pVMKyLIrFIvl8Pk1ZrlQqKRNWas91Oh0mJydxHIdqtcpgMGB+fj7V4HRdl9XV1ZQ5fO/ePa5evcrDhw+5cuUKDx8+ZHl5md3dL/z2+lV5zaKoKpquEcU/ZL297OtKAviJ4DQQKIx17LLqmKnmRgmPY8GuHTKIBaMowVQVDr2IyYzOKIw5DcZtHZ0BbjMZnbKhEcUJrQDcJMGLReqGlZz16ZEdUDU0IiFwYkFOVXBiQc1UKepjmQA/FpiqSsVQaAuoqYKSoSESgZcI9pyIUAhUBR67As/UKOgqp0FMIhL8BH7Q85i2dPK6SjkStNZbmEUTPTNmGztejOOH6IpCXoFIUbBHAZ0zbT5TBSFg4Mb4RyMmMjp1XcGOBaNY0NnpY2pDNAQRCnVVxVAUNv5in8XlCnrOILRDQidCz8d0dntETkTohmSCmIqp0droYOd0lAQGfogQCuWiSWCH6FHCfNnCTASDwwHZahYUBdMepxV31w9IRiPMvMZgPyQOE6yyhT/0EYlA003yMzqh7aJoKqqmMvPePEksiAOPJLSoX18kdkMiL8Br9QlGLs6pjZ4zyTXyqKZG5IcErRFmUSU/maW1fkCmZI1TfSNB6MdUlutEXgiKQiFvEjpjd2BUKE4XgJjh4y7x1imDQxvDD8k2srTuNFE0hSRMxn9RwsmtJie3jhDJ+IccVVXJ1DNjJiKgqgpu28VpOehFE2JB7MfkJvKEJ485+J0muZzP1OU6wShAzxnouopVyOCedjHLOYxKgdOP91BNleJsEdSxnl3oRShdn4l3lshPlQgHYxCsv3tC58FjfDuCJCFTtgiGDlalgFXOo2oqzCoknovXVqhcqFOaLRIFIV7bJXACRkc2mqFSnC2g6iqh7dLbdEEISivTaNkMie8z+dY8g70TvE4f77SHZhlULi/g7u/jtoeEI4fBoyaqoaFpKuXlMqHjougqqq4xPBgQOgFmwSBTMsd9U8ZrWc+aZMo5Yi9AzxhkamWMQoZwZNP+8BO8YQBRTOXSLJHrYZkF1EqFqX/7Bmp1ir3v/GsQCtlqBrNgYeRMzGoBzTSIRUDjxixJECFEwsW1BisX6yQo5Irj7xOBUFDOsf2/Kj++5fzDMfzlh/GnH7CfxfZ6GWjzpmJe1EcpTfN5Yl7GDDr/+vPGvGguzs85PJsV9UWcp5f1/03EPD0XX3Q7r3rsefP5qn07//pl6/BVY14GPL/KOf4s6+JFcwHPBjBftY8vipXvO79GvuzlCwfszkrrbDtxtn0A+MCEoihzQoiDp97/E2fbW0/tvwl8++z4E4CdoigGcAPwgIdPxfzquTqfLs9r642X9fV1giBIGSeSYSfZbhsbGwyHQ7a3t/E8j4ODg5S9JfXHpK6YBDI6nQ66rtPv94Efarrt7OwghEjrun37NlEU8eDBA1zX5d69e0RRxMOHD3EchwcPHjAcDtna2krT/DqdDoPBIGVaSaCo3W5jmibtdhvLslIWzr1791AUhfX19ZRZ4/s+t2/fJgzDlM336NEjHMdhZ2eH4XDI7u5umoLY7/dTZmEURSlwJ00vpL7ceYYhkGr1bWxspFvP89jZ2cH3fe7fv58yC23bZm9vL9XXCoKAVquVCuNL7b0gCBBCpCDlYDBIwSkgbfv09DR17I2iKGUatlotXNdlb2+P4XD4BPtPMikHgwGnp6cpM3I4HGIYRgr8nR/3+XRH1x3r0pw3ulAUJWUJyr602+1UZywMQ9rtNp7n0W63CYIgPb/SEVgyr1zXTdlXUsvQcZy0j5L1mMvl6PV6WJaVMhPlmh0Oh0RRxGAwwPf9J5yOpalEFEVp21LjULIfO50Otm3T6XQYjUYYhsFgMMCyrFRPcTQapfp1lmWlTDEJrMpzI5lmzWYzNaOQOmyS3WfbNt1uNzUEcRyHfr+fOp36vp86Oo9Goyf+yuVyumak7pzruulWAq5AymyURbLlpDmFTIWVjMPz7NMgCNL56ff7uK6bMt5ardYTa9myLGzb5ujoCNd1abVa9Pv99LVkuHY6HYQYs3Nd1+Xg4ADHcWg2m6nOpW3b7O/vMxqN2NrawnVdHj16lN5LPM/j1q1b+L7PzZs38TyP733ve+k1fJ7J9VX5cpQkioj84KXvU4GKrmBqKrEQhImgF42/3OgK1EyVuYzBYy9i34ueiNVUhW8sldBVhT/b6aeGFQbgxwlKXufaTIHN5oh222Ulq1M7A1kSobDn+PjJWHNuGMVMmDpZVZBRIasq5HV1DOoJwZEvOA1CEgGaIpiydAqGykTBoutHfNJyCZIxIzCjKsQCSiWTt6fyfPh4QG8UIoBjP2JeMTgNY1bnC+i6hmpq6AWBHiU8bg55eOzwjSt1VmcLbD7sMux6+MkYxJzM6OS0M3OLRGDqKpoqiBPBdiBYH3qUDZWCprKU0ylZGlbJIvYiklCQmyiy+DOrtA/73Pq9+xSLBpNTeZQalFSF0ZGNPwjG4OOZe27fi5ieKZBEMXbbI+55JH6MoqmUl0scPehwstOnMZ3Hbo4YndiEbogfC/o9j6yhka1kUE2V4e4RhbkG4cgl6NtkJitkaiVC14dEIXvpCmgG2//nv8Tv9rAKJghBd6NN6MRMvruAdzrA79h4PZ/ACbHKJpEf09vpI2JY+JlFzFKOyfcXmXBcOus7+D0Hr+eSaxTJThTxuyMi3+X4UQ+761GfLWBmDaqrDUIn5PC7j1FUyE5mGfgRBwdDKhmdasGgslwgW8+QBAmxH3O6PSCOEqau1Rm5Ed+7dUS1kuH9+QKDvR7BKEAzNYycgVkwUHWVbKOInjEQcYJ72sdu9lAM6O8PCJ2YiRtTHHUC7vygybf+019m9tc+QEkiEj/g+Pf/X6Io5uGHTby+TymjkatkmH5rEiMTUVyYIBg6+N3h2HShlCO/tIhZrRAPeoQDm83f/giraFKYKWAWM+SmKngdm/52C6ucYfT4FKNYIjs3A602pWWV3T+4RzBwmXhrBvuwhWYaDJsD9v71FvnJPFNvT6HoOmZZp7fVpnW/TbaWRdVV/IGP1/MozBTG2ocdl0w1R3mliogiklCl/hM3KF2/gre3g3d0TPPDbexmH83SCHyFlf/wl1ANheHt23BvC13XmH5/Efuowxh6F5hngGXsBoBC0B9LPuTnGwxOR3z8L+5RqmW5+s0FNF3l7z7Q+V/dkHLxK6fxH9fyvIftF7Ff5HufBqpexkB6UzEvqutFMS8a1+vGvAyUedWYl835jyLm/Phfpd6nY15lzM87b0+zrV4F/HydmPPtPO/Ym4h51utXjZFjel7My+b+R7WWzrf9uoDf0+296L2yLZkF9uNQflSA3Qdn2y0AIYSrKMofAH8V+HXgf3jq/b92tv2dp/b/C8aA3a8B//CpY38dyAD/XAjhPRXz94BfURTFEkL48oCiKFPAzwBd4M8+w7heq6ysrLC1tcXq6ipbW1uplt3ly5e5f/8+q6ur3L9/P2XBrays8OjRIxYXF2k2m9Tr9VT/SzKfZApjoVCg0+kwMTHB6ekp09PT7O/vP1G3ZNbdu3ePd955hzt37nD9+nVu3rzJ5cuXU5bMo0ePmJmZwTCM1Dggm80ixFgfrFKp4Hke09PT9Pt9FhcXUy273d1drl69yq1bt7hy5Qq3b9/m2rVr3L17N23rypUr3Lx5k4sXL6bj3dra4sKFC6nT7cnJCY1Gg3w+Tz6fp1wup7pgURSRy+VSgf3T01NmZmZoNpssLS2xtbXF1atXuXPnTspqvHDhAo8ePeLChQs8ePCAtbU1oihiZWUl1fQTQjA7O4uu62m9lUqFfr9PqVRK0zEl4FIsFmm1WqkbrmTpLS8vp+et2+2yvLyM53msra2lTErXdVlaWsJxHObm5nAch+npaYIgoNFoEIYh9XodVVVTZptklEkGWRiGKSDUaDRS1+DDw0Pm5ubY2dlhcnIyPR4EAUtLS2xvbzM7O5ueQ8dxWFhYIAiClGVVq9XwPI9GowFArVYjSZI0TbNUKhEEQco2O68Bl8lkUoD5vOFFtVplNBql45TjX1lZwfM8VlZW8H0/fS3nRTK56vU6vu9Tr9eJoohKpYKmaZRKJTqdTqoPmMv9MPtdpu6appkyM3u9HtPT0+zs7KTajxMTE4RhyMLCQsp+HI1Gqc5irVaj0+lQLpfp9XqpUYicL8lglKYTxWKRIAhSduh5jTgg1a4DUsBR9lvq0hUKBeI4plarpedAMlKjKErZoZJFKjUipVN0vV6n3++nmnIzMzMMh0NmZ2exbZvl5WWCIEjnuV6v0+v1UoavdHuW9S4sLKQM2nv37nHp0qX0upb3lvX1da5evcr9+/dZW1tjZ2eHpaWl1Kn2q/LlKZphYGQsYs8nqymcYXAkQhAK0ABNGevJdSKBEo3ZcfJ3SAEEAg68hAPPR1PGDDOVMTMuSWDCUHl8ZHPkxwTR2DXVUBRy+th59rTr0+8HFAyNq6UMGQXaQcLwjI0XJYKirqIr4CSCXhSzWrAYRTEHbkTTD7GjhPisQ4JxfwH6YUjVVDn2IiYtncsFg1M/xo4SPCEoGyqmF3Po2ExoKoWCiRcluInAF4KygMHOgF6YECeCCMGpH3PoRpQMlaO9AZYbMV22UKMExx0z7ziblyROyOsahqFRqmQYOgG1WOAlCSdezGLepJwZO7+eHNk4Z4Bf9dTmZK/D5FKZ1dUqcRATDAJCOyRbzVBZKKNo43ZCd2z6UJovo1k6Io4J3ZD+wZA4TIjciM5GFz0RTE8XELEgChLyk3mMrE4cxXT3RyRJQqaSIRhGaPoIrzMiDs/06GyfoGdjFLKgKvQ//phgYGPlFeyDCK/tEUYJIhEMH3dxTgbolo6iKRgFCyNvEvvjlOH6pRpJlOCcjjALWXoPd9EsExSN9qMuuqVhFX3c0xhVV4nciHItS22uhJEzqSw3UDWFoNemfrk6Bi7dkEwkWKpmCP2ITC2DVTQhBlUfa/LNvjuFiBPiIEF3Y37qYpXICeltdNEzOkZGRy+aqWts7Md4nRHuyRBFUykt1CktTBC6TQrTeVRdY3TYY3G+yOrVKUyrx+jj72JWK9jbj1FCH9MyuPT+NO2HHZIwpjhTILADFHVIYLuYeQsBuMddFEXBbzZxHx+QBBGtewckyZh96A8CchNlwpGLiAKKc8U01bdzZwvl3jaKpjA8GJBEIfmpPMHAJgnGKe6aobL07SWCgUfoROTyWexmn8gJqF6oYhZNQjtEt8YstiQRRH6EWTLJVEycwzaRH6NoCtGnd0nCkMr1NWIvoH7Fo70/YLDfpe7HPPxf/glGXifbKDP9jauMDrocfriLmdcpzZbQcwZJEOAc+Yg4QbNMshNlso0KIknI9kb85C9d4NhO2OyG/I/NHDfjHLmM+QXeCb8qX3SR7JVXZS09/bD/WRg5r9LO0zGvAp68KOZVx/WqMc8Cm14FyHnd+fus7L/PEnP+/9eJed78vQzIfB5A9OMS86oA34tini6vM48vqu+LWEvPmotXBfheBxx8eow/DkWRN9LPVYmifIuxy+rvCSGSc/sN4D9jDMj5wGUhxP7ZsV8Efh9oA98UQmyc7f8m8IeAC6yIsRaerK8GbAMl4N8XQvyzs/2TjAG3VeDnhBB/9FT//hT4FvCbQoj/8myfDvwW8O8Bf18I8V99zjm4e+3atWt37z7PRBY++OCDVOdKGhpInSwJQjmOQy6XSx07JVjk+34KUmWz2bQeqWknBfylQ6YU/JcpeHKhyrTa84woWddoNKJUKuE4Dvl8PmXW+b6fOoDKrUw5zOfzqUnAeQMDaYIg98mUSckQlGDH+fFWq1W63W6qB3Y+NbLX66WplueBIenkKufzvEmDBEGiKEq1w3RdZzgcUiqV6PV6KdgjWXzFYpFer0e5XE5BE8mwk/Ni23ZqxiE13qROmpxr6e4qgaundeAGg0HKlDzftkyRlefCtm1M06TX61EoFNL0V3m+kyRJ016lfpxMm36WJp1sQwJYMm1VAlLn5+V8mqR0ZpXro1qtpmORgJVco1JXT5pJyL7IIs93oVBgMBikKdYSkJbrXqY91+t12u12ui5kKrZM0ZSpyIVC4YlUWjnf8hzK9SE/LCTwKdfm+XUv5+X8+OW66Ha7TE9Pc3x8zOTkJKenpywuLnJ4eJimpE9MTNDr9VLH1nw+n7JF5fUi07zP7h+pG7FMPweeYLfKGHkO5dyXSqXURfr8+pLjlvMsnYQl2Crjy+Uy/X4/vbYrlUq6ZiSzUeoTnr9/ybmTgCP88MuzPH6+fPTRR691T71+/Trr6+vr4jm6of8mllf5nHnVEgUB/4V1CYC6qfFOLYuhjIGAbSdkzwlZK1hUTJW7A59+mFDUVQQCOxI8zZks6ypTlk7FVMlrCid+jBMJprI6ArjT9xDAjZJFIgStIMaLBX4iWChZrFQzICAMY263XU7diKIxButGkSCnKbw7mR8DfaMAN0oYRYJ+GNOLEmYzGmVd5bEXMTxDHw0FrpQzFA0VE+j6MetDn6KuMpvV0RRQUahkDbKmyq2WQ8uLKBsaWVVhOqvjxYL7wwA/Eehn3+0EcCFvcrFoYpgaqArbPY+2G2LHAgXBpDUW6Z/IaGTyJkotw2nX5ejIJhSg6ipXFkrUCgZ/vtHlqOehKgqmqnCpaFItmsxfbmBkNDTTwB/6uC2H3ESWbD2LVc6hmQZeb6yZWb+xjKqp9DcP6B70efSDQ3Ilk+nlCvaJTf9giGHpGFmd+qUG2VqWYOAReSFu10PVVWoX6wgEbschGPh4PZ/yco3apSlizyd0x0BLEkQ4HZfIjQjtENcJOWyOME2N6ak8iT82bZh8d4Gp9+ZprR8w3GuTm8ijmRqRGwICq5gBBYKRT+/UYW+rR306z/xqFfXsO8voyCF0Iy78ytcpLjQY7TzG7w6xm10CO8DtuCiqgm5qRH5EHMRkKhmM4lhbMA5iCtMlNEsnGLgkYUwcjIFNt+2OTSl0leJMkeJckdiPCJ2AYBCQxAml+QpWNUtuskrghBx9tINmaDSuz2BV8mTrZVBVQDB6fIpz3MYs5lENjWBgE7khXs8jjhI0XUNRAZFglXMUlyYJejZux8bIG6iGit+xcQceew87RLHg8k/NY+V0wqE/NuqwQ4QQJInA6/tEdjQG21TwOh5JLJj9yTkyZQv7eISWMalfncfrObRu7aNnNLL1DKCgKKDnrLGxSRCO58aPEPLzWowBvNAOCUYRmWqG0kKF/NwUei7H9u/e4vjOAXf7Lr6u8MHXZqkWTOJQRTV1zBxjt91hQKaSJ9sYm5QkYcTwcZ/Ii1j6pa+TmSjT/ngdrzMg8gXrgcn/7NRQLYO//zcu8cHf/M9RDOtz3/OeV776rHmyvMnPGYBvfvObfPjhh+lr+YB+/kH6PPPl/LHn7X865vx7XxTzrL+nY55Xx4ve87z2XyXmVcf1WWOeNd6XzcHL9r+JmFft82eJed1ze35ev4wxn/caeZ12Ps88vqm19Krz96L+P6/O8+89v5V6419U+byfM2+KYbcG/G9AS1GUHzAG4RqMXWJnGKep/k0J1gEIIf6Voii/Cfxt4FNFUX4fMIG/AijA3zoP1p3FdBRF+U+Afwz8X4qi/NFZW7/IWPPuv38arDsrf4ux8cXfVhTl5xmn034duAD8OfDfvYlJeFmp1+sEQZAy6C5evMjDhw955513uH37NhcvXuTevXvpdnl5OdWZ29zcpFQqEccx9Xo9fZAPw5AwDFMGmHwon52d5fDwkNXVVfb391O9vOvXr6cMu48++oi33nqLO3fu8O6773Lz5k3eeuuttA87OzssLi6m7rGdTicFNCTQK0Ga4XDI5OQkzWaTxcVFtra20vFJht0777zDzZs3ee+99/j000956623+OSTT7hx40bqlvvw4UMuXLjA3t4e8/PzHB0d0Wg0ME0zbVs6hoZhSDabTdlER0dHLCwssLOzk7Z9doHwta99jdu3b/P1r3+d7373u1y7do1PP/2U69evc+fOHW7cuJEyDSU7aGtri7m5OQ4ODpicnHwC7DgPfubz+dSxdjAYsLCwkDIppabXxsZGOtdST/C99957Yvyy7QsXLrCzs8P8/DyPHz9menoawzBS7TsJEsKYnRVFUcqGku65cj4WFxfZ29tjaWmJjY0NLly4wMOHD1ldXeXu3btcvnyZu3fvcunSJW7fvp2yp1ZWVtje3mZ1dZXt7W3m5uY4PDxkaWkpdSVutVqpDpo0JlBVlVKpRL/fp1qt0u/3U4BNglrLy8vs7Oxw+fJl1tfXWVtbSxmZd+/efYKp9cknn7C2tobneen6uHjxIpubm6ytrbG9vc309DS6rqd9kuy3QqGQ9glIU7p7vR7VapWDg4N0jldWVtI6pXuy53lcvHiRO3fusLCwgOu6LC8vpy7N5x1R6/V6eu49z2N+fh5N05idnUVRFMrlMqqqUq/XnwARkyRJQWZ5fygWiymQ2+/3U8BycnIy1bTc3t5mbW2NR48epRqYly5dYn19PWXuXrt27Yl5vH79Ordv307XvNScW1xcZH19PWUALy0tcffuXRYXF3n48CGXL19O929ubvL2229z+/btdN2+9957aTuffvopV65cYXd3N11rU1NTafr4V+XLUzTDwMhmiFwPEBwEEddni4RexJwQGKrCkReyMUpSN9ZBlJyBXPwlwC4UgoiErKaTAGVDRUFw7EUc+xHemUvEzZ7HxbJFI2uQUxUMTSGb0UEdAzQRsFa1WG7kwFApo6DGCbGuoBkahqLQMFUeHNt4SYJ2ZoLR8WNO/ThNu4UxQ/DIi1heqGEZKuJgyFXgwShgcxRgqioZTaEbJkwXTN6ayrPV9Ti1Q4ZRwrEfU9BVSoaCZRmYqkoWiBLBKIjpKrBQtUjChHlhcexF9MMYBbCjgLqp4SYJswl02i53hz5ZXWW+bLEwkWdqIg9RwrfW6tzf69PueQzihF0nZH6piqLq1N9ewchb6BkT56RP5+4Oqq5jlXKAQramkEQxw91mCrhocczy5Rpe38c+Ho0BqYkcwTBARAntBy2K0wUy1Sxm0cIqWyja+Ndps5hBz5gEC051xwAAIABJREFUBYfCTBHNMlFUleLyNEkUkwQR/UfHKMo4kUGzNIwgYrqepdNxOdrrUzB1qitVSgtFkjBm8icukp8uYx+0GB2NCO2AykoNLWuBSDAElCKFG1/LgUiInYgwFmiWRnF6rIs32tkhGnbRDI0kCDCLFlpGx8ib2McjAjskciOsskWmnif2QiIvwh0EtA8PyZctrIyO64YEQUw+Z5Kp5UAIjJxBtpbB6bq0T2wIEnKmjlk08PoOVq1AaHsEvRG1tRrZRhk9nyE3WUe1LLR8AUXXySxdwHl8iPv4MSSCbKOCqmuUFAXiZPzNFoi8AOeoS+SGTH/760BC4o7wTnv4DRvzqMNawUBBgSQmGESIKMHpePhDn96JQxjEKEKQK5qohoLfHbsE65bG0SdN6qtV9JyB27HZ/eN76LqKoopx2vSxjaqp6DmDOErQLWOsPeiGYy1BddzRUcdFxAnV5QalpSyZ2jh9V7N0jn+wwfBxi0ze4CdrWaoXG2SqOYhD9KzJ9M9/C5EktD/8mEI4TjcPhh728YDICYn8mOJcieGjbew9HZGAkctgVXR++f0r/Go+i5r//9h7sx+5rjzP73PuvsQekRG5b0wmmSkumVwksaSq6rZ70F3TPZ6xp19s+ME2DAzQaBvws/1kG/4DDD/YbzMvNuwHwzOAp+3xeMY11dWq0i6KIilR3JPMfYk97u6Hm+cqmCKppESVVGgegAjGcu4593fPvTfyF5/f91sAzSBRNRm6V+33vAnx9VLD4dee9VnZXpTIOdpHfvboe8/a1tHXjvv8Rft80359lz5yP5+2X8eJ9dOIpqNxel48n9Xnm+b8Xfo8ay7PW2vfd59vogyPs96PE+tvIt2+aZwXjeO3WUtH23HX8NH4Pe29581Zvve0a8GPvb0swm4O+E9JS1/nSZN1PnAP+FfAf58kyZfP6PsfAX8JLB32+Q3w3yRJ8jfPGe8t4L8C3iRN8l0H/ockSf7Jc/pMAf818CdAhdSM4n8B/rvkyRLab9XEMQk7WTo4nHCTBJUsn7NtOyNnJNXkeR66rmeUT7/fx3GczLFSkjS+72cJLUnZyQUpKRlJxciEl6TBpC6epN6GCTNZSiiJOjlHSZ7Jz0nqRrpryguAdKkcdh6VpJjU2pLkoNxvSfwUCoWMSJP95eelhpmk6IapLrnfuq5nxgG2bWexk4kTSS1KV9zh0klJuckxJakm91sm8CS9JamiJEmy8l1JAEoKzXXdbN6SUux0OtncZJmrHFOShnJM6Yoqyat8Pk8URdi2nc1FUm3yOMg5yDGAbB3IWB8cHGRzlGvUNM1sLQ4nSI8Sl5J+k/SjpmkZiSnjLi+mkiAbjpk8BpIQlYTl7u5uFh9ZKioJzaPrRK7NYYdbGV+Z6JXrQwiRueUqipI52Kqqmv7RekiNyWMk6U5JOQ6fP5IOlUlCSa1JQxY5R0mxDZ9fw8cyDMNsrvJmNUxsShMLua7kXFRVJQxTp0hJsMrzSu6vHDMMw+x8O6qJKeMr3WJt287Oabnm5TVFHkf5vjzn5PuKojyx9uEVYfcy2nHuM8dtw4RdQVO4VLawDJXAUGn3A3bbHlteTDP8KjUnk3Wmmq7PXpTSZrqAkq4w5xgYqoAEmmHMgR/SjVO9un70FZWXM1R+OpnHVFLzAJkwOdjts7fdo1p3KFZt3Hoe1UhF8ZMwxqpYhF7E7c932W773G15OKqgbmokCQRxzI4f0T5MDqoCzhZMRgomU2dHSMKYh9d22Or63OsGxCQoCAqaQlFXmJkuUiwYvPvFHpsHg0M9PBizdAqOxnTdQcTgD0LafkhfCMYm8lTKFvdu7fFos8vDfkgvSsipAksVjFoaGoJOFNOLYnphwsyIzenxAoWJArnRHEmcEAYR7/yb+zx83CaIE0oVhz/783OUpkYoLp8GoRC0u2y+c52Nv/mM0cuzVBZG2f9ije5WExJBHMUIkX4ZVXQlNYvwIlQ9Tc4M9gd0t7okcYJQBLWlBnbNgTiNl1HMoegq0SAg8gP8ZhezlCM/0wAgiROSOE36rL/zJe31fXTbII5i2usdBn5IO4gxDJV61aay2KCxOoOWyyNMi42/+Yz9m2upqYapM/1vncZwDTpr2wCY5Rxh36eznpaRJmECAhRVQc+baJaeGk0c7mcSx/htn9AL6e2kDtmqrpIbK1CYrtB6uE977YCNjS7drs/kZAHNUFl72EI1NJbemEQRCf3dHkIB3dFZe9zm/lqbpXNjTM+Xad7bZ3DQp7JQwyrZaLaJ0NN7iGqZuFMN1HwZY3IedJMkge61j+jd/pK0TjtB0dPvBUEvIPJDiEOCrod30CN/6gSNn79B0t4j3N8m6nsE3T7bn9ynu9XCHXFRNEF3q8ug6dF81KbvRXSSBFtTKOgqqiYQuiD009Jk3dRAgJkzSBI42OxCklCoOWiWilW0UgMKTTl06w2xiiaqqbJ/94CgG2JXLOI4obnbxx0tcPLfXk5LnYWgu7nPwZfrdDdTncKJKyconxrHGikjhODg87sIzaD6058R+wN6n3+Gf9Ck+zhN2LYeHqBZBkbeoTRXxnA1OpttwkFAb6uDnnMZ/4NVVEOjMFvD+bv/CGF8fy6xr+41T7aXeZ8B+MlPfsJvf/tbue2v/YPj0Wovu883bet52/2m5y/S57j79UP0edZ+vUg8X2af48T8+x7nWdv7XRJov6s+LyP2zxrv2/T5pv162vNvGkc+/q0g7JIkuQv8l9+y7z8G/vEL9vk1qf7di/R5SEra/WDtl7/8JW+++SbT09M8fPiQyclJ7t27x9zcXEa1ffnll8zPz2eEnaSbHjx4wMjICHEcMzk5ydbWFqVSKUtcyT/YFUXJtMg2NjYyja7p6Wlu3bqVEVSrq6t8+umnnD17NiPLPvvsM86dO8f169czOuf06dPcvn2b2dlZHj16lCVRcrkcjuMghMjmJUvoqtUq6+vrzM7Ocvv27WzbZ86c4eOPP+bixYt88MEHGakj6T5J4i0vL2cuk3fv3s0osVqtlumINZtNHMfJSlFlAqRcLrO5ucnk5CQPHz7MYjdMuX388cecP3+eDz74gPPnz/Puu+9y9uxZPvzwQ86ePfuEw6WkBScmJjK9uv39/SwxJ/UE2+12pmUnKb+ZmZmMZrtx4waXLl3KKMb333+f119/nQ8//JCVlRWuXr2aEVBnz57l008/ZWFhgXv37mWU2+joKNvb20+UysqyzlwulyWQpHvu48ePmZqaYn19ncnJSR48eJDpJy4sLGR6gjdu3Mj2//Tp09y8eTM7FtLxd35+nvv37z+xdiV5uLOzk81JJryCIKDRaDxRhjs+Ps7GxgazQ4Td/fv3mZmZ4caNGywvL2f7f/36dc6dO5etk48//jgjEldWVrK1eevWLWZnZ1lfX2diYiIjMvf29iiVSlliz/M8hBBZyXCxWMxKWjc2NjKq8cSJE1y/fp2FhQVu3bqV6Sy+9tprGT32ySefcP78+Yz+k7TstWvXsmMn43bmzBlu3LjBzMwM9+/fZ2pqio2NDUZGRrL1JMudpaadTMAJIfA8L0tYy7LlWq3G1tZWRrCdPn0607y8efNmRiqurq5mOpVybcvzTVKVksS7evVqRn4uLy/zySefsLS0xGeffZZdI5aXl7NYXL9+PSMkl5eXefjwIbOzKRE8MzOTOU2vr69TLpfp9Xo/5KX3VXtKGybsRsdcdgG1EzBoefhxQjNInkjWQZrXiYAgTBgxVYqGIIwTNCCvKyQqlAoGO/2QjbZHO0odWr82dpzw2UaHkwUTTQh6/ZBO08O0VAxd5cHjDo0woepF7LV92r2AiqNjtTzCQYieJNw5nKcXJ/hxwIiRftEatVR0P2YviEkS+LztoamC8IMN+rrCIEqdaEctDZVDJ9oEdEWw97hN0NQ5U7WYsjW8IKLvRSQxGFHCzkYXXVUQAnKuQTWnY6qC7ftNei2P3SCiFyVUHZ2CqZBLwARGbD11qu34uGpCs+nxWW+P8lqLsVMjTJ4dJen3OHe6Qrvn0zzwqHgBn/7Ta8ydGWH3ozvkpqppMmevRfVUhcTrsXfjLiTQbXo0t7p4e2nZ8czqKLqrYTk6CIGQP5bkTIy8QX+3TxIlHNzbJYki7IqNNTqCUcjjjlWJ/JAb//w9gu6ASpTgdQYkEahamjhLwojceI6gN0iTXarArTkUDJWGAKPoIBRB69E+3a0mpps6j4pDSjIxY4ozefrbOwRtE8XU0N20TDPs+6hG6pYLaQJO0RWSKMJvJ4RelOqzKQKrbGOVbby2hyMEW1/uoxoKRm5A6942Rt6gOFXAbbh01jsMmh6RHzFWtYn9iJ1P1zHyRpp801WSKGHuRI3ZE1UII8LugPx4DiOnE3Q8ivOjGEWH3uY+QXdA0N6is7ZF5fQ0YaeDKNRI+m1EOEC1TLyDFt3H+3jNHmE/IBykWnCqoWAWTFTTIOnssvtv/j9yo1XiIMSTZhSOjhCwf2cPt+akSVdTpTxTxGkOqAmBWTAJBgHNjS62azMyXyQJI4K+T+dxh9Zam8JUgfp8CYRAs3RKJ+poloYgTbyGfY8oiFIH3yShMl/Ga3mEXkTUDSiWbcoTLs1bD+nvdFF0DbvqohgaZslCd3R2bqzhLp4kP3uKg/c+IugGhP0O/f/9n1I+OY5u6pjTDYy8Q+Tdwyw6mKU8ZsECIoJ2LzXYGC1SnK0xaEV07j+mcXmRwU4bW3lF2P0+t28CQ+QPlMN/QA8TYfL14/R5FsXzTTTS80ic41BKxxnvWX2G4/Oi43xT/I72kWMdd5yn7dfTYn50Pt9Xn2+K+fPGedq432aco/P+Ln2eN7fj9vmu6/15732X2H+btfQi8Xvafj2tvei58WNtL4Wwe9WO/4vU22+//QRhJ8mhdrudEXK2bWd6V1KTStI9Ozs7mUaXfF1qV0nqR2qZSeJG07QndKYkjZYkyRMklSTnJCkkqSWZ9JC6c51OB9M0M62vYWpOUZSMDhs+ESTxJZOKw2PK+ct4SPJH7qd0HpV0mKSaJFEl5yq3J6kuSRgZhoGmadkFR5I/MtF3cHCAbdtPEHSqqtLv97OEitQwGybKhk0ohnXGJGUkky5Sv01SSMPHYDh2kk6URNmwRuGwbqDUMjMMgyRJcF03K/ccTkxJkk1RlIxk03UdIUTmXDpMlg3rHko9RBknmQiWxNQwtSXX2LAe4dFjIU1LLMsiiiJM03ziMQgCoijK4mNZFoqiPBEHuU1Jo0lSzDCMbFsygT2s2zdM3sljMqx5KH9RGSbY5KNskhiT59Gwjpscc5jmk7SaXNOSbpNlrjJOklKTlKhM3MnzUq4VmSCWx0VSo/Kck/sj90+e20EQZK87jvMEXStp2mFdRrku5Q8AURRl2nXy3JXn83BMhteZjJs814QQGIaR/cJ+3PaKevh6O+595jhNEnYCcCyNX5yvM/BCrt7agzjBj6EdxnSjr74jFDQFRxX4cYIqoGZpJAiCKEYBdEVBNRV0R+fRwYDN1tNdaDUB07aOrkCYpEYXcUJGpDX9lOyrFE0sU+XmZoeuHzM/4mAqCqEX0vEj7rd9YkAAeU2hbqgUdAVbFaz1w6yEVwC5Q0fZAz9CFYIRM00ChIdjh0mCJgSmKqjXbAqOzqAbEAYRBDHECYquggChKpimiusahGHEwIt4tN9nuxPgxQmJgAuTBQqmSq/lk8QxuqIQRgnbg4BWEHMQxBQdjdGaw8LqFCOTZfa+WKe/3+Px/QMGvZBmGIEQzJUsLEenPFdEqAqqpqDoKnGYEHkhcRixsdbG6wWYlobp6sxenkazNKK+RwIoipqWtAYhXsfD7/gEnYAoiKgtj+I2iuQX59JE026Lg0c73PgXV3ELJtNLdfz2AK81wK0XsKs5/E6PoDOgu9Eh9KJDHTWBoilotk5utER7s83auw9RRJoUtQoGbtVGNVQUVUG1D80pLB3V1NEcm6jv03ywSxzEhF6IoiuohprCanFMb2dA5EcUJvPoro7uptefwV6ffstj50ELO6dTmchj5E2cEZc4iAn6Ae1HLfxOQBKnJJqiKQhVoJkaiipAEZgFC6eeJ/YjYj9Acw2MnIVQFISuYRZcoiBk9/oacRCiOzpmwcGulwm7A3o7HcyikyZYBz5R3+fxu/do3t+n1/JAEdQXK2iGgu4aaIaG5lroroVdyeG1uvjtHmHPJxwEdLd7RIMIu2qjGAqarhIFMZEfoegKiiLoHgzoNj0q02XcqsNgv0c0CPA7PkJRKM2VUE1JBeq44yPEQUjQ7qXEHwmKqpIICLv9VMcuSl1dw0GM0BR0Sz3U/Ruk57iVJlIRgu52D7/tM/3v/33yC1N8+T/9r3TvPUbRFYycxdjlWTTbQDE0+ttNOmu75Kbr5KbrdB9uMtjeTxPLqiAYQBIJzHqVJIjY+uBLrvyL/xO9UPjO17xntVf3mifby7zPwJMadkdpmRchZo7b50XJnOeNN/zacef4u+gj9+VF4/dt5vZN7/3QfZ63rePE4buuj+Hj8H2P87vo8zJi+bK2/yL79W3Xsmx/Kwi7V+34TVVVqtUq29vbGXnSaDTo9/tMTU1x69YtJicnMxfHGzduMDo6yp07dzINM+loWavV2NzcpFgsoqpqViKrKAqqqtLr9TIKT5JE0i1WklQnT57ks88+y8ghOaaknaRu2KlTp/jyyy+ZmZlhY2MjKwGUZZhy0Q8GA8bGxjIdPTmm3IYkej755JMndPPef//9jACSNJyknqTj7fz8PI8fP85IIxk/y7Ko1WoZ5Sfdcvf39zlx4kTmAvvFF19w5syZjBK6evUqq6ur/PVf/zWrq6t8+OGHXLhw4Qltv2H6SOryra2tUa1W2dzczEpiTdPMklOu62Y6b48ePWLu0IlWxlzSWhcvXuS9997jjTfeyGi/jz76iMuXLz9B3kkKbm5ujnv37jE7O8va2lqmW1coFLLySU3TnkhqVioVNjc3M03Dubk5Hj58yMWLF/nkk09YXFzk6tWrnDt3jqtXr2Z6isvLy3z00UcZ7Sb10eQxOnnyZKYnd+fOncyEQcbdtu0sESdLtOWaqVQq7O7uZs6+Uj9vcXGRjz/+mHPnzmWEmIzPO++8k8XpypUrvPfee1y6dCnTBBzWCjxx4gQPHjzIiDvp+DqcRNQ0LdPX293dZXx8PKNCJbV39erVbL1I1+GVlRU+/PBDXn/9dd5//30uXLjAu+++y6VLl/jwww+zOcp4Xrx4MSPzvvjiCxYXF7lz5w4nT57k/v37NBqNTHNQJqVlIliat8hErSwZl0YYIyMjGdl29+7dJ5yRh8/tlZUVPv74Y86cOcPVq1ef+JzUnpNagp9//jnnz5/n5s2b2TG/cOECH3/8MYuLi9y8eZNTp049QfadP38+WyO3b9/OdAFLpRK7u7uZM+6r9uNq0iU2GHiMOxp37jeZrdqsTBbZ2u6y50dseFFaAqukyThDEYzbOnld4V7H53EvoBUmPPGzXxtSz6ivWl5TKGiCXpQwiGJGzNTwYX2Qatv5SfplpGGpPOqHRAn0o5g7O32KhsKMrXM38rm+0c22OV80OVk2afXD1KwigV6UurzmVIVJW0ezVBRD5fZen+1uQM1QGbXSRJ2uKjTqDr0w4tOHLaIkLfdVBDx8EDBla9TMVI9PQZCzNVRNwa3YKFpayhv5Mf0DDy+IcROwXD01QNBVgjBGr1rUqjb9nT6hHzHoBLiaimXrjCSw3/URUUz4eI87X24yGISUxoqcfmuOd3/7gNZmB1UI7jYHnBvLEQcJpqMSBzHdzS7bOz0e7PWp5Q0mqw6inP5QVpwpk8Qxm7d28fsBhbxGQkLsxyRRmqyKo1S7TU80Oo8PMPI23XsPaT3Yx2t62CWVUxfHSGKI/ACSiNxYgdxENUvoqKZBaWGE2A+JopDeeoegH2DXC0R+gCIiRpertB91CP0Ivxeg2SqWYuJ3A+LdNC4AZj6lARVVIQ5jWtsplesWzZT6bAeohoKVN+j0A7Y+22akkcN2tDRZGCcETY+coxF7EZ2tHpWCiXdoHhEHEW7DRbO9tDR1EIGA/GQB1VBT59Uoor83wG97xGFCHMYoqqC0UKc8X8fr9Ok83qWz3iQapOYPkR/RfNgm/mQdIRKEqpAfK2A2GlTevEzz+i2Ks23WHzTZG4S0gpi7H6xz9lQVZxClZN92N9ONi8MY1VCxiibRYSJU1RXiMJ2vHyQ4VTdNcFoaoecTeRGWq6MQs3t7h85en+rCCKOnx4h8n9hLS3GTMObg7h471zcxC9ahuUSCVclRWhjDP0hNMpI4RgjQXRuzpOGM1kBR2L9+F7duo9o6xAlJGIMQlGYr9Hd7rP1v/wzPthhEIMIEIwxp7uyx8/CAykQezdConm7gjBbpb+zi7TUx8hZCV4m9EISCqiVs3dwm+PABiq7QC0Gx7e/jEviq/Qjaswi679LnWfTQdx3nONt4GX1eZH7wfBrpaPs248ixXvZxell9fqj2Y1m7L3u9P6vfyxjnux7b77o+ntf/xw6wvSLsXlITL0DYSe02qV81TK/JckYpjC+dO+X7u7u7lEql7PVOp5Np2kn6R5Jluq5nemVS10ySPJKEk8RYPp/PSLphXTWpvSWdWqVbqNQRk/RSPp/PqB1JDPX7faQ+GHxFB0maS7rjykTKUT08WeYqddYkiTisryd194bdNOX7kmiTmmUyDkKIjP5RFIUgCLJkZ5IkGTEmte5kHGQiTI4l3UOHtczkmDL7LykoSUgNu6UO01LyUV5MpBuu1KGT1J+Mm4yL1D2T9JYk0qQZhtQyi6IoI6HkvsnEkCxjlbGSx+wo4SXNRo46/8pHuS4kOTbsIOq6bkY0SpJTbke62g6XH+i6nu3v8BjD2msyuTVMB0pNyGGNyGHH4H6//4S2myTEhBDZ5+Q+y3gAmVakjM1w+bkQIqPVZKylDp88R+XaHj5Xh0k6eb7JtTDs9DwcA7m+jjq1DtNvkhCEr8hAmVCWJjEy0S3XvDwXNE3Ljo3cb3meyv/L/Zb7OnyOy9gMk5pSq+83v/nNC11TX1EPX2/Hvc8cp4W+z19ai4gEVEXwdxYruLpKs+0R+BE6sONFfLLbRxegqwIVgSLA1RQUAY96IdE3jGMqUNBU6qaKc0i+9cKYgqESxgkbXpQl/FxVsODqeHFKvKlCoKkCVxN4UcIXLZ9+nDBmqRR1hcVGnjiJebw7oB/GHIQxYZwydw1To2apqJaGUATvr7dp+TFTtoahCCqGim6ohLbGdsvj4YGHdbhvYZIQJTDt6BR0BUtR0BWBVTZRDRUjl+q2+W2fwIuIwgRhKCiWhg4QxuiuniZeCiYJCV7LJ4piui0fAUTdgK4X0h5EFGwN21Tx/ZSoq82USVSF//u9NVqDkCujLqWiyeyFMZIkob83oLPXY+thm4NBSJDATMMlnzfQTBXNTk0poiBi594+iiqwLBUSgeHqRGFE0A2xSmZKbmmHlHHOIg4jDm7vghBUTlQQakqhJWFEkoBRcDALLv29FtHAR8/ZKKqC307JLL/joRoa+ekacRDRfbxH6AUMDrxDOlCkzqO9gO52H6+TxiVOIFc0UTWFIIjTMs0EdFvHcjWiw/LsXN3ByBms3dqns9unWrbQNAXPi4j8kE43AEVQKpjkRlwqC2WCXkDQD9AOtd3iII2zoigIXSHXKCIU8Ft9gn5Ad6tL6EfEfpow0xwdp15ENTWad3bwOz6q8RX5F3oRrUdtkjgmDmLyk0UmLk9gT89gjo+x9le/Zv/GGl88bNHqhwjAMhVWzjUw9NTdFlKNwMiPiIMYs2iiO+l3F0VX0WwVoSgkiUA1VJyRYnoe9waEXkA0CLNSWM8PEYZGdaaCqmnojobhpms2CiK2rj6GOMEqWyiagqIJ3EYJd7xC694Wva0WQk2Tp0beQjU1cpN14jCi83ATANU20GwDp15FCAW/06W71cZv9dlYa9Jv9ilaKiQJg06A0BTKY3msikN+okQURCiqimpoJFF6PCDhwWeb7D7cp7fXJ4oSdjs+f/HwA8xi/jtf857VXt1rnmwv8z4D8Oabb/Lee+99jW6Rjy9C83wbquf7oIf+NvX5PmL+on1+zPF50T4/hhi/6L68rPFfRqy+63hPGwNeEXav2pGmqmpWTilLWiuVSiZcv7u7Sz6fZ39/H8dxMvqm2WzSaDQy981Wq0WtVmMwGGQaXZI4k6VvwBNC8pLKefToERMTE5mm1s2bN5mdneXatWvMzs5mTqU3btzg5MmTXLt2jcnJSTzPy3T3JiYmUBQlc+SUJX+QklS+7zMxMfGEY+nk5CT379/PqLelpaXMtVJSXh999BGnTp3i008/ZXp6OtNwkw6e9+7dY3x8nLW1NUZGRtjd3aVYLGaJGpmgqFarGb0otdwePHiQUUSnT5/m6tWrmb7e+fPneeedd7h8+XJGdb3//vuZftrp06f58ssvmZubY21tLaOIRkZGMlJLJvqArJxWvre2tsbU1BRra2ssLCxw8+ZNVlZW+OCDD54gyN5///1MV+/KlSt89NFHXLx4kffffz/TDFtaWuLGjRsZcTg6Osr+/j6lUilLjshSV0llyVhJbT+pEyiJS0nWnT9/PiPLpI7ZMP23vLzMtWvXsjlIum15eZk7d+4wMzPDo0ePsjXqum6WpJWJRrm+5XGcmZnJyEMZl2vXrnHu3Dnee++9jBC7cuUKv/rVr7h06RIffPABly9fzlyH33vvvYywW11dzcjEu3fvZsSd1LaTph6qqmZmK5Jaq1arPHjwIKNdT548ya1btzK6bHl5OaMfP/nkEy5cuMDVq1e5cuUKv/3tb/nJT37Cb37zG958883s8b333mN1dTXTvvv8888zh9eZmRnu3LnD1NQUjx8/znQQpU6jLLF1XRchRFbCK0tcm80mtVotW+N3797NCDhJtC57eY2XAAAgAElEQVQuLvL5559nx0y6M6+srGQ0pTz2169fZ2VlJaMr5XH46KOPWF1d5fbt28zPz2faeHfu3Ml0EaWj8ujoaBZnec2Joohf/OIX/NVf/dUPdu191Z5siqahGQah5zNfMNnbH6TEVZSw10tLmaumwlLB4HrLxw+TVPcK2A9i5oomF8ZMdtoBfhhRdQxURXD7oH9Ycpom5B4PIqo1m5NzRR6udxk8aKIoAi+K2Q9iEqCkCXRFkCSpE23D0jAVga4q5IomTtmi5UXU/Yh+EEGcUHV1NEXQ2/dwDYUHPZ9emLrMksR0o5hWqDIeJbSCiKKq0BMx9/shi67OII456MZ0mx57foRCgqYoqIqgqKq0w5hbHZ8JW6dqgKUIvL0+pYZL2A8JegG+F7LbCTDzBvMnKyhC4LU8oiCGJDVo6O0Psi+FVt7EcHV2HrTxwhg1SqjldHJVm62Oz629AVN1m2oQ0H7c47yr8XEY8+F2l7cUwfrHW5z6d8/jTkW0/vln5Gwd29FR45iw5dHpB6iqgpEz6O/1KUyWGD9Tp/O4ReRFJAopETVTJokT/I6H4ZrorklCfFgGqVA5VWOw3aOz2SIOUuOH4lQJoQgGu228/Q66ax4aVPgMuj6RF6JZGk7NRXMtkiCiu9EkDKJ0Xdk6iRAoSpqY8ZpeWha7q+B1fQb9kNb+ANfRUxrQi1FNheK4C0LgNz2MnI5ZMLHLOV6bb7D3xRa97Tbb2316XZ/JhQoFU+WX7z5Gi+BP3zqBaip4LY84jOh3A4yciV1xMurOKFjEYZiWZOoqWpLg1B3aa210W8csGUR+TPPODkE/IApjgrZPEidMvjWHVXbobR7gVC12vtjD64c8vLPHQcdjZqmFUK6hGhp2xeaMq/PurT029vq8MV8jimLUnIFqqqmGHKkZSBzGeC0f3TVwGnkiPyDqBxTmaljlHGHfIw4igu4gvSfoKrpjkrPL6K7D7vUNFAHth3t4TY84jFn6iz+neHqe2//k/0AIBXvERDUV/HZAFEB/r0378QFey6e32yP2IxQ1TRYaBYPdWzskUYJAYfKnJ9Asg+76Ln7XY+TyeYJOB6e+Q+QFjJzx6W6kOn9xEJOQkAQRqpkmclVDR6gKes5FL+bx9lp01zawxxucXznL//s//ku27hyQAKauoVnmD3ORfNVeSpM/Jg4TYd9EujzrvWe9/137HHebLzrOcfb528Tid9Xnee9/l1i8aJ/n6bv9WPs8bX9/VwTdD7Xen9fnea/D8ei77zLecY7xj7m9IuxeUhPH/EXqD//wDzOyRVVVWq1WZmRQr9fZ2trKntdqNfb397M/4mu1WvY4LK4vXUQlLSfLVCWFI51CpbaUJICGCTJJ0BWLRVqtVva8Uqlkc9jd3c3KUaWgv0wISadJqWkmKR2pkzasVSapIUlISQonn89nWmXDtNawS+iwK2ixWMyoJElQSQrpqDYcfEW7ARmdFoZhpncnSaZhWvGott2wLpqMn6Th5NyHtc+O6qQNO8lK3YOjNN8wMShLnIf3S+qmyf2WcZQUoCQN5UVpmFAb1jYbvmhJ+mp4bcrj1O/3n9B0k7pkww6iww6+kt6SpKWcuyQwhzUEh51bJeEltdAkFXqU1srlctlFWJJvkiCUVJwkDeVcfN/PyLzh1+XaHNYETJLkawSepNgkSTbs3ioJRUmpSc2+YY3AYX04Wb48rH03TL0Nu9IOOyk/zWF6WKdueK3LG5WMiTzG8rPytWFNO1m6LOcq14d0/pX7P2xwM0zZDZN9kmqV5KZcw++8886xr6mvqIevt+PeZ47ToiDgL+1TJFGMAGZdHUMRiAS8OGYQJ6mhhCI48CP6T/pPoAmYLxjYimBvEJGQsFyxSYBruwOiQ224QRTjqgrjFYuRvMGNR20O/JhpWyOvCe72AoIYTuYMLFUgNAVLFahKqtWmagooEEbQGQT4SWpwYWsKVskiTBLeubnLbj/42hwBHFVgKIJumJpQCJEaTIxbGgppKW2UxDSDBEMFV1UIEmgHMe0wTSiezumMWjqOo6GbGm7NQiBorrUJggg/TChUbWonSvgdn9hPJ5IkCa39AYNegGNrqKogiqHXC3h4MKB3qA8YKALd1tjYHxBECStjLicqNv0DjzCI2PMjVE1h8bUabtXFKOVoP9pn74tdVF3ByBtEYUp3GYdkn2aph4SUSRRE9LZ7pGJ2oBkabj3VYiMBvxvitwOsikmu7iJ0FUjoPGoT+uHhNrWU/gojzIKVar4dnuOKphD70eH5npAEqTNq6AcMdlPKX3M0FF3BHXHTktwgor/XZ3DgEQxC4igm6AbEUYKiirRENUzQHI2RpTTJY1XyqY7d5gFG3kJ3dXrbbSIvItB0jJyJpSZ4g4DNdkCt6lIu23TWm+x+sUsSx2hmmjwz8ybdnS5hP8TImaCkGnsIiPyYsB+m5JsAIgj6Qfr/JCXhNFNFNVXGrixgOCaxHxD5ETufreH7Ec3NLrmSiVuxU3fdIGZ3q0trt083iHAcnVMXxjFcHa81IA4PNfs0BbtokSSQJAKr7KCaeloqq2nY9QIogrA7IA4ietv7CFUlPzmCUFT8dofOepPWvT1CLyTyIzRbQ7d1Zv7Bz9Edg8f/8l0gJolCgm5Ab6dHQoKqqQyaHkEnIOHQbVg7dAhUBQnpsdZdk7HVSaKBR2+vi1UpUj03h0gizIKD3+zid3p0Hu/it/rotp7q2RVz6I6JXSuj6CqKrhGHEd5+l6DbBSHYetRj/fNtHl17QBLFGKrCf3jvffS8+52vec9qr+41T7aXeZ+BJwm7w+1/a2rnZdI736XPi2iDyeffd5/jvPdD9/mmeD8vFj/kON/33H7s6/1l9fm+Yv5dxpPtx07Y/X6mGX+Pm0x8yETEcInk8MKRiaVut5tRY7J8Uy4oaTbgum72XNM0CoUCjuNgGAaO46Dreubq2mg0MAyDSqWCoijUajUA6vU6SZJQr9eJ4zijYqQDrHys1WooikK9Xse2bSYmJjBNk1KpRKlUolwuMzo6imma1Go1crkck5OTaJrGxMQEuq4zPz+PbducOHECVVVZXl5G0zSWl5cRQvDaa69hWRanT5/GcRyWlpbI5/MsLCzgui5TU1PkcjlGR0cpFApMT09TLpcZGRmhWCxSr9dpNBrU63VmZmYoFAo0Gg10XefEiRM4jsPMzEw2pq7rnDp1CsuyWF1dxXGc7HFpaQlN0zh58iSmabK4uIhpmiwvL+M4TjaXubk5Go0Gs7OzTExMcOLECebn52k0Gpw8eZJyuczy8jIjIyOsrq5i2zavvfYauq5z4cIFLMtiaWkJwzC4dOkSpmly6dIlNE1jdXUVwzC4ePEi+Xyec+fOUavVuHTpEmNjY5w6dYparZaNPTU1xfj4eDaPRqORfeb06dPUajVWV1cplUpcvHiRarXKysoK1WqVixcvUqlUePPNN7Esi8uXL5PP53n99ddxXZdLly6Rz+d54403KJVKXLp0iVKpxIULF6jVarz22mvU63VOnjzJ6OgoCwsLzM7OsrCwwOLiIpOTkywtLdFoNLJ4XLx4kXq9zptvvkmhUGB1dZVcLsfrr79OoVDgypUrOI7DH/3RH1Eul7ly5QpRFHH58mV0Xef111/HsiwuXryI67rZvq2urlKv13njjTcYGxvj7NmzjI2NsbCwwPj4OKdOnWJubi6L4eTkJMvLy5TLZc6fP0+pVGJlZYVKpcKVK1coFotcuXKFXC7HT37yEwzD4Oc//zlCiGyOv/jFL3Bdl5/+9Kfous7bb7+N4zi89dZbFAoFfvazn+E4DmfPniWfz3P58mXq9Trnz59nbGyM8+fPMzk5yalTpxgfH2dxcZGpqSnm5uaYmJhgZmaGubk5pqamWFpaYm5ujjNnzjA2NpYdy9dee41KpcLKygqmabK6uoplWaysrOA4DpcvX0ZVVVZXV8nn81y6dClbj7ZtZ+vz3LlzGIbBhQsXMAyDM2fOYJomZ8+exXXd7PNzc3PZtcB1XRqNBqZpUqlUKBQKlEolCoXCKy27H1kTQ2XUKvC4H7DvpUYNG4OQHS9CVxRcVeF8yeZc0UQAFV1wNm9woWQyoirs9kM2vYiNQcSvdgbM/eIs//AvfoZvauz4EZ0oQc8bzC9W6Bkq+37MqKszmjcomBqv5U1KusqmH1GeyDM+V6I8kSdXswn8EH8QIIDHLY+PN7t8sN7hlw9a9EomuXEXO2fw+lINoT39i1YvSjgIYoLD3yY1ReCqAi9OqJka07ZGK0zoR2kprRclqId6dglgCtjyY/pxjAgTCmMu7oiLqis4dYdOlNAJY/Z3etz/dJugFxIMAry2R2+njzIIcR0d3dEhTAj7AfcOBuz4EVuDkLV+yFY34OFOnyBKGLVUcnGCZmuMna9jVywKhsrJM3Vy4wUKMzXMoomiCPJjeeIkQTV0xi9PM7oyjpE3KJ2oUV+ZoTBVRjUU/LYPCei2BrrCvTv7fPHpFs5omZ5m8OH1bW7f3+Pg7gGBl2DXihiFHKWFEZyam5pEaAKhQn9/QGezk5ZMmhpG3kZId/B+iNf06O/36aw32b6xw96DZproihOIEvy2f+gIqxL0AoQisMsWuqmhmRq5hkNhMk9yaEaSH82jGDrVpUnykxUMVydOBGvvPKS11qG8OEFxpkZ5xGFyZY6Jn60w/fNV3vgHV2jM1IgjaN5rEg5CQOB3fHZv7tLZ7FCYKrDbC/n4ow0ONru01zsYOZv8eAlnxCE/lkO3dBRDQbd1nLpD5WQFo2DS3xtQmK6jmwZG3sFuVCkvzXLi33mTynSJsZMV4kHEYH+Aflh2fWutTexonFyqcfriOIZrpOYfvYCgGxB5EX7Hp7vTO0wuCoQqUgKQGKEm+M0eUd8HVSHsD1A1LS1J7njk5mfILcyjWSr5iRzF6SK5URdFVTCLJgcffoJiOyz8o/+AxuXTVJamiIMkM/5QdAWrmJ5XuYZLbanG+OUJygtlrKoNCMJehFO16O82aT9u4Tc9Oo922f7gFkkY4h20CQc+JAm5iRqDg4C13zwk9EVqbBFDb3uf/vYBrbsbtO6t017boLu+R9DuMbFQxtYT9CRJS9drTmr28qr93rajhN3R/w83+aPp8N9DT/vMD93nm2ihpz0/bh/46u/BF+lzdI4/xj7PavK958XvaZ897vhHt/+i43xfc/sxrPfn7d/30We4PW8fnrX9bzve847X70N7Rdi9pCaO+YvUH//xH2fEim3b7O/vZ+VvkmKThgZSkH50dJSNjY2svHNiYiJ7f3NzMys/LBQKma6aLI2UtJukwIadHfv9fqZdJ8sUpY6eNDSQxhbSIEDOsdFo0G63cV03Mz4YJuyGabCn2XdLMkk6asrSUUntSfLw4OAgo/lKpVJGIMr9lHOWJJ7UOBvW+4KvTmqphyfJIEkTHXUWHXaklbp50pn34OAgI+uGqTZJBX4TsjvstDqs4TfszCrHknSVfF+SXsPOokCmEyc/B2RUlmmm5ST2oXCzJKlkwljTtCwJLLcnaak4jrPk8bCmnaTvZEmp3BdpdnLU2XV4X6WjqyTGhvX7pF7aMHEnCa04jrP4SB26YbfXp+kHHhwcZGWlkkQc1teT2nmSHpR95dySJMniLWMk1688psPrTAjxhPutPA8khSdpPyDTW5SUoCTvho/tUTdeqQEo5ybXnZzTUbryqBuuEOKJHwBkG+4zTJfKOHmel/3III+B/KyMlWxSJ3DYXVgSt7/61a+ee30cbq+oh6+3495njtPiKOK/KL6Wlq0BJ1ydUVPNjCHWBukan7ANVMBLEvb9kIMgoahBxdBoRwntMKZ/SIrlNIGhCqxanp2dDr73FW3sGAoVR2en5TGIoaSnJF1ZU7AUwUGQuqsu1R10EpJY4HshQZzgJwmDBNY6PhtD2/zZQpkRS+eDx20eNVM67XlNF1AxVHKqQgRESVrq2o8i1gcRESk5KEgdcftRTC+GUVNlytYo6iqGqmDmjVR0P0kIgoi9XoiqCUbH8gRxwvpGBzVKKBgqTsHArlp4Bz6DpoeqKiQk3G96xHGCogjCOObzdpDpAc4VdM6NuLSjhP1eSNXVqZQs5v/4DE6jwN71Bwz2OwQdn8iP8VoemqtjFi1IYnRbQzUOKVfpTD4ID0sT0+t6LBScooXuGnR3+xxstimP5sk1irijJVTbIOr7REGIt9Mi9AJaawdEfohVsFB0hShIqb44SrBH8pTm66m7ahyxffUR3c02cRSjmSql2WJa+hkkxEkCUboGVVMjHIQEnYDQD0kSiLyQyIuwazZW0cYqmqiWjmaZ+K0e/f0+Qc8niRKcEQfdTg0rVE1FLzgkcYKed4i9gN7mAV67j9/2Cb2Q9uMOmq2Ra7jkxgoYBZtea4CiCHKVAnreTmOWAElMFEZ0H+8QBRFhLwQFFCFQXRunVsAs2ul11dCAhDiI8fY7bF97RH+/h9fygdSMonuQ6kNWxnPYBYvcRAHd1WivtQh6AXEUQwxCS3Xq8qM5QKR6b5pAtTRiP4255uoIAUmYrnmznEOxTXLjI4SdLv3dJmHfJ2z3GTQHeG2fxoU5yifHMKo14jji4LMvGOw0ad7bJ44ikighCmKCXkpVOiM2VjmHVXLxex5xFBF2fRRVoOpKqj0pNDRLQygKmmuhWUZawusFRAOPcODjtwYouorTKKXfEXaahH6AWy+lZGWnj+ZYFKbrHNzf4/E7t+nudtFtnVwtxxv/11+hfo8/+Ly61zzZXuZ9Br5O2MHxCLXhzwz3eZ5D5Is4x75In2dt43mf+TH3edGYHyeer/p8uz5Pi/0P0ed523jZ6+J5n33RPseZ4zfNDV4Rdq/akRYEAe12Oyuhi+OYXq/HYDDIEiKy3CwMQ6Ioot/v43leVmIKaYIm/WMhLW2UyROZ/JB/1Ou6jmVZOI6DaZrYtp2Vskm3TKkvBuA4TuY2miQJjuMA6QKXhJ1hGJRKpczowDRNCoUChmHgui6O45DP5ykWi+TzecrlMoZhUC6XAahUKgghGB0dRdM0RkdHMQyDqakpkiRhdnYWTdOYnJxEVVUmJycBGB0dzRxhDcNgZGQEx3Go1WrZ66VSiWKxiG3buK5LLpfDtm1KpRKmaVIul8nlckxPT2OaJlNTU6iqyujoKACzs7OoqsrCwgIACwsLKIrC3NwcQghmZ2cxDIOZmRls22ZqagrbtpmZmaFcLjMxMZERfeVymXq9zsTEBOVymcnJSarVakYYLi0tUSgUOH36dEYwaZrGmTNnMAyDc+fOoapq9vrZs2fRNI3z58+Ty+VYXFzEtm1WVlYYHR1lcXGRSqXCiRMnmJyczEis6enp7LWFhQXK5XI23zNnzlAqlVhaWsK2bc6fP4/jOFy4cAHXdbl48SK5XC4j6iRx98Ybb5DL5bh48SLFYpGVlZVsTqVSieXl5Yyik3OT1OHCwgKNRoP5+Xnq9Tpnz57NHovFYjYnSXadPXsW0zR56623sCyLCxcu4Pt+RiDKR0ncraysoCgKS0tLlEolzpw5Q6VS4dy5c5TLZebn5ykWi4yPj2fPp6amMnpNEomVSoVTp05RLBY5d+4chUKBCxcuZGRcPp/nypUraJrGG2+8gWEY2XNJRb7xxhtYlsVbb72FYRi8/fbb2edyuRwXLlzIaDbLsrK5Li4uUi6XmZ2dzajAiYkJFhYWmJqaYnZ2ltnZWer1OqdPn87IxVqtxtLSEuVyOTs2r7/+OuVymUuXLpHL5bJjvLq6immaXLx4Edu2uXz5Mq7rcv78eWzb5tSpU9mjruucPHkSy7I4efIkuVyOhYUFdF1nbm4Oy7Ko1+vkcrnsnCgWixQKBarVKvl8/omk3qv2wzchBH/+n/89VF1loWCwULYYGXE5MVNgrGByNm+QIPiy63MQxHTChFZwqGEXwt1eyJ4XZcm6sq5QVBX6QcLjR03sOKGiCeTXoZ4fs3bg4R1C5QdBzNYg4otuwJYXoSmpqO7nWz3eWe/wzkabWAhUReCFCX4Qk9cUqnq6xXFLpbvTo73XY9nRcNT09aImKKpffbmxBCzUHf7hTyZ5faFMQuomOwgjdr2Qu/2A+akif3q+jmumJgINU6NhqlypufzJRJ7VsRyqoXKrE9BWBCiw2fa5u9tHsXWmpvLMnqqSr9uU6w6liTyfNAc8sFTqZ+uoiorX9AjDmJ4XkpvMc/HNCfIFE9NQWX19gr/3h9OYejrru62AL4KY6VNVKBj867sHKH/0U+p/90/ZvrnH9rUN9r/cZ+9uk8df7LK72SUaRHTWWuxc32H7sx32bu2x+8Uu+7cPiIIEu5Zj5Owso1cWEaqGiKEwU8cdq1IYKzBzcYrq4jh2vZiWY/oRqqHj1CtUzp2gudah+aCFkTMRqqCz0aX9qE13u0dvu8f+F9u0rBM4/9l/Sye3SHe9lWq+eRHlEzXsaoFokJa9Bm2fKIhwGgXsWo78RInceB6rYhENQnrbfWqvjTN2aZ6gF7Jzc4fmvX1a9/ewa0WckSK97T7drS47N3b4/Jf3+e0/+5zb7z5k/YMHBF2fsOfRWd8j9HyKcw2KJ0ZprnUyok3RdIozDZyREtX5UUZXTlBankGzdASgmCpa3qa0MEXj9WV028DI6WiGSnFxmpk/fZvc9ChBpw+HP3x7+x0GOwcIRVBZbKDqGmbBID+WT01IEsiXTAxbR7NT/T+vNcDIG7h1h9xYSjMKReCOOKkhhKHg9wIe/XadzU826e/1CPo+3kEfoWroJZfebp/tT9cRCCLPw50ao7w0j1XOg27Q2xsQ9kMe/foWB3e3iXotunfXiLwQxdApzFZQNJUoTOju9PA7Pn4/AEWneGKMwtIC43/yB9iNBkkckhuvUliYxB2r4Y6VKMw0cMer+M0Ou9cecO//ucHujU2MUh7NMlENBUFCf2OfQauDaqq49RJCUQh7HoqmYJZchJNj6u//Heb+vT+gOJbHLVs0/pP/GMV8pWH3+9yepWH3tPaszww/fxY586ztPu31p/V51nhHnw//kX+0Sup52zg69nH7fNNnvk2fp83naCyeFbdnxeK4fY773u+iz3HnNryfL3Nuz1u7z5vz8+bwbcd51jaOsy6e1ud5+/G8OX6bPt/mHDk65o+9vSLsXlITx/xF6s/+7M8QQjyhUyVJsWKxyM7ODiMjI6yvrzMxMcH6+jpTU1Pcv3+f2dlZvvzyy0xEf3Z2ltu3b2cGCKOjo0+4yw7Tc8PEmRAiMwAwTZNWq0W1WmV3d5d6vc7u7i4jIyNsbGwwNjbG48ePnxhjc3Mz09sb1tmTLrLtdjsj1EzTzLS8gIwCGibHpOPqsD7e/v4+1WqV7e1tyuVy9iiNAZrN5hM04P7+PrlcDs/zMtJOUk1CiIygkklO6YZrmmaW5JT6eJJk2tvbywhDaeghiTrTNGk2mxn5JE0LpBaZ1BRzHCfbd0mJSd026RwqtQYLhUKmpSbJsHa7ncVJavdJqkrSW3LOR8kxy7Iyx05IiTshREa7SSdWSV5J0muY/pMUnqIoNJvNJ8ivZrOZUX9CCJrNZrYvw06tcu1JHT1FUbJ9H57z0eMkL/iSGpP6aUf1BI/qvklX5WEnVbnOJFkmE9qapqHrehZnOb48T4afy2Mo9drgK104uX/Dxidy7vJYBUFAPv+V092wdp0k0YbjN+ykfDSu8vPS7OVo2bxMsA9TdMO/Tg/fDI/qLMr35XGQY8njJtfIUT3GYa08SWDKNSp1Nn/9618f+5r6inr4ejvufeY4LUkSOv/qfybY2qR7+zbXfn2HD395i2YY0w5iVAHh0NcD+fXLVQVRkhAmh1WOQ9tUgPg5z4ebDpiqwFQECglBIgiSJE2WCJh0dFxVoZE3iOKEdj9g24v5suNnY05aGjVD4eEgZNdPtfgUYMrW0ASoikKcJPSimH6c0ApTXT65P8nQfmmKIDh8L28ovD1TwlI41G1LyaPdQTqHoqngago5S8VUFLRDjS67YhOHMQcPmwRehFAExbEctcUqftfHa3vsr3fo7XuYlo6uwdilSVQddj7bYXO7y7ubXVRg3NbpRTGbXoRGgq0qXDzTYKxk0tnoEPVSTbUkSVBNNTUesFMH2MiLsyRS6USF0lwFq1xAtQy2rj6gv526gGqmRnG6gqIpCF2DBCLPhyg+vAYIkiRGCIU4iojDOLUdiVOn1ThMQIBuaZjlHLmJOlrORRgqG+98zt7NdXJjLmbBRKjKYZ+09Dg3WUMICDp9/NaA3k6HcBCm2nF+SBzElOfL6I5GZ71L5EeYJQNFVUjCBL8f4LU8/G5ahqsaCpqlUT1VI9fI0X7UwmsO/n/23jRGsnRP7/q9Z98iImPLPbOy1q6u3m73vXP3Ge54BmMJGQwzQoIPyGKQhWzJRgwagcB8gAFkCRBYfDAfzMCIDyCZwRY2spBtrgfP3GXmLn17qz2rKvc11hNnPy8fIt9zs2pqyaqu7tuX6b+UijwR53/eJd4TEec5z/95qs86t+lQ5AXRcYzQBbptTM0dBgle1yOY9XDaNUzPwfAchC4o4gykRJg6ZZaTjSKKLCcLYwzHwvQcdNvEcG1020RoGpPdI7IoIToMKbIcwzJO2k2QeQlCUFueoXl5FnlifDG8f0jUn0y1/fKyOqmEKRBMdeSKtCCPczRTQztx7tWMaQmr6ZgIU0e3DTTTRDN0rBmfIkoZbx4Q9SLCgwihCQxbp7Hawmm62M0ammUQ7/WJByHHt47J0xynbk+dcdseZuDgNALclUW85UWK0QCZxiRHA7IoQWgCWcrp3KQZiClIL3SdbBIzORiimxq6bVA/N4/bnZm6EmtimpOkZGGEEBqGZ1OmOUk4NdVwf/Vfxf76r9Cq+X/igvJlxuffNQ/Hy/yeAfja177G97//fXVs4MnsF6XtrF47C2voLDmPa+9xOc9i93ycds7CGPhVXskAACAASURBVHx0+0XYf8+b8yJzftZ2Pm7Op8V8e9wa+DjtfNw19aRjnTXnRdbui5xXL5pz1vfpLKy5l9EefM6w+zweiTiOOTg4IMsy+v0+SZJwfHxMURQMBgOKoqDX66FpGqPRCIDRaFRtCyEYjUZVnpSS8XhclfbFcVyVCsJPF2qWZdVFtjJ/UBfppy/Uy7KsXj99jKIoEEJUzDtVkhcEAUD1vGVZ1bEUWGSaJp7nPaSrp+s69XodgHa7DUw1+IqioNVqVWw+wzBYWFjAMAwWFxfRdb0qI1TafZZlURQFMzMzVVtqP1UGrDT8lL6f67rouo7v+xVTEKDT6VAURdWnubk5YMruK4qC2dlZ4jhmbm6OsixZWFioxiCEYGZmWvLRbrcrPa/TbCPf96vX2u029XqdxcVFTNNkbm6OPM+Zn59H0zTW1tbQNI0LFy4gpeT8+fPkec758+cxDIMLFy5g2zbnz5/H931WV1fxPI/5+XmCIGBtba1i9s3Pz9Ptdpmbm6Ner7O8vFwxuGq1GsvLy9Tr9Urjb+2E5agYhooN+Morr1RtW5ZV6Q8q9tWlS5eqPimtwCAIOHfuHK1Wi3PnzjE/P8/i4iLnzp1jYWGBpaUlut0uq6urdDodLly4QLvd5pVXXsH3fS5evIhpmrz11lvYts3ly5cBKmai6tPly5cxDIO1tbWKwSiE4OrVqxUzzPd9rly5Uo3VcRzm5+dpt9vMzs5Wf3Nzc7RaLdbW1uh2u1y+fLnSAPR9n9dffx3Hcbh27RqO4/DWW29V85FlGV/4whfQdZ233noLwzD4+te/XmkAZllWzduVK1fQdZ0333wTz/N47bXX8DyPV155pWKxtdvtitG5urpKo9GomIDdbpd2u83c3BxLS0sPMQoVC/Ctt96i0WjwzjvvPKTP9/bbb9NoNHjrrbdoNptV20pL8cqVK1iWxaVLl7Asi8uXL6PrOouLi1XfXNel2+1WmnWe59FutzEMgyAIsCzrIZD28/jsRJFl/M5//LtYjTqtb3yTr/7Wb3Dp175FKAWXfJOvtlxmjOn3hw5YmmDO1ll0Tb61EPBOx0U/9QuiZWpc8EyCE6ZboEPb0nmtZvJazcQ6+V2kM3WFvRRYvFazeXvGwTN0+nlJWEjCQqIhGJWSxQsN6os1NAQ1y+BSy+ELHRdTTJl0pgY5ghXHoGFM2XhfXqnxxkqdpcBi0TM433RYqjuMToF1TUNwyTOq8TUMQcsQ2GLK8rOk5O4wZuZah8aVNsdJQS+dAuIFkg8GCXQ9Fq91qS3XMH2Dw+OIex8eMtgPKUydvUwyRCAMDYnOwpcv0zjXpd502RKCf3oQUvvFyyx86QIrv/w2b/7GL7N2dZY//3qXf+Fqh9dXavzCSp1fWgp4teFwrWGj7Qz58bu7/HB7hHOtzco3V/BnfXRzaoBQFiV5VCCLEllOtckm+2OySYnh2Rx9uMl4p8+N68f86Ad79Pcm9O/1MHwP3bKY7PXp3T7k/v97j72f7DLa7jPc6NO7e0SZgz0T4M+2CJY6uJ0awWKDmYvz1Fbn0F2H0eY+e995j957t5lZa7H09fPUFhrUVmZpXlqm8+ZF5r9ylcVvvEaw0KZIUookI09SrJpFsBDgz3k4Mw5u2yUexAw3pmW1wWKAVXMYbo4Z7owxXQN/3qexHNB9rU37aouFLy5SX2kx3Bwy2h2RDFPifkLUi+k/GAJQWwyoLQSUwMatY+5tDvnjH+5y670Djq7vkcc5hmOSDkLiowG9mzv0rm+j6Qaa5bL34112f7jH/W/fY+t79+nf3SMdThCaII8TNMvi+FaP41vHhHsTxntTHWLDNTjcGBLHBW7bxXAdGlfWyHNBPIyJDiNGm2PcGYfacsCkFzPampbvWp6JFVh4XQ+v41IkBcc3exzf6rH7k32S8fQmzcEH+2x/9z6TvQGDmzvsfG+dcDfE8iwmhsZ3Pzhk8zgmi2Pi4zGje7ukvTFGzUNoGvWlAMs3kaXE8kzKvCDtTxl9Qhbkx0doAjTbwV2cR7etqQnJTI3GxUVqa/PUV2dpXFrBW+xg1z28Tg0hBP5CB2++PQWF4xQhNOxmDd2dagDKsiRPMryFNs1/7pdo/eZ/jvv2L/BHD3rPLHX/PH5+4knMmdOPjzJ+nsXqOUvO49p7XM7pfc6ao/Z9Vs7jjv+knMf14VnHevS4Z805y/w9+vxZ2/m4OY+bl0+C/fey2zm9ffrYp3OetQ6fxHw7S87zrt1H43lzTu/3vOvvcWN80nn7ouN62vv18xLGz7oDf9rCdad6J6f1sGzbrrTXBoMBtVqtYrnFcUy73WY0GjEzM8Px8XHFZmu1WpWWW7/fx3EcHMepNNxc161YOqoEVrGUlHOsAtU0TavKZ1Vpq7rYdl23EoxX+ytmkgL9DMN46IJcbSt2GFAxgMbjMUVRMB6PARgOhxULSum3OY7DYDBA07QKwBwMBgghKk2w086nimUFVIBlHMeVRpvS8MuyDKBqW7GjFItJscZGoxGmaVbb/X4fKSX9fr8CT9VYFNusLEuiKKoYXFmWMZlMKldVpcF22lAkz/MKeN3b26MsS46OjrAsi93dXcqyZGNjg6Io2NjYQNd1Hjx4QFmWbG1tkWUZOzs7ZFnG7u4uk8mE4+Njsixja2urmg81D2oNTiaT6jWA3d1dAB48eEBRFBwcHFTbWZZx+/Zt0jTl3r17FEXB9vY2aZqyvr5OWZbs7OwgpWR3d7fqU57nHBwckKYph4eHhGGIlJIkSajVatWHapZl1dwr5+SiKBgOh+R5zr1795BS8sEHH5AkCffu3UPTNK5fv06SJNy6dYuyLFlfX0dKyebmJmVZ8uDBg4fGsLm5SRzHbG5uEkURm5ubJElSlZ2HYVitXTUvau31ej10XWd9fZ08z7lz5w5CCO7cuUNRFHz44YfV/Liuy82bNxFCcP36dXRd54c//CFJkvCjH/0IKSXXr1+vxlAUBdevXydNU27cuMFkMuHWrVvEcVy1l6Zp1WdVIq/O8SiK0HW9YkT2ej2EEPzgBz8A4Mc//jGGYfCjH/0IIQTvv/8+Qgg+/PBDAN599100TeOjjz5C0zTu3r1LFEXcunULgNu3bxPHcbU2tra2HtI2VO+XAvjV+lUMQHWOqXPv0w4hxBeBfx748snfEoCU8qmUDSHEXwT+MnANSIHvAr8tpfzDp+R8A/iPgK8CFvAh8N9LKX/3Yw/kJYdumuzujPmbf+m/4xe/vMTdBwP+6Me7yFKyEZfcj3LSUmLpAs/S+ULLxdMEcSnJdOh6Fm8JwY8OJuQSjrOS4+zERRkopMDVBXExZdnN2gZHaQFIXEOnnxfsnWiWaUDNEOQlWLpAB7qmzmg7pAgspKMzGeZkSU6Sl8zZBntJjl1IaobkIC2Ji6kr7Xc2pje6DAHnAgstzrk/TslOUf16uWSY55iawNEEcQmOpbHsmVgStFLiJiUf/D8PcA0BJRwlJf2s4DAtWA4s7LhkMJiW8436CUYh6eclB7shugDH1Jlt2JiWjm5C7+YGArBqFm/Ne7xzro64s8uxLrFrxySDEcGsg9+dsra8bp1snDDc7LEUpmRhim4bLHkWujNlRctC0r7cIg0zsklGuD/9DIvHU2aY5ZnotsFo65joaIAQMO7F1JB0axblMMFcqTPe2CebZORJAQj8uYB0nDLaCSlPJi46iqZ6cb6J5Vtohk42SSnzXsUMKwuJ0ASTXsRop4/X8nBaDTRj6gZKUVKmGkJLyaMEw7bIJwl23UU39amOWinJJjlJGCNLkKVE0zVGWyMMx8Bp2NU+ZTa9Ualb+tQ0QYfhvUOSQYRpGwhX4DSnentH6wP27/RxAwsBZGFGu26zULOxgmm5azbJ2P7eOt03MvyFBv31Y6LDEMs32fvBXQ63RkRhhkgKbN/EcKYmCnkUEx300SyD4YNDhFZi1+3pWm+7oAk0TdC90CA+jjm6foBmGAzWd5nsD9B0QTAfYHrGFHy1DJa/uoLbqU/LRsMJeTQtn5V5SW0xwJ6xp2YiwHhnxHh7hBQSu24xORgjJei2gTtjk0UZfl7ylcstEFBEJX7LRpg6RZKimQbBSpfxxgFuWjDeDQn3Iha+vIbpWWh+gNacx718iWxvi3RznSJO0TSB4djkkwhN9zE9F5nlaI6Dd+Uq+vY+k9//Hk67junZZMMQzTRAQDaekA5C8jhFs0zMWoC/2EXoGuPeIdnv/++813mHLX/5oRsDn8fPd6gL59Ps/yftcxrIexqwctac52nnSX18Uo6qTDhLDvCxcx43/kf78rS5UPu9SM6T+vKyctTzL5rzuH2elvMkQPFl5DxuTZ015/S4n2e9v0jOk+J55gSef1087lx73Paj8/eifXzcvj8v8fnX4Kccw+GQ0WhEmqYcHR0xHA7Z3d0ljmMODw+JoojDw0OKongIiInjmK2tLZIkYXd3t9ovjmP6/T55njMajRiNRgwGA8IwJI5jwjAkiqKqzclkUunowU+NBBRwEYZhxfZT+noqX8qpyHaaptVfFEVMJhPG4zGDwYAkSYiiqMrN87y6UJdyysA7XYqp/lcgptpHlVkWRVFtF0VRgXAKHFDAkwItFDigjnO67dPllkDl1qv+D8MQIUR1bAUwKide1RdVQqvKLZW5BvzU2EGx/xQgpcotlZag4zjYtl39qdeAinmoWH+KYTg3N0eWZSwuLlKWJaurq2iaRqPRIM/ziul0en/Lsmg0GjiOQ61Wq9iFjUaDIAio1+sVO0rTNLrdLqZpVrqDq6ur6LrO3NwcmjZ1B1YlxVmWVWxIxSxsNpsVOzLPc1qtFkVRVPqCs7Oz1Go1Op0Otm3TbrdpNBr4vs/MzAye51V9a7fblQOxEILFxcVK21C5Deu6zrlz5zBNk6WlJYqiYH5+vpqPPM+rvnQ6HbIso9lsVsxNXdcrJmen06nGrtiYMzMzVX9rtVqlm7iwsIBt2xWr8fLlyxVrD+DKlSsYhlE5Ib/66quYpsnVq1cpy5IrV65QliUXL158yIVYObleunQJXddZWVnBNE1mZ2cxDINut4vjOLTbbRzHoV6vEwQBnU6nYjEq99033niDTqfDm2++SavV4vXXX6dWq1Xah0obUWnSXbt2rXrPHcfh/PnzmKbJwsICQRBw4cIFgiBgbm4Oz/NotVpYllXpV6o1oEB0dU4oQPxnGH8d+C+Bf4UTsO5ZIYT4b4HfAV4H/hHwfaag3+8LIf7CE3J+DfinwJ8DfgL8Q+Ay8D8LIf6rjzmGlx5CCP6d/+N/wL/6Bv/43QHf+cEO+QnotVSz+NpiwJxnUkh4dSGg3nQIsxIpYPlal9alJq6mcdE3OV1EYAmomxqXApMFx8DUBIYQOLqgY+uUwDgrqJ+YTQyyklzCvG1yObC44pvMWDoHSY70DDIBNw8m3B+ljPKSSV6ym+QYmiAwNRCCBVujbeuYgqovhYTdOGd1PuCbF5t4J/pwlpiaT5RMQb0ZU6Nm6Uhd8OqrHb761SXWuh6WBrfDlA+GCUlZognJcVYggF6cIZdmWP7KRW4Ocv7J/QE9TdBs2OzlBXfClDQv6E8yjMBichDSu90jPJhQW2xMyzYXfEzPpHd3n80/vMveu3v01vuE+xPshg9CIAxBfaVBY7lBbbGGbmkES026r6/QON/GaXrYMz7+XB3TM6kt1ehcbdF5tU1h64iaRfuVNq3LXebeOY/bbtBaanDu7QXm3pxn+WvLeLMBwXKHxvlZTM/Bm62x9LVLLH31PDOrDayaRRZl6Cf6fnmck4xS3O4MjQvzjLYn7L9/wP77h4y3x5iOQREXHF/vEQ8luucw3jlm74d32f3j2+z98A7JYIIwdOLemCLNpiW5uoZm2qTjgqMbxxSpxO96GK5JkZe4TQev46KZGrqt01idobZUm5bFjlM0UyMdJSelvjpFVk6BoUmOVfOYe3uZAwS390L0hk2w4CMlWIHD8i9eoXl5Dm/Ww5/1GW0cEm4dEczXyeOS49s94jBD+ibv7oXcCFP8xSkbTSApkgI0jWwUYbgaTsPBblg4DQckeN069XMt7JpDMB8gNMlos4dhGei2TR6V6PbUvEG3dTRTY+bSIrWVWern56lfWMRwLdy2T7A4Q7A4Q+tCh/aVDvWVOmZgTQ0rgDTMKIspiFlbbmLWPHTbYGZthvkvLjL/xUW8rgeahm6ZSAnpaIJd95j94hWC5Q7tawssfOU8Zt3DX56lfuUiwRd+AVkCaYREJx2GJIOQpD9mstejf2cLTAur20GzLbK9bRwjZfGbrzNzaRmh68S9IclgTBEllGmOZpuEe0P6dw+w5+bRGzNopkXmN3l36ZtkTo3rO0Pi/EmF9Z+dEEJ8UQjxHwghfk8IsSmEkEKIZ9I3hBB/UQjxfSHEWAhxLIT4v4QQX39GzjdO9js+yfu+EOLffHmjebmhKlXg6eykR/d50vbp/OfJebS9s7KHzprzuPbOkvMk5s+LtvOsuTkN5nzcnKf1+XT/zprzuLn/pHMeB+S8zJxH5/d5c56nneedgyetpRfN+Tjr4tFjPOmYH2dcj1vnPy/xOcPuU452u11pVilTCE3TKi0y5Yra7/dZWlri9u3bdDodkiRhdXWVmzdvMjc3RxiGLC8vE4Yh8/PzZFlGu90mDEPm5uYoioIgCJhMJlWp6GkWmm3bD+l+NZtNiqKodNSazWblrGkYBu12m8PDw0r3y/M8NE3DcRwMw6hYfq7rVoYP6vhFUVQX8fBTR0opZQWYKdDutDOn0stSbpqn2zZNE8uyKsdQ0zQfOimVwYbS/VJtnta1U20CD+mZqTYUC1Jpcp1mIuq6XrXvOE71XqoIw7AqU1aMLSllxbZTH0AK/FMMQ8XaS9O0YvH1+30A+v0+pmnS6/WwLIujoyM0TatYfQqEVexBBdwqsPI06KkMRxQoqtpS/RsOh5Rlyf7+PlJKDg8PSdO0YpyNx+OqL0KIak0rQHU4HKLrOv1+HyEEURSRZVkF5o7HY6IoAqh0+7IsewhYTZIEIQRhGJJlWcVAVCXk29vbFEXB3t4eRVFwfHyMEKLqo5ofxeBUbqoK4B4MBkgpGY1G1bYCbtUcKdA2DMNK91G9F0VRVIzCzc1N8jxna2sLKSU7Ozvous7Ozg5CCDY2NgC4f/8+uq6zubkJUO2vWJS3b98GqLbVmHu9XsX8lFJW7MPxeFz1V611xQLd39+vxm0YBjdu3ADgzp075HleMei2t7cpy5KbN29WjMY4jrl//z5pmrK/v1+NMUkSkiRByinbVGkLqvdY06Yaesph1nGcCuBVc/cziO8wBdD+6OTvHvBEFXMhxK8Cfw04Ar4mpbx18vzXgG8DvyOE+LaUsn8qpwX8j0zxol+TUv7eyfNzwD8DflMI8fellN9+2YP7OLH69uv8lb//txl/5x9w4/vX+Z/+w7+NlJI7/YQ7/QQNEAL+aL1Px9KxNI2WpZH9cI/ZrkutbrEVpsyYGsdZiSagZk9LTbOyZDsrkRIWTjTlHkxyPF3DEHCQFPSyEgkM8hJby2lZFoGpM+tppEXJpBezmRbEucQ3NOJCshHl5BLyQpIIjS9eatMfpyQHY7quiSxKNqOcXlZiAR89GLBYs3l1xmE3ztAQ+ECclxykBRKYs3WWZj2CrGC0OcIQgkbD4UsNh43jiL24QOqCjmMwTgtmbR3z1j4/+GiXOM6Zs3X2BjE9TdAyNDJDIwRqk4yNn+zh1h3KoqR8MMC4cYTtGliBhd2wKeKCLMqmWmCxJI9ztr67TudqF93UT0o7E6LDCMPWKbM9hvcP0S0dwzXQTA0kUyDLOvmfjLnVBoZrIEuB4VrotsXiL75ONpqQDqffFZSSIssp0xzTd+i+MQVWpJQIDUxvgdargiyMiQ4HlFlJkRZYNZu0P0LoGp1XO+z/pKBIC4I5n+xEW6/zapfGuQbx0QBZFqRJyWB7SK3ro63vYde9qRPwOCOPCoKlJuk4YbA/Qjthu0XHMU7ThrJkuDWi8+ocndfbyCynSDOkLJl9rUt4MCHpJ3jdYKpPdwIApuOUIk04+mgPzdS4suDjtuamIGCa4DQcNMtkvHmE4Zo4dR8aEqQkTzPi44TGWh2v4xKPEsLtMa8EFg3fpOgn6A0b3THQHR1ZFJiBO/2dU4KmC7JJhmHrpIOQLMqB6U1PBMgiZ7zTP9Hd6+K0a1M9v9GEbJKx+/1bWIE9ZQ8GLrptUT/fRSKJD/tQStzZJlII2qZFuH3EeOuAMikoi5J0nHL44Q7DcUpRSjqzPmUBjbUOeZKRHA1JRxEIQW1lFs12KEuYuXYed66L4brIIoeyQJYJ+d13kWZAWWqYnkPmuiT9g+lvKdNA9zziwyFCN9FdB2vlIgIoxgPMLKHoH1KEE/IopswLyqKgGCe4LY9gdR5dLyDPEJbNRPeYHdzjH0ZzGKWBY/xccAv+OvAvP0/CyY2hvwZEwP8NOExvDP1ZIcSvSyn/7mNyfg3435gSLn4fOAR+hemNoTellP/+xxrFJxC//du/zQcffMDdu3f/xIX7ky7mn8aCeRJb51k5z2L+vGjO6f2ets/jcp40rpeRc3oMz8p5GsPpaTnPal/FWXM+zfft9Lg+i337WeU86xiP5pzlXDzLunhSPx5t9yzn15P6+LRz47MO3v1cfAv+/ymOjo44OjoiiiKGwyG9Xo+NjQ3CMGRjY4MoitjY2GAymXDz5k3SNK0unNfX10nTtAIotra2qrLD8XhcMe82Njbo9XocHx8zHo85Pj7m8PCwei6KInZ3dwnDsCpZVNt7e3vkec7e3h5JktDr9YjjuAJHTm8r4ECVPGZZVmno9ft9RqNRNc44jis3XMW6i+OpIHQURUgpqxI7BSqORqMK3Inj+KHtJEkeAraiKKraVizGMAwZDAZVuaMCY8qyJAxD0jRlPB6T53kF4iigSm2rPFX2p0r/FEgymUwq5mIcx0RRVAFmygU4iqKHyiwVEKUADLWflLL6wFBlywrEVOWOqnw0z3N836csS+r1erWtgFqgeqzX65RlSaPRqIBGBe4IIXBdtwIh4aemAwqsUqYRUkpc16UoCmzbrth9qixagVyaplWswXq9XgG7Smfw9OuWZVVMS3XcR/UHpZQVU1AxHpVGmmma1Go1NE2rWI2q9DkIgmpelOmElLJ6XjEYT7Miy7Ks9A3V/J0uC6/Variui23bSCmp1WqUZVk9nnZCzrKsKgltNBqUZUm326UoCprNZqVXWBQFi4uL5HlesSi73S6WZVXuxYpFGQQBmqZV7XieR7PZpNvtsrCwQK1WY2VlhUajwYULF6jX65WO4KVLl2g0Gly+fJlGo8HS0hKaptHpdCqmYhAEzM/PV07HruvSarUwDINms4nrurTbbUzTJAiCiiGqQDugAlmTJKl0OofD4Uv+JD17SCn/hpTyP5FS/p9Syt0zpPx7J4+/rcC6k+N8B/hbwAzwG4/k/NtAHfh7Cqw7ydkDfutk8zdfdAyfZBw92OFv/qX/hjzN+Na/8WcwrJ/exzM1CAyNmqGRFCXHac69SUY/zri3NWLvMEIH+vkUeCskuLpguWZTahpRUeIZgqiQ7McFEklUSCZ5iatrtC29Mn3YT8vpsdOCXl6Q6IL9rKSfluwnOfcmKUkpmbONikk3mKTcHMZc+coSX/zSIue6Hk3fYsU1aJgaYV7Ssgw8TXB+IeCbl1p87fwMryzWWPZN1jxzyrTTBFZaUmYldsNCCNCzgu6sx7VXWpi2jqsL3un6fHXOxxCC3SSfgkOmhmFoXGi6vNH1eX3W54vzNd5ZabA47xM4JuUkYxwXTDTBaJwxPIoYbY2JjiIMb2r2kA5TkGCcmCEc3+khtamZQ5EUCF0wPAjpPRgy2h4xOZgQ92PScUqe5FNTgrTAbrjUV2ZANxCGycylBeyZOpQl2STBaDSwGvUpyGKbWJ6D0ARlKbFmAqyGh9AEQtOQZYlu2zRfWaW2Oo+UgNDIopIi/+nNlfbVDqZnMunHFCdlqpPDEUcfbZ+4qEIwV0NaBg+uH5KkJbIsGW4cMzkMySYJowdHUBbUFuuEWUnh6JjBlAFmNx2cGY/xbojueAQrsxiug1lzMQMbr+ORJzlpmOJ1awjbIg1TirQkDTPScGpQYbgmhqPRvrpI960LCF0HJE7Lo8wLhlt9kmFGgUmeQDZJsesuzVfm8NsBq690ufjmArNXZ+m+Nocz4+N2apiBh2FblGkOUmJ6NnbTo8wlw+0RaTj97i+TAiRk44zJYTQ1NCkkUhbkUYIZuFX58HBzyOb3Ntl/b4/dHzygf2ePg/fvo7se7lyHsihAgD/fJFiZZ+4b79C4sIxmahi2gV2z0C0dxzE4GKbc3RqhewZ5HOPM+PgLLXRLp8wLjq9vkhc6tWvXqL/5NtbKZfSlCxgLa2BYCN0EoVEMDon39ig1i5l3vkjrS+/grS5Tf+Ui9Uur1C+fxwgCijQj3rhHPgkRtoe5eAFj6SKabWO3ZvAX56itLDJz9TzeQpdkFCH8Blp9WrLrxgN+MjJZyI/5y+a7aHn6qX0efoz4DvCfAf8SsAAkT9v5kRtDb0kp/4KU8s8Bv8TUduR3hBAzj+ScvjH061LKb0kpfx24CtxmemPoWy91VC8hXn/9dW7evMni4uITL6rh6dpdT4rTgMuzcp7FxHnRHNX+WY+hch73/1lzXqSdp+Wc7v/z5Jy1vce1c5b2Pk47Z8k5ve8n3c7p3Mcd62nxojkvst5P9/lFz8VH43nWxdP2VX9Pm89n9fFJ7Zx1nD+r+Jxh9ynH3Nwch4eHtFqtytmzKIpqEWZZVjlBtlottra2WFxcZHt7m/Pnz3Pr1i1WVlb48MMPWVlZYTQasbi4SL/f59y5c9y6dYvV1VXW19dZWFioSgR1XX/IyVSZTiiGXbvdZn9/n4WFBba2tlhaWuLu3bt0Oh3GFb8w+QAAIABJREFU4zHLy8uMx2O63S7j8ZjZ2Vk2Nzdpt9sMh0NWVla4e/du1Ua73a4AHcWQO82sU4CUctYsigLf9xmPx/i+z2AwoF6v0+/3H3KFjaKocpOt1+scHR3RarWq18MwrAwjms1mBdAIISo2oAKV1P8KzBFC0Ol0qmMlSUKr1WI8HlOv1zk4OMD3fRzHodPpVI68yuG31+vhui6e51Gr1SoX2iAIcBwH3/crZqJi5KVpWrEfXdetmG5KM1CZfSjGn2LFKYBNscCUO6kC44QQlXZdlmUVcKjWnCpZVsCZEKLaL0mSSiNwMplUJchSTi/QTrMgFQgJPzUegSmLUumqqe3TjDXllqv6Z9tTwtNpwFLlKRdhVe6sDE3UeaP2VWCmruuVVqRiPZ52jAUq8PO09ppqW2k7Sikr3cfTbrHKVVW9f6dBTeUQrMBYdY6ddgW2LKtyGh6NRhiGUbnaKj3DyWRS6Tkq/Td1nCzLHgKcVYl7WZZYllVpPypNwM3NzYolWBQFk8kEKadaf6o0X0rJ9vY2eZ5X4PtpxqFicCpAXIHeilGnAFnlKtxoNCp2rzpXFRD/WQ4hhAv8mZPNv/OYXf4O8FeBPw/816ee/xefkvMPgBj4VSGEI6X8TE1Efa7Dzp0d/tf/9HdZm/VZbFg8OJieE0kJng6zloauaWjAKC/ZjXN6afmQQ6yKvUlGkpXMOQarvoWlC/bjnH6aE01NMpm1TTQxLVkFaJsauYS9pGCYlTQtnbyUxEWJqQtmbZ1BXrId5UxV1qBj6XimhjfJuPHdDUxLpz/JOBgm7CU5o1yiC7gbpsx3XDQgGmeUpcS2dOp1m/FRTNOArTDDbvu8dWmedBKjxTlZWrB9b0Br1uOrV1oc7oTEcU7gGczXbX68H2IbGgu+xXLbpj1jk8cFRVpi+gaGZeA0XTRdY7w7olZKLN8iizPC3ZBUSjY2R9jbYwJLx3SNqdaZOS2JDI8n3Ptnd+hcatNYrQMS43DCuz/aww91VvJy6hSqC0a9mCjKCWoWRVKy9Cu/QPcbNYTM0V0Xd36WbDCg/+57FMkWMi/QbBPDsbDbTeoL82g6kGfERwMAZCnRLQPKkvhogNuuo5sayWCC1fDRbXP6ThgmWW+A3fAYbfXIopTJXoRmaFi+SXwUIktJMk5xpGS27TK8dUjkm+imRp4UZJOc9itdpAS/ZnL1K0voroMsSpL+GCtw8F6bQXemunBJP8T0HXTHosxyNF3DCmzi4wmD9QPypMDyLfS2QZEU5PGJA3qcYbgzpMMx4UGI0DTSUcTBB1u4Mw66pdG7d8hokLJ9PKHT9VlOCrpfaLH8Z780LQfNsqmph5Rk4whh6HjzLfIwZrC+DUJDGAKRSWordbw0R+YlcT9GInFbDs6Mw2h7RNyP0Q2N8c6QdHiA6dv4CzUQGnZ9qgmcxzkH2zHZ7T4rr7ZJemNqS000Q0cWJZO9PkIbkEcxmsjwujWyMEY3dbyOjz/JaC3XycKM5HgCeUkeZnjzMzidGTxdoyxKogcPcBcX8C/NgRMghaAMh2h+HYImaDp22MfqzoGUCL+Ot3IFLw6R0Rg5HlBMRlDkmEGA8GvIeEI+6lGMemiWhdGZoxz1kJqO5vqIoqB2MUDz6wjHRxYZ0vFpJ0f86/p1hGkx2h9RagafnHffywkp5d84vX2Gi78n3hgSQvwtpt8zv8HD3zNPvDEkhPgt4PeY3hj69gsO4xML9RtTxbOAjrMCBU8DAB8XT2PinCU+iZznBdqexlZ62X17Vu7zAkfP8z6p/T/pds7CBHtSzuO2z5LzLMD2WfFZW+8fd+6fty/Pau9FzpHPOsPuc8DuU47t7W3iOKYoCpIkwfM8er1eVa6qSklt264MDx48eECe55Wo/v379wFYX1+nKAru3r1blbiFYciDBw+Iooitra2KeaeYcaPRqAK4PM/j6OjoodJGVXJ348YNTNPk/v37lemAlNNSv8lkwtbWFlEUcXBwQBzHlc5er9erWH29Xq8q51MGDJ7nVSWQytghSZLKbCFJEg4ODiozhjzP2dnZqVhucRyzt7dXPU4mE3Z2dqo24zhmPB5XjLjxeIyUkl6vR7PZrABLZWyhgENlaKHaiqKIPM8rUGN/f588zx/SE4yiqOrD8fFxxSxUeoQK0IjjGM/zKjBOGYucZt6VZcnh4WEFhJzWGVQsPjUmxV5S7MA4jivtwPF4TKfTIYoi0jSt5lYZfyizAgWmjEYjgiCoSpMV21FpGqoSV+VMrIwyTret5lz1Q4FwqnRSCFGV2yoHYrUelAagKqFUfVDgKvyUaakAO9WOKjNWeorqfVPApDJnUGzJNE0rFuaj5bendQuFmJZ3ep6HlPIhYC7LsupLXfVXAZoKyDs976d1EtW2AhrDMKTZbFZl0VEUVbp7qvx2Zmam0nNUnw8KUFWuy6Zp4rpu1T8lyqqAf5V7Gtg+Ojqi3W7T7/cr8DkIggowPz4+xvO8ivUopazOFwV2WpZVfcGpUmcVSs9SgaKqrPbnIF5hWi57IKXcfMzrPzx5fPOR59965PUqpJSpEOJ94EvAFabluZ+ZGO5PAdssh71+wqWFACHg/v6EE0gGQ9NomFONuLat8+4geSxYB1Pavq2BdrKvrms0bJ37QjDOCkoEuZRc9CwWHYPdvMTSpmWqQwXKSYkhQBOCrIQrNYvXLZ3vHk3op9N1NsynwF6S5NRdg0kvRkY5uZSMcok46UvXMTgapfiBie7ohPsTwlISSkkBjIqSQkruPOjTmGvw6uvzDHfHFHmJ1AS9fszFLy1SX2tw94d7xHlJ0zN5e85nc5BS903mFwLsmo3u6MT9mCzKp2BUnBFqGollYPYi8jTHrtm4HRd9nJKbkhDwAhPbMTEDE83QGO+MKeMcHIPh3pi5VzrIUmJKWFgIeP/eAKlrXHAM8nh6M+Vof8L9ewXvfOsC8fYujasX0F2LYjQmHQ5JRzE4NZLd+2imjmlOIZBsOEIPAjBdikmE4VgITaDbFkWSIjRtyvwyday6hzebkycpZTYFoqyaj92oMbx1j9pig2QwwQ4s0tFUS63Mc7KoIB2nU2OLaNrfdJTithwM16DMSob3erRfm8NwpoxD3TLQLAsERIcj7FYdd9Yj7Y+ReQGGdnKcCWVeInOJMHSGG0PKbOp0YtZMLN+e/kgXQCkZrB9i+kt4szV2/uiYPEoxPZNkmOE0LJyGTTJMqTUc9pOclqGTDXpoxjLuynny40NkloEmsFt1JjuHxEdD7Jka/kKH+KCHlCcGXYGFY5kk/RApITqOiPsJVmDhdz2yOKfIyinAp2vE/Qir7lBbbpLHBckoRTM0Gm2H/f0J968fcfVrS8T9EabrUKTT76MizSjzHE3X0Z0pK1GWEs3UsE2ddDz9/k/HKZODEN3WScMEt+3jdtu0v3AFKXSEYVDkBXqRITQdbWYOGU5/G9GaA7+B3LxBWeTIYR8GPfTWLEJoaDMdyjxDlAX68kWwfZKf/CEUGe4bX0ZKKI520WozyCRCuHW07hKUOSJPEPZUw7e48z7kGWg60eGAf/xf/D1+7V/7q+gzjU/qI/BTjz+NN4aA6jeDAmGeN15mztPAgkeff15g4Xnj02L2vIy5UM+dBtTO2u7zzOPPS87TzFMel6PiLO39PJ0jp4HVs/bjeef+45yHT+rXJ31uv8z4HLD7lGN1dZWdnR2azSbj8bgyBFDghJQS27YZj8c0m00ODg6YnZ1lY2ODc+fOsb6+zrlz57hx4wbnzp3jzp07XLt2jffff5/Lly9z8+ZNXnnlFT766CPW1tZYX19ndXUVgPn5efb39+l2uwRBUJkcRFGE7/uMRiMajQb7+/t0Oh12dnZYWVlhfX2dV199lRs3brCwsEAURVy6dIn19XXW1tbIsozV1dVKP08x8sqyZG5uDiEErVaLfr9fsc/UWJMkqZwuW60WAN1ul729vaqttbU1bt++zeLiImEYcv78eSaTCefPnydJkmp7eXmZNE1ZWFggjmPm5+er4ygjBE3TqNfr1Gq1iuGlwAjFmDs+Pqbdblfjv3//Pmtra1Vf1Pjfe+89Ll68SBiGnDt3jvF4XM35wsIC6+vrzM7OcnR0RL1eJ03Th0pCFRBimmYFWoVhSKvVQghRsfzq9Tqj0YjZ2dmKvTgYDCq34E6nw/HxMd1ut2Iz7e/vU6vVGAwGWJb1kN6fAl5OOwSfdhBWLLYkSSo2mAI5bduu+qbAn729vYpp2Ol0ODo6YmZmplrf4/GYWq1WOR0Ph0MajcZDwJxyFVZlro8y4hTTToHZirnmui5BEDAcDvF9n1qtRr1eZzAY4Pt+ZVoRhmHlfKxeV20rVqTv+0wmE4IgqEBlz/MeAqqAynVZOS+r91OxBtXxlGuzbduV2Ygqp1XnX6PR4Pj4GN/3CYKgel6V5arjKZ1EdUwFhgkhHgJB1bnk+34FoikQUjHplCNwr9cjSZJKE3AymVTl2gpcVGM+DcbBtHxY/VhRpbpqnahz+fDwkPn5eXZ3d1leXubevXuf4CfrS4vVk8fHgXVIKUMhRB9oCiFqUsqREKIONJ6Wd/L8l4BzfMYAu6DTxDgpiWwhOdoe8SDKMcSUxdayDWZsfWr2EBe4uuCca5CXGZNC4p64usalRBNQN3QcTcMWgnFWUpwAcmsNm6MoZ5QUlBL2kpwraw0WTJ20H5OmJWaUYSJ5EBWkpUQC845BUU6tZL8+6/MHeyGDrCQuJbfDlFqisTNKuVy3adg6cw0bb5Dw4XFEy9Kp6RotXRAdTAjTgqKEw7RgUkgGWUFWSlIJdUNw78cbHF3fpeYY2KZOzdKxAoPJ7pjO1Vmu/fIFdn+wRZmVXH5tkStAuNfHrtt4XR+r7tN5zWdyMCA+HnFvvc/RUcS9nTECwdevtJClBAlex2fx8hyCkvhwiOEYaLZOuBOCEBieiWHpNFcblHlBdBxT5iW1tOTLyzVEwwFdIKOc3jAhTgoaLYejzR6tlRmOv/NdknFGEedEvQkyz2ks19Etg2QUoTs2Zs0jG4YM3r8xZc05NrppoBk61kx9emNha588SvBnOhTJ1N01DSPyMKLMcqLDPoY3LU+VxbQkV2gahmuRDKfgZR5lyLIEKdEtDQnopkaRlTgzOnrdmrqDbvfQdA1h6PhzDZLxiOOb++iWTnzYQxY5dqtGmeWkvYjJUUge5cSDqXuq13bxWg79+0OSomD/aMooqwlB0HSot100U3B8c5faYp3O1Q6gg66RHI8oi4LaXI1grs6SNgW6ju8e0StKZP4uwcosVt2nSDJAYvoudrPOZO+IdBRCKRHmCQvcdLFqHpqh4zRr9G7uYDgZhmUgjOlNFbsBuqlTpAVFUhAs1AiWGhRRjmHrzJxroTsmg3s9utlUdmB4f8C5b13B8G3yMCINY8a7Q3RLx215GJ5DsDxLmaRkk4TJXo88zYl7MbKQuB0PwzZwZjyEaVAkEclwQuMXvopwfIQxBfwQIEwHETQhixBZAroGi+dhb4NkEHLwT/4R1kyN9hsX0II6mt9A+AEiiSgRmOdfpTzYJNu5h7l8GWN+dcpQ1DQQOsKtg+1BFiLSCIoc68Kr3Ppf/i5HN+5z/3t3EQhM3/vZfUB+MvGn7sYQUN04ftzF81ku9J9UCvc0ZtSTcp7ktvq4nLO+dtZ+n7WPzwOifZz5exro9CI5TzrGWRlsj7b7ojnwfOzGF23nLHPxstfN8673j3OOqPyz5pw1nhe8f565eNL24/ZVz0n5J8ttP0vxOWD3KceDBw8e0lHLsqwShVdghCrRPDg4qITmDcPgzp07aJpWsd1u3LhBHMe8//775HnOzZs3mUwmfPTRR/T7fW7evEmSJFWbOzs7lcC+Ytqptnd3d3FdtxK3v3XrFoZhcPfuXbIs47333qvYfUVRVLp7d+7cIY5j7ty5QxRFPHjwgPF4zPr6eiVKPxwOK8ZYvV6v2G0KAFJsntu3b1dlgFJKbt26RRzHXL9+nSRJKg2/W7dukSQJt2/fJo5j7t69Wz0/Ho+5detWVfanGIdKu08x5xQ4qeZWzb0yKlDC/Xfu3KEsSz744AOSJOGjjz4iTVPee+89xuMxH330EUmScPfu3art8XhMWZakacrBwQGj0Qhd1ysG3fHxccVmUkCPYhyeNiRQLrs7OzuVlqF6PxXLT+kPJknC9vb2Qyy/o6Ojiv2nyiNVuaQyYFDAjyprjOO4YpQpkEex92BqtnDauXh3d5c8zyvmqOrrwcEBk8mEg4MDwjDk6OiIMAw5PDysjChOr0UpJePxuCrdBKqyUcUaU+tiPB5XzDjFclTzpJx+x+Mx+/v7FEVRta1Ypkrb8fDwkPF4TL/fZzKZVNqHp0tV1Xs5Go1wXbf6wanYkkDFoszznDzPiaKIo6OjimmpNNwU2y8MQ/b39x96jzY3NxkMBlWf1Lwr1qpi4ioDGaWvp8qObduuQNggCKoyc8VgVWXY6rNFvc8KCJ1MJgghHgIlhRAVKKjWiRqjApmVDqJidKq1pBiP9+/fr9i/P2On2LNGcPL4NIeMkKmOXQ0Yncp5Wl548lg7SyeEEB884aWLZ8l/npj0huSl5GrdwjM09FLi6BrrYUohJbO2jmNqdHyTjVHKXpihC2iZGmlZEBWShinwhca4KAnzksDQiKRk0TLIpSRFUEhJw9JxXWOqreUaSEPDazrYvkn/3oC6peM7BnW3YBBPHVnjssQWAnLJTprRtLQpEAj4mkBISVhIbo8S2o4JcU5g6cw5+tQsQsI4LylliUAQ5iWZlAzyh8sfhrlEkGPrglQXWKYJuqBIJZCz95Md6udazJxvEh2FyCzBX5zBDnRgyppNB+FUg6tbJwtjlhdqhPsTVl0T4Zv0kpxLq3U0TYAQWK5GfXWOcd1heP+Qoihxmg6TXkQ+ynHqNnEvxut62A2LMitorDUwPQunbmP6FuOdEdn1A0TTJtc1Ol2P5KBP2tMo85LJQYjMJUVeILOU5uVZ7KZOmRVE+70p80zTKNOcNIwp0wxvdmYK2Fs2umuT9ccM7+9i+i5ZGE8NC8KIMi0wAwfNmGrBaa5FNo7QdAG6ht1wyCYZZmDi2lNDhjIrEQLKQiIEcMIGk2VBnpRTUKlpM9kfInQdwzU5vn1MkUvmOw3CnQGTgzF5FKFpgixMEQLCo4jJYUSw4GPN2ITbI/S0YHeSk5kaohfjz7jUOh5lWjDZH+POBuiWhExHMw2ySYIsSkzfQpQSwzYwbIP99w/IJxlZmGC3AkzHQnds8jhBpgVlmhMdT9n8lm9PDUQKg9w0sWoG2STGabnEvZCoF+G1XYSpY9Wm+qlZNMHyLZAl8dEYu+FhBjZlkmPYGs1LLbIoJR2m6DWLvXc3WPuV1zE9h7i3gWEbxL0YmLIhyyzDnqlR5iVOK0C3TNxW7aQ0GHRHB12n9fYbGPU6en2GQrPQgw6yyBB5gtQt0A2k6SH9NhIJUqDHQ4ThYU7+mOZbVwi3DknGCY5bIKMRopSwfBVaS5Qf/gGkEfrcJZASWZ8FTUPkGWga6CdGXZaP1E0oCrKN2yy+fZG832ftS+fY+IPbfPhX/i3W/t3fIrj2xsv++PtZxWfixtCn+T0DVNInT2JtPQvQedZF+PNeuD8JtHvaBftZ2zlLzum+P21cP6uc0/v8rHIejaeVQn5SOc/q6+PAq+dt56w5zwKcX8Z6PwsY+Wmti9PxPCDhWd6TxwGGiqjwWQTtPgfsPuW4cuUKt27dYnFxkZ2dHebm5tB1nXa7/RAIUBQFrutWJY5KX25zc5O1tTXu3bvH+fPnee+997h27Rrvvfcer732Gh9++GHFuHv11Ve5efP/Y+/NYyTJ8vu+z4s7I++qrKvr7qrqu/qYnt7Z2V0e4pKgKFuUTJEGLFmG5RMgDFmCDQG25X+svyxDAmXIhAxYhwHaf9iySFkmQZsSL+xyd9w908d09/R9V9ddmZVX3PH8R9SLza7tnj6mZ3bWmAc0siszfxEv3nsRmfmLz+/7vcWRI0e4e/cu4+PjPH78mJGREQqFArVaLddGU7SbInNmZmZYW1tjbGyMjY2NXKNucXGRW7ducejQoXyfqg9Xr17l0KFDXLt2Laf95ubmePz4MVNTU6ytreVlqcosQNd1bNvOybh2u02j0ciP8/79+zmdc/jwYW7cuMHhw4e5du0aR48ezY/3448/Zmlpidu3b3P06FHu3LnD4uJirulnmiaTk5NsbGzkZJrSllNacOr4d3d3c9JQUY0HDx7k7t27HD16lBs3bnDmzBk+/PBDlpeXuXr1KkeOHMHzPI4cOcKlS5dYWFjgk08+yfs0OTlJmqaMjo7mtJ+iwJSGnOqDmvdSqcTKygrT09Osrq4yOTnJgwcPOHLkCNeuXePQoUNcv36duT3qb2FhIdcj3NnZYXp6miAIGB8fJwxDxsfHkVLSaDRygwTVhyAIcpdcIE8cKzqtVqvltOfTp08ZHR0lCIJ8H0o/cXJykm63y8zMDL7vMzk5SRRFTExM5ITdzs4OY2Nj+L7P2NgYaZoyPDyMrutMTEzQbDYpFou5A69qmqbR7/epVqtsb2/n+oiDuouPHz9menoaz/M4cOAADx48yPsyMzOTP9/tdpmcnMTzPCYmJgjDkNHRUXzfz+doeHgYIURuKFEqlXLnU9/3cwJOJa5UybfSOFxbW2N8fJzV1VUajUZOffq+z+zsLHEc5zTo9PR0/qh0KT3PY3x8PNeObDabAM8kzgYJxDAM87lUJfdCiGfoQNVUUlbFDuoKKi1EICf6lBN0kiTPODMrzcShoaH83F1fX2dkZISNjQ2mpqZYWVlhbm6OW7dufb4X16/aGzWnXEQTcLsT8vWhApYpcC1B1da5tONxJ0n56WMNOt2ItB1SMgQ6gs0wS6ilQDOSGEKSSuhJyZaUfPPwMFVHR3gxUkIap/jdAKMXM/vOLNX5BhuXHuJtdREaFIYcgnaIUTSZPzoGgLe2S68d0HzapRdnrq8yzVxdR6oORVMj7EdEScrdXkQvDjlYNNGilLmCiSMED70YEWYJfktk+akwA/YYs3UMTbDi7elYArGlMzpRpOAYCGC76dPa9qiaGn4roDheRNc1/G0Pf8ejPFnGLGSJnbAf0by9jl1zKQy7JEHC4tFhtu80ibyY2TNTFOouUb+PlClx32fr6iOSUJKEKVKmdJo+3X6E50Vs3W0xf2oEKVMMU6c0XtwrqXQY/8bxzCii9BiZSpIr61SnqpQaxcxEIs7INsMxqMyNYjgm/bUdwnaf6sIB0iiht7aD6Vq440PIOEX2fcLdHq07K9j1EgKN/laXJEoojpbwtloIKQnafXprHYShIZMUzTSxLJNot0eapGzc2CLyYuZ/7jDuRIPrv3MV3dRZ+PpMlijc7hL2QuJ+jFk0MV1zz102c8ntrsUUhhzSRBJ5EaXRIkJA0AkYPjLFg9XbXPiTJ5x6d4qlYxNsX1tHNzTMokUapfS3PEgkNoIxW6cVpcRlm1LDpTw5jDtSZfXCQ9YvrlKZLGelzM0AicQdKSDjjAwNOiFxP6Q8XsQuWUR+jP9gm6FDE9glh97THYJWjySIkIlEIkmDmOJEDSR46zvEPQe7XmbnzhY7D1rIKMHb8Rg/O4NRLNB+uEXYDdA0gWYKSBKC7Q4SiV4wMQomvc0uhSGH9q7PzqNdJg7WWfneLWZ//gyN04e5+y/Ok8Yphq0T+xFaxyNq90miGLtaojw7TuKHJGGEVS6iGQZht48MPJzF9xDFCsJ0SZFgmCATRBoSGSVis8hurBOkklE9QthFhK6jH3mfYv0upWULNDM7MXstpJ3p34mojz5/ArG9ApqGrDSQmoaQEoRAIJBJBEIgdYekPIQIexizh7j/299j8+PHbN1Zpz47TNLa4vE/+DWO/vf/8Iu/QH4+7UtxY+iLbuo7x4t+PMPr016vQ1Dt//t1iSPVXiVBsD/2dWNeRB69TkJuMBn0qvvfn0B6ncTHm8S8zt/w7Di+6np4nb69CYG5n2J71QTS4H5eN+n0On17WQLube9n/3NvupY+zSl28O/nbfdlsa+zvS9LE/svRF+1N2tCiGvHjh07du3ai25YZe39998nDMP8x3+hUGB3dzcvh3Qch263i+M4eYmbMhUYFOIH8h/hSjhfif4bhkGSJLiuSxiGOX1jWVZO20RRRLlcptVqYRgGnudRKBTwfT8vAXQchzRNc8oJsoWs9KsGXUSLxSK9Xi8vTyyVSrlhRLPZzMsQy+Vynozq9/uUy+X8uJVOmDrOwRNOmRao/u2nEdXzihQbfN6yLLrdLq7r5jpgqpxTOZt6npcnq4DcDEI1lahQpYKDr6mxUvOpdOHU8apEju/7OWFYKBRyekkZEgyWo6rk3eD+VZmq0jlU86u0ytRxqjG1bTsvtfU8Ly9LVXRjrVbLS0AHDSgGzRGEEHlSSs2NMn1QySvP8xBC5HOi5kLtw/O8vIS2Xq/n+mmqbLfdblOv1/P1o8hD1fdBowrl9KrKPFUySh2fSjyqddDtdvN1rcp01doc/FuVQbfbbSqVSv6oxndnZ+cZIxFVzqv6puZOPSryTTn8qj6pZKyaC3XeuK5Lu92mVqvRarXyBF2j0WBra4vZ2dk8Eba5uZnPsZpby7JyLTw1h4PnvjKDUOeUWl9qLhXFqAxJ1AeWSgQq/UB1jg6uf7UddS6pWNWfwb8vXLjwytfUvRsQ16WUx1856BWaEMIHbCnlD30iCyF+EfjnwEUp5TsviG+S/ZCqDJAPu3svV6WUP2SJK4T4TeDPA78opfwXn6Hvr/Q58zpt5/FT/suZbzBu69iawNU1ojSlm0IrjPFTKLsGk0MO61seXpii7SW+esnzvz/owHijwJ/+xhRxN2Tn4S5dL6aXQtnRadQcnKEikZ+w/nCHMEpxLQ2kxHUt7LK1R7L16ax36TR9gjhl1YtBDfCdAAAgAElEQVRpxSkHbINh26DkZgTfta0+zSCmnUBJFyyWLDTA0QVPvJhVP6agCSxNcKBgUjY1kr0S3u0wowL9VFI2NaYqNkMVC7dqQ5ol8dqtgCRKKBUMNFPDqWfOqkmYohkC3dAROhTqLkkcI9MsQRl1Y/y2RxqnBK0QkLijZWIvIhWSNIxx6wWiXkTYjzAKBsVRl85an37TQ3dNTMekNuZm1+KigdA0SuM1zEoBoevEPQ+z5NBbb9N90iQIEzpbHuUhh2LNRjM0NMugdnAMRNYv3cq2E7S7RLt9CiM1CqM1Ej9EpilhxyOJYsJ2n9gPQUp008BwLUhSkjAh6Ph7yUMTq2iRppBEKVE3yPZhG9gVmyQWeDs9EpnilCzSUBJ2fZCSNJEYlo5dsdBNHcO10R0Dfyejqc1Cdv3wtjysskN1dhgE+Dt9Ht3apNcJmD2YufiGbQ/N1JASkjBh516LNEqJwgRh6ZjDBWbemWXy/WNoIiXqdFn53m16qy0k2bg4VRvd1Al7md5eEqYkUYJVzOZBaCKb/5qD0DP9wKjnITSBVbQy12DLQOgC0EiTBLNgoukGCFi7/JTeRp/iiItVMqkvjCAEtB83AYnlWmimhmZqJHFKEiTolo5hG0T9kDSVBH72XcCtOuhW5iLsNzt0HjUxXRO75uxp2VkYjpU5/5YKSGDt/H36Wx2W/vKfoTg5jtR1tHIdRudBaIg0hj0SVSKQmobv1Ak1G8I+VhrgkCBkikQiIh+aq1kSzrSQgQ9xiByZI61Pom0/QOvuQKEMhpVRdDJLCkphgOUghQ5CkJou0jDRgh4i9tn5+DadK5fpf+d3EUKgl0qc+Ef/+1u77g22z+Oz5iWfM38R+F+A70opv/WC+CfAJDAppXwqhDgArOy9bEopfwhZF0L8BvCXgL8kpfxfP0Pf3/rnDJDffB6knQb/Pe+5wdfU95fPI2bwvW9rP6+6v/8/x3zatl405i+bg69iPtt6f9P9vO58vY118Wl9etlYvMrf+49HSplLRb3t9lk/Z74i7L7gNj8/z6NHj1hYWMiptyRJcv0xlURS+mYqGdRutxkaGmJtbY2JiYlntnH06FFu376dk1enTp3i2rVrHD9+nGvXruV0mHr/1NQUm5ubjIyM4LoupmnmSRL1w14lEFTCbWxsjMePH3Pw4EFu377N4cOHuXz5MsvLy3z00UccO3aMy5cvc/To0Zy8++STT3LKbWFhgQcPHjA3N8fTp0/zclxVZqhcTwdprgMHDvDo0SMmJyd5+vTpM4TZxx9/zPLyMleuXOHs2bN89NFHnDhxgkuXLuV9OHLkCDdu3Mgpt6WlJR48eJB/aZiYmGBnZwfTNImi6JmT1DTNvGxY0WqPHj3KHXpPnDjBzZs3WV5e5uLFi5w+fZrz58/ntN/y8nI+B7du3eLgwYPcu3ePuT068sCBA8/ozg0mNlRi1XEctra2qNfrOa30+PFjDh06lFOOt27d4vjx41y5ciXvw5EjR7h8+TLHjh3j1q1bLCws5I9q348fP2ZycpLt7e1cT7FYLOalsK6b/UBUSdCRkRHa7Tblcpnt7e2cHFP04/T0dD7Pt2/f5vjx49y8eZNTp07ltOfVq1dZXFwkCAIWFhZIkiQfD0XHzc/Ps7q6mhsiDA0NPWNoIITITULUGlV9GR0dZX19nampKZ48eZKvVTX/aq0eOnSIGzducPToUa5du8bi4iJXr17l8OHD3Lx5k4MHD3Lz5s1n+mZZFkNDQ3mSTZXrqoSdcnotl8t5Qr7ZbDI6OpqTdo8fP+bw4cNcv36dpaWlfB2px8uXL3P48GE+/vhjZmZm6HQ6TExM0Gq18kSlSqip81QlNgcdllUCUAiRJ3eVFmGpVKLX6+Ulryq5P+g2rJKh6sNMmVso4w8gT3orMxWlxTc2NsbTp09z6nFxcZE7d+4wOzvLnTt3fmTX3ddoj/Yep573ohCiSJasa0opOwBSyrYQYpesXGkKuP6cULW9h2+3u5+9aXpmJrEWJCwUTQwBK2FCN5Yo5cJOP+Zmv4sm4AU5urwNWzplU2O26tBZ6zE0XYYg4dL5VRwBc65JG4j8iGsbfZ60Q8asLFkYSUna8hl3LVaetCm7Jv1eRJCkrAcx635GIz8NYoZqNkbR4PZaj26U0NtzwegmktudgIWSTZxKDhZN5lwDhEZl2MGqWFgppEmK3woo+wl3OwGOLpiq2lQLJk7BRCaZkJddt5k/NMzmrW3aKx0aC/UsYScEaZzSvNPC7wZEgOnuMrE4RLPp83SlQ9HUaNQd/H5ML4gIY8nq3W0e9zP9vzM1m91mQDOVOCWL47M1DFvHdEyckoXf8vF7IY8+8SgVDHQN3GGX3mYPwzJBkwwfGUc3DQ584xg3Ljzkg9/8ELohlSc6s4s16sMulXqJqO+jWRlBaxYdwm5A8/YWQhMYpQKGF1AcGyKNE6xKie1PHuNve9QPT+DUS/TXMw1Mp1YmjRKS++sUR3QQ4DV9Ok87FIYKuI2s9FXTdZIgJvQiRJpiWzpuzcHb9dm90UbTNYqNAn4roPO0S22+ilN30U2N0ngZq1pGd0x6TzbRdY0kSoi6fUoHGkTdkKqlUSpb9NfbFEdc3BGX2uIkVrXExoU7GKZO63GbghCUJ4qUZxsMnziIM3kAY3SS3q2bDB9ug0zpb3ZwKlkCLOyEBL2ItZUOcZgwXM7K+MyCSa/l01rvYZkalqGTxgkIQXHUJQ5SRpYn0SyDjYuPib0Qd9Ql9iJ0K9OpKzZc0ijF3/EwXYPe+m5Gm2kCwzaQSLprWVl1aayI4WSJVTSBU3UpnzpF6dgxtn7/j+jfv0+hUUdzLPROj9KBMr31LmnLpzI1hFlysIoFzFoJ03XYvPQQb7NNcaTE7pWPsU9+HWN0Er2zhuw1SUtDSARaGkOaINIUDItCsItpOKAbGFEfogDsUlbiuvUEQh9RGwHTQrhVSGJEfxuBBLeGVInAOECE/ay81rBJC1WkZpEgEUmA2V3HFzYda4jkoz9BfPTHxDduZ+dZKqnNjH5OV8AfSevuPX6aOF9x77GzL0bF/dCNoefEfKmauhn/KsTV/ueEeH1y61ViBt/7OvsZfO15NNanlTq+zZiXjcVniXkbpNiLxnN/zKvOm3rt84550fh9WWKe1z6vc2Q/3bg/5lXn+FX6Ohiz/7X9dOWLkmove6/6e7APaZp+6th+GdpXhN1bauIV70h961vfysmhbrdLpVLJibp2u43rurk75CBFpp5XpJFabIp+goy4U9tWFEyv18vJNNd1CYKAUqn0jHOpIo5KpVJOxagf+SphqDTDpJR58kSRQ2pbg3SeYRh5+aIi6NTx+b6fk1SlUinXB1OUm6KaFOUmpcwJNpX9Vk6bSv9NkVX7iTv1BUElURTt1u/3KRaL+fGqOEWNtdvtPH6QflNOp4qcUn0ZpP3UcQySd0qMX9FeitZT2nWKuFNuqYp6GpxftT2VJALyZJF6r9qWSsCqbQ6uOdVH5VSrkjgq2TNIecZxnCd91DENXujgByWVg4Sk67p5f9VcKDMEZT6iEk1qXNS+FYmo1oFyVlVabcoMQ5VXDBpmCJHpsKl5VOfL4PwN0pDKKGFwXahxUiYUjuPkSSlFHqrxVH1RpcyDbrODlJtaq4MOq4PrXLmnqTmsVqu0223GxsbyBGmz2WRoaCg3Men3+/k5PkjkqrlKkiSnAtUaV8lpyEprFVUpxA9IT5W8VlSnKpUNwzAfRyHEM3ShojtVYk+tSTXmau2cP3/+la+pPyLCrgA0yQTBp6SUK/te/wngj4E/klL+9MDzfwT8JPCXpZS/sS/G5Ac/ruryM7j3vernzOu09vomf2P8HIdLFhO2zs1eyLqfkAImcLxq4+qCrSDBS1Ie+y/yh83IOlODo2WbkiHA0OhEKU/ilJ12iKnBTNHi0FCBDS9ipRPSj7PPE0sDEBhCYAoYLxgYCAwNmmHC3V62bstGdu2LpWSsYGIAD/oRvShlEDkparBQsrE1gaMLHFunVMxcWAGQkMqU2EuQqcQYKuA4BokfIwQIXcvcUk0NzdTRDQ2/E0AqM8LKyBJ2aZSSRhKZpnQ2+himhl228NshXifEcXQMx+DhtsdmNySWkjiVVE2dqqNzYNjFck2sRoGCY5CGmTuovxvgd0PiICZKIAGEkEgpsCwNTROM7SUPy5N1kijB2/J4fGuD1SdthmsOtZpDY7GO2yjhjg2hWwbeZoskDJGJxN/t013rYTgGheEC7midysxoNjhC0HmwTtTzMMsuMk0y8i1NKTQqJH5IsNsnjSVJkBD1I9I4xXQzCjGjtCSkkMQJnbUuUT/CjyVpkjIyXUWmGXko97LA1dkKbqOAWXTQbQPNNIiDCH87269uaAhdQzd1gl1/b5x8vKbP0NIw5YkShZEaANvXnxJ2M1kAq2xTmc6SWJptITQD3bXpPFjF22zhNT3SMN0j9DKiL+rHBF6EaWq4DRfDMdBtnTjIDCIMW0e3dMJuSBKmOFUL3dYpT9ZI45Tu6p4RxLCbEXdSErQzl9Y0SRGawKk5aKZG6ickUUqwGxCHMe5QAaNoUhh2SYOshLYwUqY608AariFMne7dx8RegFUtIaWkt9ok9jMzDLvqUpkZwywXsEouvfUddu+tUpqboXpkAf3o19AOLKITIyIPrb0OaZxpygUeaW8XnDKMzoC2Z4hmFUCYkIQIKRFhF5lGoFmkdpFQdxBCw4p7gAChI8IemrebaeFpWdJcaiapWyM1LMJUgEywE49ESgLhgGZga/DHf/vv8wd/7x+jIfn2nznO2W8vM/wf/jef/YL3nPYjIOxOAxfJTCd+KBO5d2OoS3ZjaGjg+RbZjaHjUsofujEkhDhPpmF3Skr5xqYTn8fnDLyYsIO3R2G9TsyrkD9vI+Z5/170njeN+aIIp+cd549TzKfN02eJUX+/6LXPc+1+njFv0rcXjePrzNfrnCufhRjc/zfwFWH3Vcuaon4mJye5e/cuExMTPHz4kAMHDmBZFo1GIydk1A9xlYgbHx9nc3Mzp1lmZmZ4/PhxThAdO3aMTz75JCevlJ7a4cOHuXv3bq5lt7CwkLvHrq2t0Wg0KBaLuf6VWqiqbFY5l66trTE3N8fNmzdzeu348eNcunQpp9sU3be8vMzly5c5dOgQn3zyCYcPH84Js0ePHuWaduPj47Tb7TwRo+s6hUIhTyA2m02Gh4fZ2tpienqaBw8e5O64i4uLXL9+nVOnTnHlyhWWl5e5dOkSZ86cyXX1rl+/ntNeijicn5/PSbO1tbU8+TGYyFSur5VKJS9RXF9fZ2Zmhjt37uRjffjwYS5evMjZs2c5f/487733Hh9++CGnT5/Ox2WQOFRjv7i4mOuuPXnyhNHRUVqtFsViMU+EKCrKNE02Nzdz0u7gwYM5rajm/erVq/nxq8ezZ89y8eLF/LiXl5dz8lC5CT969IgDBw6wsrLCxMQEa2trjIyM5Ek1lahVidlKpZKXj66vrzM7O5u76Cqi8t69e/lxKgry9OnTXLx4MZ+r06dP8+GHH3Ly5MmcOLt16xZLS0u5Dp3qy9bWFpVKJS9DlTLTW7Rtm36/z9DQUK5NqPqk6K4bN25w4sQJrly5klN+Z86c4eLFi5w7d44PPvggn6t3332X73//+5w9ezZ//7Vr13IyUfVNaSEqfT+VDFNaiCoh1+v1qNfreamr0mUc1IJU60JRoadPn+aDDz5gYWGBy5cvMzY2lrsXD54TiopUJceqdFYl+FRJdqlUIo7jPNmoEqIqka7KidVaU4SgKn9ViUCVvATytak0Cbe3txkbG8vXwYMHDzh27Fi+Dj7++GNOnDjB2/7y/3k0KaUnhPh94BeAXwF+bd9bfnnvcX9Z62+TJex+GfiNfa/964AD/F+fJVn3ebWCLjm3PML5jzfZjXTKumBXg0gX/NlfOMKB0SKf/N5tRggwNIOamXCtE5I+Z1spcLhs07B07vUjmlGWkLOE4JsNl3JBxyxaaEnKeGIgXEnTi9iMUjaCFG1vGzrQ0gS/8P4kQZry4Xef5OW3FVMw7xo86kdc2w1omJkT7IRloAvJ3V5EIMHRNbaDGEfXKJkaJUun0w7xkxQ/TgkkHDoxwuR4kdaDXdIoxXR0DFsnaAZ4vZDdtk+hbDE6WQYN3EaBJEiIgxgRZl/y7IqNbusIBMaQw62L61hxypFTY5gFA03XeXRnB+9ph3acOdMeLlsMWxpDwy5u1WHmpw5jVW366002V1p8fHEdR8JE2cKuF9BtndUtj+12mHlERClzYy6RH1MfKiGTFH+rS3ezR9T0GB8qUBtxccoWMk4pTY5Rnh3H29rBqJTY+M4d+ptddMcg9GJ6uz7F0RJz9TL9jSaGY2NVXOrH51i/cJut608p1AukieTu5TXiZJVzv3Ias1Ji4+JDDNugvtRAM3WEYbB5ZZXtG5uMnx7DHSuy+3CXGMH3Vnr4wC+cG6c6WWPo0CRb97e5/rvXKDgG+kaPoB2iGR2mfvIIpckhVr5znf5mLxv7KGX3XhOrVGDi7Ay7T1ps396h049Y//4TTv7SGSYWp3jynU/wd316a11kKhk/PY7XbLP7aIs0TBG6wCzZFMcqCOWEHadEvShLgB4o0d/2sesOI0fH0UxB884WTqPGzLdPEfs+3tMtYj8g9nyat7bpbXSpzFQIux5SglW20E0N3TQYPjGH3/LwLt7FcAzSOMUuW1hlizRJiZE0H+zitXzqc1WEqaGbGsGuR9zPkqG9G+sEux61+R7Nu9s07+8w8xNLmLUyH/3WZbYfNTnxzSnsgkF3tU1npY3QBZWFKaZ//n2qR5aI2y1YWCaaOoqTBogkRCQh0rBIHt2DoI9WG4UoJNm+heh1EIunQegQR2AZSKuATCI0rYzwO6RpSlM6+LFBJhVZoqALCkGLem8DoeukUgNNJ9VtukaJKDEpJ31sEjAdEt2mn2oIoWHpGv1Lf8Kh4BaL/9HXKAxXMXUN+8Bzoecf13YTCIARIcTk/htDgJJj2J90u0z2OfMO+0hukd0YOgH4wJdSMFbd7H8e5TZIQ6m2n/Z6EdXzpjEvonheFvM8WudlxNHL9jP4/JvEvGwsfhQxzxsL9fijivm0efosMZ/22qdt422s3cF1+bZj3qRvb2NdvGwbz6Pk9h/X/vfub/u3t7+PX7b2FWH3lpp4xTtSP/MzP5OTLkpHTemrKV0tpZ+ldMgUsaQIljiOc4pFSvlMUkUlexQFNqj5pl4f1JNT1JP6Ma9op0FtM/UjXgiRlwIqQXtFeAmRaVSlaZqTY4P7HiSsBl1iFWk3SLftp/ue10dFCqk+qKSJ2hf84ARU9NdgqamiFsMwfEZvbLDPrus+Q0UpSg7IiaE4jnPqD8jJMqX9pRJdSg9OCPFD4zJIfalHNVdq/oGcIlRkmRAiL41U5gODNJ6itwa32e/3nyHNBvetadoztKQixpQpyP51pMg2RVmpZJXqE/zAFUzRj2o81HEoomtQP1HN635Cb3CNA8/Mv9JdU+OgSj3V/5X24OD7lXahWg9Km06Rd8o9Ve1zMKGrSDt13Eq3cb923iAVqNaj2t7+v5X2XZIkOfU6WCqvrg/q3O10Ovl1Qa07pY0J5GtXEa1KE3G/3t6ghqI6b9X6VueRmmNN0/K5GDyn1LkzuF3VB7VGTNPkO9/5zitfU38UhN3e6z8L/B6wDbwvpby99/z7wB8AHjAvpWwNxAwB94EK8BeklP9s7/lR4LvAIvCnpJR/+Bn7/tbJh7jT5vZf/be58OEqt29s0U3BSySWAFuDU8NFikj6SebGerMT0E8kgkzfbTBxp6xN3h0qUDc1VvoRvT3n2GLB5OR0GcvKvmSFvZjYT3GGHZySwfpKl85OnxU/wY9TjtYLFHWNdpSw40fc7ESkZH0q6BolQ2M3TOgmkumCSdnIrq9RKnnQC/H3vtrYmqBhZWW/piYwNYGtZRSfpQlGJsu4RYvOWpc4THBrDmiCOEoIgphON6JYsWmMZ4mxJMyIPFIwCpleWRylyFSivu8ZtoFVNCmOuET9iP6Wx9Zmj62NHmgCTcDBE6NUGi7uUCkrfdR1kjjB32zT3uix/sk2pmNQrNqZuUeSEvYiEj9BaiCAylQFq5hR6GmU4u34SJnmume6rVOZHqIyPUR5ZgKrXGDnk/t4Gy1aj5oEuwHdtR56wWDya5OYjkkSZa6naZTsEVo2UT8gCTISTiaZGYJZdKgfmiYJIpo3H6EZOna1RNjx6G3ukgQpaZKgIUiTlKATEAcJQT/CNPTM7MHWMfYMJ/yWT+zHJH7C8LFx6gsj6E5mftNf3SHsevS3MrOO4kgJoUEaJLRW2qzf3KE8XqRxsIZdLqAbGmuX1uhtdimOl7FLFrX5IYQhSLwwmz8hsUouznCFJIyI+h6JH5OGmRECAtIUZJrib3vopk5tcYLCSI3ywSn6q5u0bz4g6HhEvRCzaKHbBv2NHnGQUFscwa4UKE40EJpG1Onh7XTYfbBBEmTjWxqvURit0F1p4m11aT5oEfsR5QNlrKJFcaSIZmlZqW4vpL/VwyyYFGoFzJKLXjDpPG7S3+zg7fikcUJx1EWmZKW1UlIYLjL8tVMc/A/+LTS3SGoW8J0aoeFS9Hcwox4i6CCTGGmXssTc5mNSy0XOngQj04OUSKQETxiEqUY5amEmAWgmqaaD5RJJjVasIYXAESl21KUQNPfGU6Nj1fD0IiVTwxKgR1nlZmgVSdExBGhJiNbb5slv/T/c+LV/gmZonPj3/zSjXz+J/Y1femvXvcH2RRN2e6//DtmNob8upfy1fa/9PeCvAv+5lPLvDDz/N4D/FvjnUso/vy/m3wD+GdmNoT/7Gfv+uRB26kb94I9r9f9Po2vU/9+EyHkbFM+LYp7Xx+fFvArxs/99n1fM/ue/iJhXmdtPm7e3EfMqdNmPqm9vc+1+2c6RN415lW28bG5ftj6f9x74irD7qu213//93+cnfuInctJuZmYm1wBL0zTXyyqXy9i2nZcjCiGoVqt5IkFpvW1vbzM1NZVr2g06kx49epRPPvmE5eVlrl+/njucKjfZxcVFHjx4wMTEBOvr6zQajdwgQpkQDJZutlot5ubmWFlZ4fDhw8/oqCmSTBFU77zzTk4vKY03pS938+ZNFhcXefjwYS6mr/TBBstvhRDPmCUsLCywvr7O0tJSrlGmNPyuXLnCyZMnn3Gufeedd3Lqb5BAO336dN6He/fu5VpuQ0NDOc2lkkRSyry0d2dnh6WlJZ4+fcrc3FxOEKkx/uijj3jnnXeeeVQ0lyKpTp48mRNVirhTTqaKdtzd3c3LWdXYK4OB3d3dnIibmprKiUk1B5cvX+bkyZNcuHCBM2fOcOnSJc6dO8f58+fz8VHE2fHjx3M9QrUGV1ZWcmODkZGRfB2oMkqVAKpWq2xtbeXOxWodq3V97Ngxrly5wpkzZ7h8+XK+Ls6dO8f3v//93GX37NmzfPzxx/k4nThxgtu3bzM/P8/du3eZmZlhY2ODsbExVldXqVareV+AXG9RJZa3t7dzrUOl2ah0BY8dO5aTdWqNfve73+W9997j/PnznDt3jgsXLnD27Fk+/PBD3nnnnVyXUdFwat08efKEiYmJ3AF2Z2cnT5qphKUQ4pnS8PX1dcbHx3n69Cmzs7Pcu3cvJwsHXZcVFXv58mUWFhbo9/scOXKEDz/8kJmZGW7dusXMzAx3795lbm6Ohw8fMj8/z5MnT5iamsr7tLGxwfj4OFtbWwwPD7O5uUmj0aDVauXaeoOmMEozcGdnJ3+fIiqVCYYq3R4aGso1B+/fv5+PtXKJVmTl4Ly+juHE22xCiH8N+K8HnrL2nv/+wHN/S0r52wBSyn8psh9M/ylwSQjxe3sxP0eWJ/krg8m6vZgdIcS/B/xvwD8VQvwhWcLvZ8k07/7uZ03WfV4t9fuA4NSxERIh+H+vblI0NBwN+onkw+0eSyWboqFhaJkG3c1uSNXUWa46dKKENT9myNIZsXVsW0fXNaIwYcwx2I1SyoYkTCQrzYDlM2OE3ZDmep+pnz7D0b/4bZofXaF46RqdtS4T7ZC1jR7dMKE2VqQCXLm1A4AmQBeCuqljaYJaUadi6biGoBelJFJiCI2K6XCtHdBLJEEqWfFjDJGV047YBqQQCYikJHjSYahs4VgaaSzo9yIOLI8SpCk3PniKHqdUUkl7rYtOZjpg2Dqald31JQGkZG2jRxynzB0aplCxcBtFwm7Izp0WuqUxPltlfLYKEopjZexagcQPSeMI3S6iGTppt4dmGoTNgHLNyegrP8Z0MgOHyoEyTr2A7hg8uLDK6oNdhseLmKZG2AlJoqxE16gb1Odr6LaB4Rg4ByawZ+cInj7N3F81gVkusnN7DbNoYlg6JIKhI3Ns39/i3u9exTAFxarD0KFRSlN14q5HGkUYBQfdsajMT6I7NonnUT04xebl+0ipM3RkCmeoTG91C7NYQHcs+pttrLKPWTBIk5TOSgdv10czNIx+hNsogoRekJXndh7tUByrUz8wgl4oUJw8wJ3f+j7ejkdttoZRsCnPjOBt99i516I26pL4MUErxC47tJ+2QYe+ptHa6PPNX/lTlEcrPPrtP0FGMSMnZ0iiiO6jDYxigeFjs4Qdj6DdZef6Kt3VFtM/ewZrqMLv/g+/R+vxNktTVWJcjv70T5H4Xby1LfSCjVuwCbseUccj9kKssoUzpJEGAVZ5GGGaFA4eQmu22frkD5Bx5mTi1FxM18AZrjJ07CA3/+l5/M4Gu2HC5r0WS6fHEIZO/dAUaZzQfbyBaEiifoIzPkrj9CL9J+vIJMWu2pS9kLVL62zfaVEeK1KeKFE7OExhYpjGu0dg5zGaPomQMQUZ4bhDyGIVub4F/Q7p2BJJoUIgdcTQQQpxFz9OWA8lxaTPaNqmb5bpmxXKaQczCcK65wYAACAASURBVBEyQcYJwilBGmFqBsOmxJM6oruDtfYJPbdBe+RQ5kKvCYq6QBeQIEisCmZ/BzPawXeGiNMYt7eG3F5jtNpi9G/9m2ilGmkUodcaP8rL5OfR/i5Zwu5vCiF+e9+Nof8YaAH7bXH/J+C/Av6cEOKX9t0Y+tt77/k7fMnbi+izl5Exg3JAL3rPi+ioV43Z/0P90/qmtv+ymFchfvaPx8tinkfjvUrM/kTFq8bsJ5peJ+ZV+v+isXqTeXtezMsorNfZz5usqdeNeZO1+0XGDLaXnb8vouPU/19nv8/b94tov/3ve9l+9sd82dpXhN1bauI17kh9/etfx3XdvLRNCdmrEjf1d7vdzjXNlNaXcvBUiTSV4FKE0KBDpCLLVFnrIDml/t7a2qJarRIEQe7YOUg77Xdl9X0/zz4PutYO0kbqQ1URcUovzvf93DVVaV6pJKQqyVO0U7FYpNPp5JpYgy6Yar/AM7QUZNTPoGaZIt/25ugZCki54A5qvA3q6Q3qzSmaSB2bormUYL+imlSfBomkQa27wf4qDTGlf6bGWJGVai5VuaXa9iBhNkg0KepQ0VxqTIBnXFX3U4yKBFP022CflNabGvvd3d1ntP0UXSWlzNeHmqvB/auLo1qTajwU3Wjbdj4u6kuBIsKklM8l8AbNWTRNe8Y4ZND5V425+mcYRq6Np9xR1Rypi/bg+aT6qhKD+8dJHfegG7M6/1RC8Xmk6+CaUM113WfcZNV5oNyXlealOqfVcZimmevvDZpIDD6qROcgNTnYl/0fdIPO00CeSFfHNUgPqnlTpKNt2/m4qrUQBAEXL1586fVRtbdFPQgh/l3gH7/kbX9FSvlPnhP3nwBHgRD4Plli708+ZV/fBP4m8HWyJN914O9LKf/nN+z+/u2/fcKu1+XmX/t36K202bq5xa2mz82mjy6ystIxW0cXgsdehDfgOGFpGaFmCEHB0BgpWZQ0gYjTrGxTwGaQ4CeSgq5hCCgaGralMTpRxnB0+kmKpmd6bP6OR9DyafoJ/TjFSySxhKKTJQD7XoS39/ywrXOk4dIJEx63fJpRSi9JOTXiMlm2WW0H7PZjNoKYIE2RCIqGYNY1QYKXSjSy5J9rCIq2QbFoYppa5vapCWIvJg5jol5MGKc0gxjb1hmpF7CKJsIQyEgiU4ldtjBci9jLNMSGj4yjOyY7j7bobfboP2zjVGxq81U028CwDOxqRkhF7T6xF6KZmWabpkPYDdi6sUV/N6TbDbALJsWKjenoWK5B7CdEXgQpaKZGZaqCbut42z6xFxF5EVYxc9otTQ5Tnh4lCSNiP8Df6RJ1PJASKVN2HzXzpKAEdFPHdC1K06MgJFG7g7fdx2962GUrcyKtl9AdE03XScMYb6eDbuoUDwxn1L+/R4EjSGWWoNJN5UzbI/FDvGafsBvS3+yTRCmkEjSB6RoUG0XsamaMkYYJuq0jU0nnaZckSLCrNkbBoDJTRSYSb6tH2IvobXsUhgtUp6rEfkzcD9HMDEd0qg5WqUBl+ShGtYqeRHgbW7Su3kZ3TIoTwxiOhTB0WnfX2H2yhb/jI4OEJJaYRYeJd6ewKwXMUgGZZCSilNkaiLp9wk4fzTDQLB0hMg1Eq1oCTSPpByRBROx5JGFM7EdYJQe7Vibxw5wgjL2YsBuQxAnl0SK6pWOWLXTLwCy5aKaOYVtoloHQNYKdDmG7R2e1TbAb4DaK6AWLqBdgVorM/rmfwR4ZQSvXwC5CpQHanqacTBBJpmOHTPELDVI07DS7SYxhQZqQJjHSsNEsB+IQLehBmpGIqemS7OnYoekYaYxIY0TYJ9EMekYJITQMTRDvke6GrqFpe6XIMvsnAMcALU3Q/Rb9m9do/t//J0LTGP32tzHrdcwTP/3WrnuD7W181jznxtDXyA7rg4Hn8htDezG/RnZjqE9GdQ/eGPplKeVvPWc/f4HsxpAA/pAfvjH0n73pMQzs43Mh7CYnJ1lfX1f7eGUSZ/97X4WUeZOYF1E8nzXmdY/ryxgz+N4vom+vOrdq219kzKsez2eJ+TzW4duIeZP5+qx03Kft+3nb+CxrSW1vMHfwttpXhN2PYYvjmAMHDuB5HpOTk9y/fz93thwdHSVJEoaGhtA0LTeGcBwH0zQBcjdPVTY3NTWVE1dKJ+vOnTssLS1x48YN5ubmcjJIOXVev36dQ4cOEccxc3vU3NTUFOvr67nultK/AnJSqF6v5w6u9+7dy4mqo0eP5hTf1atXc6LuzJkznD9/PqfblN6aIq+Utt3s7GxO/CiyR2lmqcSY0rZTJNX09HROuykCSm3z2rVruT6a0tNTmmTLy8u5/pwi9G7dusX09DRPnjzJCbPh4eE8EacSQso0odFosLq6ytzcHPfv32dpaYmHDx/mDq2nT5/O96U07hRpdPXqVU6dOsX169c5cuRIrgmodAVXV1fzEkiVPFRlx77v52TlyMgIT58+ZXFxkZs3b+Yk2Te+8Q3Onz+fU37Kwffdd9/lww8/5N13383JQ0W/KepPEXtK409pw+3u7ublzGodBkFApVJha2sr1wMcpP4ePnz4DP148eJFvva1r/HBBx9w5swZLly4kNNuy8vLXL16NR8f5diqtjO/5648Pj6e06BKo23wpkOSJDkNOTw8nPfp0aNH+dyoOVF6g++99x7f+973OHfuXK4/eOHCBd59910uX76c66+dOXOGq1evcujQofx8un//fk4mjo2N5Ul4ZfYCP6AAVUmr0pp78uQJ8/Pz3Lhxg0OHDuV9O3/+PMePH8/Xy8WLF/PxU3qEaq6VlqQaN0WuKsp2bm4udzdWTsuKTl1dXc37Xq1WWV1dZWxsjM3NzfyaMjk5mTsqr6+v5+fn2NgYd+/eZWlpiTt37uTngTr/jx07xs2bN1laWsrPxUuXLvGrv/qr/Pqv//oXdq0F2EvE/ZMvIk5K+V0yauLHpm2vbPCbv3Obr78zQdxwKe8GjNk660HCbNliwjW5u+tjCghF5hJrCChoGmOOTj9OWfVjSsMFlhZqXLu/y83HbY5XHWbLFp0wJUpSOnHKdpBQdwx2k5SZsSo7G13+4PwqWiKpmBqGEEggkZkxg5dKulLyk6dGsYTg45vbVKOUybqDVbOZHirQf9zm0b0mOnCn6VMfL3F0psLTBy1GuxG2AKQkEgKBQJcSZ68/sZS0pKBUsnBrDrohEJog6sekaWamIDRwCgZVQ7DZjdCDhAMNl37Tw2/5OK6J0KFxYpJCo8TmlSd017pM/+w70Bjn4v/4rxC9gElDo7/tUZ+vYddcrFoJGSdQKuC3Q1IvZOLcDIZjsnX1PuWJErHXol51ELrA7wRsPw2pT5SojrmEvYioHzN+epzieBnDsXCGQtY+fIyUYFVspG6g2ybeVos0Toj9iLDn07yzhb/dpzJTxS457G7s4K10sHUNt17gwHvjFGcOUFxaYufyTdorF0hiSW8rwKlCHHawigYIiHph5lFRtOitbmM4NlJpVSUJSZxk5dNSUhwfpjBSo7+2g24ZdNeaRN0IoWfjbjkGdtnBHS3Sftxm5+4OTtXBLBp4W36WpJTg7wbYFZskkoyfmcIquTTvbCAsjdX7LfRamclT0/Sf7uBtd2g+aLHtN5n5qUWCrod/7hdIdtt0/9U/JGn1SVMJwmDoyCRJGFEYLvPkxibb6z3GJ8vU6gUax6fRHRNvcxdvaxehgekWKDSqpEkKQhD1Q3obbdzRClbZImx7eNtr+E0PmaRohkC3DZwhF8vQkGlK1PPQbZPYT0jCiNriKFbZYfv6U/pbPbwdD90yGDs9hqYHaFqBNIpBE/jrLfrrLTRTx6kWiP0Eb6fPwV88RfHAMJ2VTby1TZyZBQDSrRUIAjiwBIYJiD09OgOEwIp90ocfIyMfMbuMsGJk0CPWC3TtEaw4wk0SZOhBv0VSnyS2a4RoJKlGQRMkQsOIAxAantTx/IC+tDB1KJgargxxQp/QKBFoFt0wJUolFVsnSASWbpDqDpYIGP+5n0EYFkm/T/t7f8Tw55Swe0ttBHjvOc+/t+89eZNS/jUhxCWyG0M/R3Zj6F/yKTeGpJT/hxDiJ/kcbwx9Xu1FZWavQ6K9KPZHGTP4Y/95Ma+zv1ehkt72fl4lRgjxheznebGfFrN/7L+ImMGxeJsxPy7r/W3EPG9dPG+MXmV/+wm7z9q3F23jR92+IuzeUhOvSdgpUXhVeqYImlqtlpNprVYr18NSyTNFhQHP6K8BuY6UMgsQ4geacypWUTrtdptqtZpTPIp2U26hu7u7z5BnipxSWmaDhBlki19Kmbt5mqaZ00yD2ljqeNQ+B/XyFEk4SPNpmpb/nSRJTuypcVDElSLIVCmiWtdKxwvI3UP3O9sqckptW7npKmJt8HGwVFaRTIpOAnLCTSVrpJS5/t2gZtigM+3zNO0USanMRwapP6V/Nlh+qcg1tV+1JtQFSRFQivBSlNqgU6g6vlKplDuDqsST0mYbJDX36wwOblcIkZuYDJJtg2SdGlM1r/sJzUGtwv0UoFqL+/UHlWbeIO03SL+peVK0pPq3f9+DTr6KINyv+zZIXg72SbkPK+JMzbXqmzovFS2qSs9VYl65CiuaT0r5zHGqbQySb+p4Bx2eB/ULVV/UnSN1fgZBkJ/Dat5VklrNuRDiGV061dTaGdTMG3S7VetcrSG1Vr73ve+9/ILK56dh9+PcXudz5lVb2OvxX0ycpdd5vh9Gw9Io6RobQUI/ldga2EJQNXViKdkMEwVHYQgwhSBIJaGEg67JmGNQLRgYukYrSDAcgyPvTyGk5Pb5FdZ3Ax7s+ri6RtXQ6CeSKE2Jydb4iG1Q1AWmppEgqTZcihWbkmvQbHrcfNBmJ4hpRSmTjsGEYzA2XMB1DdIoJUkkYZwiNBASkiQFBAgwNIFdMilUHYyCgW7pGWGnC/obfaJexM6TNmGQYGoiIwe1TCcvSlOKFZvycAF3xN0zESig2wa6ZYIQtB9u09/usfVgF8PUqE6UcKoOpYkqhdEazlAZf3uXqONljrNJilnMSmG3rj4lDmIKNZskTOlv9Ql7EWEvRBiZTtjQQoP6/AhO3UUmEd2VbWIvBKFjFm3cRlb+KjRBGsckYUznaZvWk110Q8M0NdZXezR3A1JLo1SxOfmnjlCdbFAYqxO1u3QfPSXqBqRxgjs+TGFsmGi3Q7jbJup6pHGMjDOyFvV1UtcwbBOz7GZOu45D1OnT32hlFOLee5UuX5pIYj/GKBg0joxnxiSaRudpi86TFpqpodsGwa5P2AuxygXsqkP94BCGbRJ5If5On+adLSQQpxKroONWHTRDz8Zr77vB0OFpzKKNUbCI/IDuo/XsNU3LiEEpiL0QITSsioNRMPG3O4QdH93Jvkv01rsgwSplNKZuG3vHJAnaAUEnxK7YCEMjjSVCE8goIZVZHzRDwx0poZlZeXYaR6RJQtgO8Vt+/gNEM3Q0UwckmiGyNWoY2LUCAGmcEOz69Dd72Q8QXaMwWqMwNsz4z38be2ICYZigaWCXkZqGkDGJWcQvDKORYsU+IvIQaQyaDkIgvF2QKVFlksRwSHSTFEE7iDGQ1I0EEQfEqSTQHGLNQtMEQpAlb0lxiOnHKXc7EkvXGC9ZWEJiy8w4JRYGgQQpBa0gxY8l9YKBrWsURIRce0T/t/4R0utjuDbCchj76//dW7vuDbavPmuebZ/H5wzAxMQEm5ubah/P/MgeJJ4GX/8sZM/rxrxK3Ite/7S4V40ZHIs3iXnVY3qTMf+sMfB6lN2njcWPW8ybrKkva8zL3v86+3nVNf66/XzZOvy0OPjyati9/R591V7a4jhmaChzaq/X66RpSrlcRghBuVwGoFqtUiwWKZfLlEolarVa7uTqui6WZVGv1zFNM39sNBrous7w8DC6rjM3N4eu68zMzJCmKdPT0/nzjuMwOzuL4zgsLCxQLpdZWFigXq8zPj5Oo9FgZGSERqPB2NgYk5OTNBoNFhYWKBaLTE9PYxgGi4uLmKbJ0tIStm1z7NgxHMfh+PHjaJrGqVOnEEKwvLyMYRgcPXqUYrHI8vIypVKJ5eVlKpUKS0tLFItFZmdnqdVqjI+PMzw8zNTUFDMzM4yPjzM1NUWtVuPgwYNUKhXm5+cxTZOFhQVM0+To0aM4jsOpU6fQNI2jR4+i6zonT54kSRLm5+cB8j4cO3aMQqHAsWPHcF2XhYUFKpUKs7OzVCoVJicnGR4eZmZmhsnJSUZGRpiZmaFerzM1NUW9Xmd2dhbLspiengbg2LFjlEoljh/Pzsd33nkHx3E4c+YMhmFw5swZLMvi3XffxXVdzp07R6lU4uzZs9TrdU6ePMnIyAgLCwuMjY1x+PBhZmZmmJmZYX5+nunpaQ4ePMjU1BRLS0tUq1UOHTpEvV7n9OnTlEol3n33XUqlEu+//z6u6/LNb34TwzDyvnzta1+jWCzyrW99i3q9zje+8Q2q1Srvv/8+Q0NDnDp1imq1yvLyMgcOHOD48ePMzMxw5MgR5ufnWVhYYGpqivHxcQ4ePPj/sfcmsXJdaZ7f75w73xtzvHgT3yP5OFOckkyRqSE1VDXs7oJhNNDe2YZXhpf2xoAXBryyDXjjTe/aCxuGAcOwAVej0W4bruru7KrKQZUlpURREkUNnPnmGO88eXF5bgZZpEgqpUwVzAM8xIuI+91z7rknbkR88fv+f5aWljh79mx92+l0uHDhAq7rcvHiRVqtVp2kvnz5cj0fjuPUY7148SKWZXHlyhUMw+DcuXM0m03OnTtHu93m9OnTNBoNNjY2aLfbHD16lMFgwKlTp1hdXeXYsWP1XB07dozBYMDJkycZDAacO3eOXq/HlStX6Pf79Zz/5Cc/wfM83nrrLRqNBm+99Rau6/LTn/4Uz/N499136XQ6vPnmm4+cq0uXLtFqtbh8+TJLS0tcvHiR9fV1Ll26xPr6OqdPn+bAgQOcPn2ajY0NTpw4wZkzZzhy5AgnTpxgZWWlntv5eXAch7fffrs+R41Gg3feeQfDMHjzzTexbZs33ngDIQQ/+clPMAyDy5cv47ouP/rRj3Achx/96Ed0Oh0uXbpUz3+73ebVV1+l1+tx+fJlWq0Wly5dotlscunSJfr9PufOncN1XU6fPl3P+8LCAhcuXKDVavH666/T6XQ4ffo0nU6HK1eu0Gq1ePXVV+u1o17PhmFw4cKF+jqgzrdaUy/bD6vpRcR/8l/8CR1bx5V/+5fF3aRgJ8kxZGUqkRbg6JICyEpwtYqKy0qICpjmVbIO4Ksg5X6Ycn8WMykKbEfHkbD58TZJJmltLLAVZUhRJfn20gIEdEyNZUtj2TYwpaChS2xNcNNP+WQnoNF3KUrB3qZPURRM0gINGKY5cVlShCl5VqJZGlbDoNWz6Sx6uB27Si4aGoNDbfobHVorTbzFSvPL6TpITVaOsZ6B4Rl0DrdIdcE0zYjykigvcJsmraZFEWTkSQ5FWZlL7EyJR1VpZFmAM2gR7sdYpkZz4IIQZFFG7KeURUGwMyYN8spFU0j8zQk7V+8S7k5xF5sVTTZJsHs2zbUmTtemuexhuQbSlAy3JmidFo2NVcL9gCxMsTsejeUm7cMLNREWbI+IhgHJNEK3NaSlMxvHFFKwuN4kcjRmZcnRs0vYlkbz6DpC05l8eYdk7JP5IbptoBsC3XNpnzkJelV2WdXRSoq8oMiKKoGlSwzPRkqB4Vo4gy69CyfRvBbBboDuGDgDD83SsZom7fUmncNtNF0SjSMaqwN0z0a3dRrLDeyWhTfwGLyySOdQF7trceD143RPrGH3WlhtDylL2ofaNFcamK7BaCsginKcxSbecovGShtpaux9eps7P/uEr/7Fbwg2hxgNB922kHoliZCFMXmc01jrs3Bug/aRVfpnDyMMg2A3oEhzrJZJNIwY3Rwx/HrI+NaYshQIXcfuOjh9hzzN8TdnzO5PMZs2jbUOlII0SMnjnHA/JI9zkllEuOOTzhIMT6fMC/xNn2gUkUxjnJ5Lc62D2TApsoJwL2B6dwQllAWUaY7UJWVW4h1cpnPxLIv/4N9GWz5A0Vmh6CxTtJbI3TZpZ420fQA0nTINGec6QZpDGpLpFpHZJLU75N2DlE4XmYZkSIpS1PqRD/yczWmMyGMyaZBIE+2hLl1ZVnRsXAhGucFWJDE1Qd8xkKLElKCXGVY6pUgjsjzHETlrbokuC7aCBMoMKDHCIc1Ll7F6bQD8zd3fzwXxZfve2vwPjqqp/38I8Mj3MYYX2ee3mYv5mOeN+137+TYxQojnjp3f7u96zO9rXX+bfr6rsc2vvSft85sem78WfFP7pu2edRw/pGvM79JeEnbfURMv8IvU66+/Trvdrgm73d3dulSu1+sxmUxoNps15Tbvrqr05uC3hJ0iyBRNpig3pVVnGAaz2Yxut1vrXykzB0Xa+b5Pr9erheXH43HtQKncMecdSxVdNq/VBtSUlWEYf8sgYzQa1ZpcrVar1otTfcz3NU+9zWvBzWvZqaboMil/644773qqiDhF8yn9PNVXo9Gox6KopMlkUhNijztoPmnOhRB1n4879c47rM4TgvN9KxdPz/Me0SRT5045c6r5gN86wioKK8uyWvdOlfA+XJuPEGGK1pzXecuy7BG9NEVpqflShNy8g6hlWcxms5qSU3pmqil9NYUeq/Wj4tUcqYup2qciu+bdcecJO0WKKW00RR7O683NOyYrCk79iqJpWk2HqjEonUClHzhPl5Vl+Yi7sDp36jU5r+M2T52pY1DU6OOOvvBbAlMI8QiVp9aRIkiBR4jEeTMYpd2XJMkjr1EhfutAq+ZX9a30+hRdKKV8hCRVz6nXlzr3ap95ntfjnF+XipxUZN/ja8jzPP7sz/7smddIeEk9PKm9yPvM87ZoOmPnf/xvKIKYf/2P/1+GQcLno/gR99f51rc0GrpkJ6oSWI9vJwBDVIm8uCgJCzAf0myOFEghaOjVF/y2oRPlBV/5CSWV+6ujCSwh0KTA0SQt18C2JGYBeVawFVSEVsPQiPKSL2cJcVGQl9DQJS1DY7VhstgwK0MFW6MsKxppNo4pS1g41EE3NOJxiGbpNFY8irwk9VPSICUJM7IgpSxKukd6SFPj17+4Q+inLLVMvKbJYK1FMI558PWI1oJDf7EyTigpsVsWmqGRxRl5WhDuhUhD4g5cyqIkmSQUpkaoa4gwpaFV1FWeFyTTysW0EFUurDVwqzLKlkVZlETjiCxIKdICu2NjNAw0y0BoEt2qtPTMplu9Vj2bLEzY/egmiZ8Q7oZIU+IOvMpoQhf4mz6pn+AttbDaDq31Hrpj4iy0SWchOx9+RRZnpEGKt9yhd3KVsijJ4oRkElBkGeH2pHJKbZhIXWI0HDRTx2y66I6F2W6QTHzC7crRNJ1GIEXtrCs0WS8ew6nKM6NRRurHpGGM3XHwFl3yqCrrbW0s4y610UydIs1JxlOKJCOLU8o8J5lGlAisTgur46JZGkWcUOQFweaYaBgwvj1GaoLV1w6j2zplCUIKdMdGGhpS0xCapMhywt0J6SQEUSUkkZKyKLnz0QOyJGf56CLugkdrvV/pBO5NSKYR8agydJG6JE9ysjhDCNBMDWfBo0jzahyGpLHcQrd0pKWTTCKSacTDBYVmVZ83Rnen5FnJyvkVdNdCSkiDhMSPMRYWcU6do/OTKzgHD5JbTUppILMQUZaUpktBZc4CJa6hURYFZZlT5gVRXlKKiizwsgl6keBrTVJh4BIhKYl0DxDo5OQlTDNBWYImRaUJKQV6JRnIdpAyDjP2o4yWqXF+2UOjJMtSilKQlmAWCU4ZEUiHQFhkBUhKelqKnO4z+t//Cfl4SDLxsQ+ssfqfvyTsfh/t+3ifAWoTrId9PJF++TbU0h+SqHrW+L4tLfeiMS9CPP2hYp5Xw+1FY55njC8S87R1+G1injWm77uf73q9fx8xz3vc37a/510Xqr0k7F62ukkpaTabj5S4tVotpJT1F3SVDHNdt37cNM1ay8wwDBzHwbZtPM+r9ymEoN/vI6Wk1WoBlZW6YRgsLy+TZRnLy8uUZcnCQuW6tbi4SFmWdLtdNE2j1+th2zb9fp9ms0mn06HdbtNutxkMBjSbTZaWljAMg36/j2VZHD58GCkla2trlGXJoUOHavJO0zQ2NjbqWyklBw8exDAMjh07hm3bHD58GNd1WVlZwTRNVlZW8DyvpupWVlZYXFxkYWGB5eXleiye57G4uIjjOBw6dAjHcTh69CimaXLy5ElM0+TEiROUZcna2hpCiLrP48ePI6Wsx3bo0CF0XWd1dRXbtul2u/VY2u02vV6PwWBAr9ej3W7TarVYWVnBdV0WFhZoNpusr69jWRaHDh1C0zSOHj2Kruu88sorSCk5evQomqZx6tQpdF3n1KlTOI7DiROVi9rGxga6rtfzcfz4cZaXlzl58iSLi4t0u12WlpZq4nAwGHDgwAF6vR6nTp1iYWGB06dP17SjotVM0+T8+fO4rsv58+fRdZ0LFy7U1Jtpmpw5c6amA9X8tVotzp07R7/f59SpUywtLXHixIm6X0XaHT58mMXFxZpue+WVV+j3+zVxd+XKFRzHqUnDs2fPIoTg0qVLWJbFpUuX8DyPCxcuoOs6Z86cqW/VubIsi+PHj9ckWLfb5eTJkzXpt7KywpEjR9jY2ODw4cMcPnyYlZUVzp49W1NtS0tLf2vf58+fx/M8Ll26RKfTqUk6NdbXXnsNz/M4f/48pmly7NixmhZtNBqcOnWKRqPBK6+8Qq/X4+TJk/XYlpaWOHToEKurq5w8eZKNjQ0OHDhQk6Sq77fffpt+v8+7775Lq9XinXfeqak/Rfs1m03efvvtR6jAn/70p/U5VNu3Wi3efPPNmrJsNptcvnyZdrvNG2+8UZ8Pz/O4fPlyfczz5Nzly5fpdru89tprtFotrly568blUwAAIABJREFUwuLiIq+99lpN7CkasdPpcO7cOSzLqteaol3Va/DkyZPYto2iXF+2H04bb+7wj/+rP+X+R3c4/uPDnOy5vLHksWhptPVHPyJ4mkAHPF2w6hkoIM/TKvdHqL6sW1JgaZJlS2fZ0mjpEgmM0oLJQ1fZ3bjgtp8Q5SULpo4mquR4UUJclKRFiaMJvLLE0zVsVyeXgoaloUuBnxUEWUHf0ljv2JxYcFhfcBi0LLK0IEoysjAlDlKiICWZpRhSInXJbBQhLYnhmoT7IZN7M4okJ57EBLsB8TgijTMMp0qeSF3j3JU1fAm3pwmNpkkWpFCUuG2L4U7I8CHtp5tVMjwOErK4Kjd3+g5SlwR7AVmUkWc5ky/2GX60xe3Pdtl9MCPYDQh3giqxE2Vk08qQYfvzfZJpQrAXInUNzdJJZilFCXmSE43iyrBjHBKPfYSUFGlGFifE4xlCQvPwIlmUIbSK8CvSHLNR/bDj9B2stkUyjciTjPGtPdIwIdydIG2DhfMbtNb7tDcGIDXiSURZFhRp9jBhVoIwiGcpswczQFCkKXmcEg1nZEFEtDtCwMPS1xihC6RR0WbBfliVkY4iwr2Q6f0Z8SgingQMv9onHiWkfkI8quKErlWlv0FCFqWMv95k9mDE9P6IYHdGsBeR+BlFnKIZguZ6H8OxkJpOHuUgdILdgLIoKPKSzb+5XSXkZlVyrSqPFWRhzOzeHvvX7zL+egd/e0y471OWIDWJZhosn1pCbzlEeUnnyCK6Y2F3W9j9FmbTwmo56JaO4VYuv0KTIAVO30Nq1fprH+wghSCPM4yGhW4beEstWge7NNd72D0XoUvSIMWwdVI/4cFHD6AsKbKcMk1xlwcsvPUTmm+9RbhxDl9vIinIi5xYc0h0l7SAMCsoypJZUjIOM2SZo5UluhRITSdDYhQJIMiRGHlEUpSMC5MoScnDKWFWEGQgyspA4t40YRRlFJRA9foNswJTCm5PY/bDlDWnJAkD4hwiDMa5xM8EfmkSliZ6FlNkKXFelc8m0qIYbdL80Y8xWk0ahw/QPXPs93I9fNm+v2aaJvB0wk6IJ1NY89vPP6b+njfm8f6et31TzNP28zz9PD7G3yXmecf1h4x5njl/VszT9vFN+37RmKetqW8T87R5+33186Lr/Q9BKj4r9mnH+7xz8W3W7g+xvSTsvqMmXuAXqXfeeYdut8vm5ibLy8tsbm6ysrLC/v4+7Xab7e1ter0ee3t7dLtdRqNRfavMGBTVo1xi1XlUdMtsNqv1zzzPIwiCep/9fp/xeEy73a5F8ofDIe12u+5L6czNU36O49TE2bzGF/zWlEJp0SkXS8uyaqJuMpnQ6/XY2dmh0+ng+37dd6fTYXNzk06nU9N/SttP0X3zrqjKVVSISrdu3lFV0VhSyloHbv523rRhb2+vpv/UraIbm80m0+m0NuFQc62Sqkr7C37r3jqvuacIujAMa+MGRYQ1Gg1836/7UOdMuYCq5xWdpdxD1fyWZUkURbW+GfAIEaVos3nHXtd1a+pJ0ZrKXESRYb7v1/qK89Sjile0n6InFbWl1oUiDueT0Wp9zK8ZRcipbRR5qGhGtQ9Ftak4RcPN021ATe2pfubdZOfHoJoiJtXchWFY03nq+cfdkRUNqdb/vAak0jxU5zLLsppkVLpuQohH5lmdLzUfSk9PnTv1hqSoNUVezs+b0h9UFJ7qW9GW8zp8jzsFq+NU1J8QoqZz56nKeefbx3X+1JpS26nXmLo+zZPBs9kMy7L42c9+9hxX1JfUw5Pai7zPPG/L04T/7sK/xYPPbnHQNbBNyZmjPaZxxq8/32eS5sQFLDQM1jo2ZZwz9RPuRRlxAbYEx9R4/adHyBH8+b/+ArssOd4wsS0d3dHQC8jjjC+nCXtxzvGBS9PR+GorIEwL+g+TXHtpji4qfbyiLImKEkMKTClwH96GeUlByX5SUAo4fbhDt2myvN5Fd0x022D/zohbH9zDNiXOQ703oUuctoVmSorkoZtx26rKTocVrWx4BmVRvZd6yx2chQZFGBFPA6JhTJrkjGYxhqHRdHRiP2W45WOaGs1OZZbgDTzMpoU0NKJRSJ6kpNOULM6IhhFCEzRWGlWybRiTpTn+Xohh63idSps1SyqjBqQgniQURYnTstBMDatlkkYZWVDRWgiB1TJxOjYFJWVWIk0NqUvstovQgKIkiyv3Uc2QSEND0yVCk0wfTJk98An8hDwvmeUFpaHx9n/8Lo2+RzIcI4TEWlsj90P2P7pOkaQYjl6RgFnOrb+5x2THp7/SwHYNmqtNEOBv+WiWQe/EMlmUMrs3psgzrFZF4pV5zv6XQ8L9CP8hZbm40UXTBf5WQFmUOAsOdsvCbJqUeUGRleiWjtAl4V5IFmYgq3M23ZyRpwWiANMz6B3v0lgbsHDxJFvX7nDnl59TTkMMTVRJz7xg4fQiVtOkzDOkodM8OICiJB77+A8mDG8OsZo2zbU2uiWgLJBGdb0schC6xGjYSL1y/82zqkQ6mfhEQx+pS6QhEbqBNDTKJKXMC8y2h5CSPIrr5KGQotbT020TYVQ/3E7u7D0saa7e+5NZitQli+cWMVoNmucv4J46h3XmMqNCZ5JJeqVPswwYyhaBtGmaEk3ANC2rpCNgkNEtpqRCJzJbaA+152Q4RmYhe8YCkbSxNEFJyWe7AXkJpxc8NAHjOCfJK0qyawqaBszSEj8XbM4SZmlOi4iuAWsdj0LqBKVBWYIuSyxNoImSMIcwq42C0aSANKL9/p+ix1OEYcHaKzgX3v3Ornvz7eV7zaPt+3ifAVhaWmJvb0/18UT65Q9BYcF3Rzo9b8yLkIQ/ZK25b5qLP3TM48f1/+eYF3nuWWv3d435Lsb0InPxInMFLwm7l22uRVH0iBlCnufkeV6XOM7fV/+rGnEVI4SokwDqy7bneRiGgWmaGIZBp9OhKAoajQaaptFoNJBS0ul0EELUBF67XWmEqMebzSZSSrrdbk3YOY5Do9HAsiwajQbdbhfHcWoKrd1u11SaEIJ2u01RFCwuLiKEYGFhgaIo6Pf7CCFYXFxESsnS0hJQafnpus5gMEAIUd/v9/uYpkmv18N1Xfr9Pq7r1lp+juPUfTebTSzLotPp1PtSFKCu6ywtLVGWZX28g8Gg7lvdFkVR31f0YKPRQAhBr9dD13UMw8CyLHq9Hr1eD8uy8DwPy7Lo9/s0Gg0WFxexbZuFhQVM06TT6SClZH19HcMwahLv4MGDtRagaZq1Ht/KygqGYTAYDJBS1uSh67q1XmG/32dpaYl+v0+322V9fZ1ut8vKykpNHCpqT1Fquq5z8uTJR2jHo0crB7kTJ06gaVpNQ508eRLLsjh27BiNRoOjR4/S6XTY2Nig0+mwurpKs9msyb/BYFCP5cCBA7TbbdbX1+l0OqytreF53t/SPDx+/DhZlrG2tvbIWA4ePEie5xw+fBiA9fV1hBCcOnXqESLzyJEjOI7DxsYGjUaD9fX1WnNxZWWl/lN6iEoDsd/vc+TIETRNY319vZ57Rf+ZplkTmGfOnEEIwZEjR5BS1udKUWRHjhzBMAwOHz5Mt9vl2LFjOI7D+vo6juOwvLxc6zOqc3TmzBl6vR5vvPEGCwsLvPXWW3Q6Hf7oj/6IXq/HH//xH+N5Hu+88w62bfP222/TaDR49913cRyHN954A13XefXVV9F1vX7+ypUruK7L66+/TqvV4qc//WlN2Nm2zU9+8pOapJNScvHixVoDT+n0ua5ba9BdvHgR27b58Y9/jOu6vPrqq3iex5kzZ3BdtyYolX7ikSNHME2Tw4crncyDBw/ieR6rq6u0221WV1e/vwvry/atmqTkP/1f/2subCxhS7g5Sfi/r+3w9TgmtzTiAtq6ZEWXHGxbnH+lz8HFBmeaFi1dEhWwYkgmnzygnWT80YkBS7aOaWmsrXgsd2zapoapSQ55Biu2xt44YhpkdFydtCzZiSsdu66pIQRED40hDCkwRPVL6CgriIpKB8vTJGtOZTBR+AlrR3u4PQunbQA5jY7DwlqLogQ/zpn4KeMgZXNrRqlJ7J6N4RlQlpRFJeifBinJLEGzNOyOjZQZhi1orHcxXAura+L1bFbXW/QHLqZn0lzyWL+wxMLJPu2jXZyO9ZCscpG6htkwyaOqVDOP89rYIvUTrJZJ51CLxdN9ls8OMBsmesN4aGBhoT/Ud2utNjAsjSRICPYDxncnaEZ1DFbbQuqCyd0p/o4PJRW1tu2TjGNmD8aEuzPC/arsVUiB4RgYroEz6GC2XFoHWrh9B9vW8ToWS4sevUWHG//yQ/x7u+RRitFqINJK7kB3XSa395htjinynGjfp921sEyN0f0pRV5UenpRhuEZhHs+mx/cItiakAQR0bAiGLMwJw1SmqsNzIZBo2VhmBqTzRmNpSaL5xYxmwbi4fmv9mciDY14GpMGCXbHBEqyMMNq2gxODege7dE93kfokmA3It6fMLp+k/6RAQuH+6ALdFfHHTh4Cw7xvo/d9XCXe2RhwuiLB2RhBHmBbkm8BYdoXBGMeVKQBinpLCZPMiCHoiAZ+/gP9hnf3CYLY5JZSDQKAdBsE8N1MF0LwzHRmw55WjDbHJGnKcKoSm81U0d3LDTLgKIgT1LyKCGZBljtSs/PbJk0V1v0T/bxllzSRND9e38f++JrhIdeYS8BqRm0jRLNsEh1F1dkWLIkygrivKTK35bklGiGQWS10DWJTQpSkkmdwu0ROwu4ssCQlWNzUcKhto2ladyZxHy+H3BvEiFE5f4qNI0cSdMUmJpg0TNoGBqp5rDW0LCKhFLq2LrANQS2rpEj2I9LtvyMcZyRlSVJXhCkBdroAfnKcWRnEVaPkxy5/Ae6Qr5s31WbN95Sbf5/eDJR9fg23ybmabHqsd93zIuQhPP6YM+aC3X/28Y87bieNDb1vfRJMU+bm99XzJPm4ocS801E2vcV86TnXiRmPtH1rJjf9Rw/z5heZM6fZy3/XWj6szd52b7rZppm/cZl23adeNJ1Hcuy6jJX27brUljLsh5xO1WJI6XRBZXWlxCi1rRSOltlWT5COE0mEwB836/pK6B+fDqd1g6SiuRS5E1RFPi+X5NC4/EYgNlsRlEUzGYzhBBMJhPyPK8doVRf4/GYoigYDocURcH+/j4Ao9GIsiyZzWaPjMX3faBKcs67xioiSdFdRVHUlNFsNiNNU6bTKQDD4ZAsyxiNRrUbp5SSnZ2d+villPi+j6ZphGFY38/zvCa/kiSpKbqiKOrEq5qbNE0Zj8dkWVaPW41hNBohpazHMB6PEUIwGo3IsowHDx6Q5zn3798njmP29vbIsoz9/X2yLGN7exvf9+uL2nA4rHXX1MVHnQtFb21vbwPU5+DBgwcA3L9/H9M0uXfvHnmec+vWLfI85+7du2RZxldffUWapty/fx8hRD2me/fuEUURm5ub9flUlN/8OVC/VhiGwdbWFnmeM5vNyLKM27dvE8cxN27cIMsy7ty5g5SS27dvk2UZN2/eJIoi7ty5Q1mWfPnllwDs7++Tpilff/01SZJw7949kiThzp07RFHE3bt3CYKANE3r86A03hSJqeZnOp3WCfE0Tbl16xZJkvDVV18RRRE3btygKApu3rxJURTcuHEDgNu3b6PrOtvb20gpuX79OlmWce/evfoczmYz7t69S5qmbG5u1utZuQer16Da9+7uLkVRMJ1OCcOQv/zLvyTPc375y18SRRE/+9nPyLKMn//85xRFwS9+8Yv6fpZl/NVf/RVJkvDzn/+cOI75+c9/TlmWvPfeexRFwS9/+UuyLOPXv/41WZbx4YcfkiQJ77//PkEQ8OGHHxJFEe+//379/Gw24+rVq4RhyPvvv4/v+3zwwQdEUcR7771HkiRcu3aNMAy5fv06vu/zxRdfMJ1OuXPnDnEcs729TZIk3L17l9lsxtbWFvv7+49oHL5sP4xWZhlm7vMf/Ol/zz/9D/9L8q/ucWOW8tnt6hpsAIYEr+uweLiL0ODghuCTNMMNU2bA57OUv7/RoYxCrt/ZR7gG5//kLK6jMflik9vphE/uRfSaJqfXWny27fPFbsiipXHI0XgQF+ylOWd6LjklV3cDHENwqmdjAnGck+YFpRB02ia2bdBc8jAcg+D+lP0v9lg4vUA0ChjdmpBMEyhLXEOSJjn345QH45zjiy6z/QjnYBO7Y6ObGnlWEOxWGnNWy6IsS8L9kGSmkUxT3MUG7mIDfaKRpxn+VlW26i15GK6B4TkgIJ0GCCkrN1pN4HQ63Hv/Nrs3x1iWhmnrZEFWOcE6Hqmf4Q68qixyYwn79pg7792kseDQXW8R7kckswSrbWH3HG5+skMYZnRNnWg/ZunCEkWeM70/xenapEGGnZe0D3VIZpVxgjSUNtzDcuMoJypK2uv9KqHYcjE8B7vfJtydEo183H4TzbEokpjg/jYlJeFoxto/+oeUw4D9f/5eRYMJQbhXmSUks5Rm20IzHKQUSEOrDCgEeAOX2bbP8OYueZQjTQ3TM4iGFUFnNAz6J/pUn7sFeZzWlJq34BJPE/Iwx2raVVJ1kmC2XRqrHYokQbN08rRE6hr9i6fQGw38r74mm4YMv9qmEBre6iKaoXPwjeN0VpqMv94kHiekQUr/lQOYnSZ5EOAOWkT7M/ytMWbDAq0SZDMbBrMHE4KdWZVIbZuYRYnZrhKz45v7ZGGC3bHJogSEJPVjirRAGDrecpcsiEgnAbPtGYlflflObo/pHOpUa6/TqE0lAJyeThrEpLMYw7NoHuwBAqFJOpd+jN4fUEoT2V8kPniaFINSapRFiSZ0cikpNZ1pBnGmvsiAECWCSnMuSgpcS1AYDiUamhBIoZOUJZmuoZc5bVFQCJ0SgSklx3qSB7OUSVTy3u0hPdfg3z29iASSUjDNJFlZIpCsNCxMTRBpLlGekscx7XgXipxt5wBpWZXOa0IwjDPKEjyz0pz0O+s4jQb5yhHKRp9/fm2bf/+K9/u+PL5s32FT31Xmv1R/UyJE6R8/60v/4/t7WoxqT3r8m/p52r6eFPNNY/xdY77Lufi+Y542b4pc+r5jvimh+oeOeRq99U1z/13FPGu9z8c8nlxW/z++zdPu/y7n+HnG9KTE/Xx/z7p9PPaHnsh7Sdj9AVqapnWCK45jkiRhOp0SBAG+75NlGUEQUBRV2Y5KBimRfPWlN8syyrKsk2fz+1dlcnEck+d5XUaphN/zPK/JsccNDTyv+lCkkn3qvmVZSClpNBp1IlERX4rqU7eq/FCNS5WwqjLNx0Xq57cDcF33kdI8NUal16dKJtULTJXMqiSmSqKpBJsQ4pGSSFUaqvouyxLXdWuzBVV2q0o7gyCo+1JJ0nkDAGUAokoVVVJVzZ3rugC1C7DneWiaRqvVqnUDhRC1ZmG3261pSE3TWFhYQNf1R2hIz/NotVoYhlEndxV9ON93s9msaUVN0xgMBvWtYRgcPHgQTdNqsnBpaQkhBIPBAF3Xa0pyeXkZoNZI7HQ6WJbF4uIijUaDdruNZVm0Wq16fSjqUz2niMmVlRXKsqyPc2VlBSllTV6ura3V9FuWZTUteuDAAXRdr7dX9ODy8jKGYbC2tobjOLW2YLfbxfM82u02zWaTZrNJu93GcZx67tV8rK6u1rdArfWotB+V1qO6VTqFamyLi4tomsbKysoj86dI1eXlZY4fP06/3+fChQu1w+xgMOD8+fMsLCxw/vx5Op1OrSeoyLs333wTz/O4cuUKzWaTN954g263W2vWKTJO3b7xxhs1UddsNmstu3PnzuE4DpcuXardiRuNRq1nqFx9z58/T7PZ5OzZs7WOoWmaNXl3/Phxms1m7bh85MiRWnPScZxaN7PT6dTnv9Fo1O7YL9sPqJU52Y0PKB98zj/4b/8jokGH+Y8tKZDkJekw5PbVbYZfjrj2yR63pgnbSVG7xf6LqztcuzXBNXSWhODeX33J9m/uMbwzoSslR7o2UZByZyfAkQIE3AozdCE51TBoaoJ70wiRF5xomHQ0QRJmmCWYQmBoEktWpYxlnBE+mBHcm5JFGcFOyM1/c5vbV3fYuT/DH0XEfopuaZS6pGNoHPEMZJBBmLB/Y0gWpKRhhr/tIw2BZmrkaYGma9X/cY54aAZBCWbLoUhB6IIyL5nenzK5M2Hvs23iUUga5gR7AcFeQDzymd3dprVg0+q7CKr92x2bIi4Y3xmTJznhMKjMMDaHFEmM27IYfT3m/vubzDZ90iAlHsUE2z69pkmv62C0TbI4Y/PDTVI/xWyYNNeadDbaCFGZa9hdG6dnYzaMivhr23jLbTpHBjRWOghTR3MsEAJp6EhDw11sY7ddwr0pQoKz2EWzTaSmoVs6O3/+5+z94j0MT0dKCIcB0zsTpvenZHGOveDSObaANDX8TZ9wGD7Up0vQTA2342C3LWYPfIY3xwgpKB46ooZ7IXmckUwjUj99SCVmVdyCg25rZEn6MEFqEGxNiIYB9kIbZ6GDu9DE7nr4t+/i37pDkVRlst0TSwzOHka3NPIgZHJzh9HXexjNJuvvnGbjTy7SObaC4ZpotoXRsGkeXKR1cBF3uUfr0ID20SWkkNgdi+aBJk7fpnzotJKHMYiSzkYfwzMp0gKraWO4xkONOp0siBh9uYm/NWF8e0g0DJneq8qQ86RKuCazBH9rDJQYbkUlDr/YI9wLKBHoTmU4UsQJmqET3byBvn4c69Jb+OtnCEodxzRoGPJhmSnkSFI0bL36AhNkBUGaE6SV1pwUgBCMUkGYC+IC4rwkyUtMAWUJowy2Qtj0M7aDjHFSkObQtjSirODYwONQ12UnSAmzgllS1mWtpl6ZzuwEGZKSlmXQlBnC8jCcJn0tRQjIyhLP1FhrWgxcHVMK8gJ0qRG5AwK7yz+9ts3/8dHm7/vK+LJ9x+1xl9hvSqq9CKHzLELsWQmyb6LKnkbwfFOi5mn9/64xz6KJ5mPmH3uemMeP+XmTdS8a83jy57uOmd9O/f94e95z/V3HPO08Pr6/7zPmaevwSTFPm/unbfNNMc87J/P/P09/T5qL573/tDH9UNtLwu4P0AzDeEQnTn3pH4/H9Pv9WjfN931s265NJ4QQmKaJ4zg0m82apHNdt9bfUhlmlUiyLKu+nSfyFJkGPKINp7TYiqIgDMOaIJvPcKtEmNLPUgkupUumMtzKTVIl5ZSRhirhnScG1X2VVFPjn38RKaJLJd90Xa8dWw3DoCiK+hc8lUycd8YUQtTJv/nkneqvKIpHkH1N02rHVXWeVJJU9QfVi13NgRCidtl8XA9CnSMVK6UkDEOEEI/ouym3WnUehfgtHaYcP33fr3UK0zStH1f9KJdeTdOYzWaUZUXlaZpWa4hMJhN0XWdnZ4eyLGvHV9XXaDQiSRImkwmapj2ReoSK7FOUZhzH9TpQ41AJaLVPqCg3pW+YZRm7u7vkec5wOEQIUROYig7c39/HsiyGwyG2bTMajcjznAcPHtTxAHt7e8RxzHg8foT+Uw6uak2qvhX9p45PCMHu7m49X0II9vf3a41BIUTtKKyOJQgCdF1nNBrV50rFp2nKzs4OURQxGo1I05SyLLl37x5FUTAej+uEfZ7nfPrpp8xms3rbX/ziF0RRVBN177//PlEU8eGHHzIej/nVr36F7/s1kffrX/+aJElqou6DDz4gCAJ+9atfkWUZn376Kb7v8+GHH5KmKdeuXSMIAq5fv04URXzyyScEQcCNGzdI05Qvv/ySKIq4evUqs9mM69ev1zSi7/tcv36dMAy5desWQRCwvb1NGIZsbm4SxzFBENRrKwgCHMd51uXxZfs9t8ko5IM//4Qrf1wS3dvlH/17Z/if/6f32N0N0ICGLjjVttEEXN2aET4oHzpEPuoPW5TwyZbPwNQYCfhiHCHujLiy6JEL6AhBu++iezpf7oWkecmqXZXAlgiWbJ3bQcbXcc67rx2gEPAXf3WXsalx5eyA4Tji9pcjDAHxKGYnLRimOSuWji7gQZgR5AWvtCwMKZBZQSqht+TRSHLSKGdrEvPhdsiJtSbuNGV4Z0I4S+i2bTQpyMKIeBxht6uSWd3RMZsWzlKXYHNIWeYkk4RkmqLZkjzOCfYjxnfGLF9YQkjB5OaYLMhZPLdKNPZpDBzyVvXD0/D2FN9PKbOC4PN9Vk72mN4dkyU50TgmmSbspgWf35qw4hocb5qMCEnyksMXV1lZabD1m03CIMMfRsTZPsf++DiGpRHtTUiDFH/bx+k5uIMGqR+TxxmmY6IbOgjQDQPdNCiStDItyAvQJFkQUeY5aZjx4K9vsXTxEN5Kj3Brn2R/ShYPCYYBm9f3kIbO8XePMdyecv1nX9FfbTJYaFQJtUNdfnnrJl9/NOaNV1dY6JuYjklRloQ39rE7FrqpMX0wJRpXVQFJkFQOqZqojCzyyrwjTwsoK02+zsYSRV4S7G6Spzmbv75DFhesXj5CuDci2p+QhQn+/X12ru+RxnDxP/uHNA6vILKU+9fv8xf/9Gd4ns6rf3Qc85UfY1/8KZN/9S/wf/1zNKty2zVbHrrrYq0fpMxL0r/4JYPzy1idNkKURMMJ6Swk8VNaGyt4qz023/uCLMpZOHMAe9DAdG2KJGf345sgSnTbJNiZMX1QEdemZ+D0HAxbJxyFhMOIA29soDkW4e6MsigZfj3EaJgsnl3E6jZob6wS7o1JRlO8S28ibZtEd9CFhp/AKC5YcgSWrL6UlAgKQOQFDTvjnl+yFQsONAzalmSclERFgaMJxknJbhAjRcnhjk2QAQK2Zglf7lefuQxN0DQ1DE2y5BmcHLjsBxmWJulaGpRVYt9A0DAlaf6wfN3VyYBZISikQ2t4lzIJEKtnaWmSzVmGJgUDT8fKY+xixnUfrvo6n9wb8+Wuz56fILOXett/15v6nPq0BNZ84u1pVNmTkgCPP/eFjzGIAAAgAElEQVQiMY/39zTy5/G4p8U8qb9nxTxtzE967puO6/GY+f0/K+bx554V87SE4ovEPOs8PSvmWfM5v83znusnzcuLrI9nndNvSg59V2v3u4p50jw+aw4ej/m2a2n+uW8i7h6fv+cd23x71nn5obSXCbs/QFMljmVZsr29TRzHbG5ukiQJe3t7RFHEcDgkiiKm02n9ZT9JEtI0JQxDZrNZbbCgxPdVSahKCqjyxHnReaAupVTlg0mS1MmNxwXw1TZRFBGGYZ1EhGqRK6pNJa8U2adeAGqfURSRZVmdiMqyjDiO6/LTIAjq5JA6ziRJCMOQIAjqv1arRRRFOI7zSKJEJTgVJVeWZZ20UWMLgqAujS3Lsi55nU9EJUlCkiR1yaQqs1RmA+rYlMGGOn5ldDBfJiuEqElKRTiq+VHbqTJblQhU60Odv6IoapOA4XBYmw40Go1H6D7DMOq5VWOc/8Cjkr1xHD9Sjj1PEqo1oRKOmqbV5GAURXXfqjxYbf/43M+bT6gEpDLbUCYSruvWSTugNhlRSWC1npXZikpod7td9vf3WV5e5sGDB/T7fSaTCZ7nMZlMcByHyWSCZVkEQVAbhbTb7bqUWh2XEALLsrAsizAMaxfmVqvFdDqtx+S6Lnt7e+i6Xidn0zTFcZw6ARtFESsrK+zs7NRjV/H9fp8gCGra0Pd9Wq0We3t7LC0tsbW1xcLCAjs7OywvL3Pz5k1OnTrFJ598wiuvvMLHH3/M2bNn+eSTT7hw4QJXr17l/PnzfPDBB5w/f57f/OY3nD59mqtXr/Lqq6/ym9/8pt7u9OnTXLt2jTNnznDt2jVOnjzJxx9/zKlTp/j44485c+YMH330EefOneOzzz7j1KlTXL16lVOnTvHpp59y8uRJrl69yvHjx/n88885efIk165d48iRI3z99dccPnyYr776isFgUK8BwzDqHxGU8Y2iP1+2H16Tusb/9j/8BaOv7nH6WI8//zc3GY+rZHwBmFJye5qQUDLNCtICHv/q3NQFjoBRVrKT5BgCDAHnOlXiInh4HXJ1QTBNcLKSrqlxP8qZpAWGrKigEjg9cEg3Z8gSfrzgEoQZoy+HmA2DtbZFFudEeUHPkKw6Oo4miPOSli4wPBNPVz+QVKWZqZ+ShVUp6sCQuJ5BvBcSaJJmw8QxNDRN4g1c0CDYrn6okrqkLErSWcT09hYA0agq/0RCWYBua7QPNnF7DkbDwHWbeEtNknHIbHuIblYC+/E4Js8KbM/AtHRKUWnnpX6Kc6CJluX4Wz5pnONpghMNEz8v2Q1SHF3SW2kgsox0FtM/0aEsumiGoESSz0J2Px2TTmPyNCcOUoJruziujmXpGI5emzRQlLQOttEMgRDVPBkNu3qfznLyNEcIcAcuyWiM1bJwV/rkYVIl0ZwxTtdleHPI8KttescGvPbvnGC6PSWLY8oiJ9wPONK2OXjJwfEMvMU2umPib47wllzEbkiRFWRB5cJrOEZNAhZZQZZkZFFGMkmwuzaaKbHaNslkBqIqCZ08mJGHGbf/1Q0mt3bpHG6TRyl5mjN94JMFKYtnlph9+gm2lVFmGcbefa68vsJ0e0aeJPDgc6KdW4ggRrdNkmlAFlSad5pjIW7fp3FwhcbaAvH+hLLIyJMUw3Nwl3pQVl8Awt0x3koLyAi29pEaZJMQEFg9j8yPKdIMs2HR3eiQ+inecgt3qU088rEnPvs3htz+1zdYf+soVtdj+mCK3bURmiDY9dHMHeL9MZpl0LpwEXdthX2rwyQGREFeVKYQd31B19IoEWRFiU5BWy9IS522K5F6QZiXGFmJqwsq9hMSUWnOZUVJmBY4hiQroO9aOIZOUpT18Y7ijC+GEbYmkA/jTF2QFuDJElsXlUZeUTKOMnaClANNk55joEuNycIJWuEOZjJGd3uYLZ3tsCBMCzzHIdItFvWCdgdeP9BiHGX8L7+8zfs3h7+Hq+HL9n22+R/P4elfvl8kQaAee57Ew+P7f56Y+WTCk8b4pC/5zzquF9nXN431efv5NjHqOJ4W83gS7Vkx30Xy52lJpm9TkvldxTxpfcw/903Jpm+TFHyRtfu7xjxrbE/b95P29yLr4pv6fTzB97TxPy32m7b9obeXCbs/QNN1nYWFBe7du8fy8jJBELC2tsbnn3/OwsICe3t7LC4uMh6PWVxcZDabsbS0RFEUtator9erkyHzNJ2islRCQTk3qvsqcTCdTuvSVeWWqRIYinRTVJ5KuLiuSxiGdYJC0W3KUWX+hadKV5vNZl1+O+9A2u12axfc6XRKp9NhOp2ytLTEZDKh0+kwHA7p9/vMZrPadVYlZjzPqxNXQF3WqvqO4/gRp1XVZ5qmDAYD0jSl3++TJAm9Xq920Z0fm3LTbTabJElSu6WqY33cNXb+wqCILsdxSNO0dtO0bRtN0/A8j/39fZrN5iOlo81mk62tLRzHwTCMWstQzbMiC5XxhSpDVnSeohIVSaiIRpUYU0nU+W0sy8I0zZreVOSiWhvzeokqmaf6VmQm8Ehps6Iy1Z9KAKr788SlSnSqMVmWhRDikXUG1cV2nuRUyT/Vn0peqrl4PC5Jkjo5qRLTKlk6736qEsEq8TtPaapjVturN435JGVZ/lYzUtM0RqMR0+m0pgbVWoqiqE4aK9IwDEPG4zEff/wxYRjy2WefEUURn332GUmS1NpyH330EZPJhI8++ojZbMann35KFEX1/WvXrjGZTPj888+Joojr168zm8344osvas053/e5ceMGcRzXGnRKQ/Drr7+u7ydJwv3790nTlDt37pAkCVtbW7VOnzoOpQmo5nC+HH/eyfpl+2G1JAgxNcGf/cuveO/nt5FFyZImsHQNv4SiKEkR5EX5SLJOALqAjZbF8U5FpBmOzl/e2GdzktA1JFthRpiWFALCLMWNMg62LZabBsuezh0/4e40IQPSAvqmZHc3xBMS19HprLWQccqvPtnFGUrOLrhYNpiFZG2tSWutSTSMyOKC9sYCTs9h/NUuWZxWGnBRyv5eRJkX6A+vzRJoNU00USXMyrKktdrAbJkUcYG74DD8ekQe5ZVOXFYQjyPCYUSwG0ApEBKkVv0o0lppYXUd3MUe0tSJ9icIXSPcnhBnIUVeuXKms5TWwTaNlQbhbkAWp7Q3FjEaFuMvt2mttRAPZmS6ZH8Y0etaHFxvko4Tov0Qba2NM/Ao0srJevHKj9CaDe7+X39JLEv+7LNdgijDMyRFUZ2fNc/goGuwkxQM44yzrwywxlGlbVeWJJMUzQpY/NE6eZaShxWhPrk7YfWts3QvnSEd7pMHAVIK3KUuw89v0z/WQ7dMpKnTP7WGs+iz85tbCGJ0S2dwfhV3pQtZTgmkoxmGY+BvzSizEn87QOiS3kYb3dExXAPdNTFci9n9CcG2j5CCZJrQPthGtw2kbVJkBeQlec/mZx9u0dIkF29BNAwwGgbxOCGaxCyc6CE1MJoOwdYO/r1dijSjfXCA7rh8/f9cZ/Nv7rB0brnWiSsFUEKwHZDMEjqH24Q7E7on1pCWyYO//gpNk3SPDRCA2WlUic48Jw8idEsnK1Omd3ehhCIv0CwD3dJxl3vE05jp5hSrZWP3GzROHmfl+HE++Cf/jM37txmsNNn75AGtg23aB5vkcV6Rl/sRyaxk4cJhNFNHJmPSWUBnUZCLnFmhs+cnxEXBkY5NkOZ8uDVDk4I311qViURZsu9n3JvErDZNHF1QIihLsHSBQ0mQQVEILF1QlJAUJbYGXbtKOudFwY39iJ1ZQtPSEVRmE6MoY8E10ARkpSAtSroG7M5i/vrejJN9h8Mtk8+HETdHMZcXJG3HBakjshg3mnCwLPCtZeK8pEBQCElJyT/76AH/5/v3/j/23iRGkiw/8/vZvvju4R7h4R77lhkRuVRWVlZWVbPV5IgaaDASOYIgQdSJuggCeNNJF0FNHUYDaAAJEkDqIAgCMdJpCAngQIIwEKgeTjeJbvb0sKtryazcl9g8Iny3fdHB4hk9s3PvrO7iTP6BhKV72N/es2fPnrt9/n3/DySJ3tHwl7ksvouvIcR3gGc9cL8K4CH2e94D+6sCKy97YH/TnGft9zJQYTrnaWDhZX17GWD0tnJeBpI8D9x61ZwXHetZ/X/dnDdp51Vzps/5RWPwOjnT8fTYvyrI+Tbm+8sAy2fN3dcZk1edS8/a72Ug5JsC2t/keAfY/QoiCALu379PkiQ8evSINE159OgRvu/nBfD39/cJgoAHDx7gOA7dbpfxeJwXbj89Pc3NE4RJhGCBCXllr9fLpZpxHOeF+AWjbFr6Kthuou6dkDH6vs94PMbzPMbjMePxGMuycraU67qkaZq36fs+uq7nD+riWOKfeMDf29vLJXSe53F8fIzjONy9exfP89jf36ff7/P48WOGwyGaptHv99E0LZdodrtdwjB8AggUQIhhGIzHY3Rdzw0SBIvxzp07ALmMcn9/H8dxePz4cW6u4DgODx8+zOWJYuwEO0ow8Hq9HvV6neFwSLlczmXOwlxCtN3tdpEkKZdRCpnk3t5ezqwMgiB/v9fr5YxDMebTtQ4Nw2AymSBJGYuvWq3m7DYBhk2DXZDJUMX1BXLWo5Bl9vv93NxDMCCFrNF1XVzXzeeSYAk6jkOlUsnZgGJeCMaeYEOKuorTRibw16zHNM2Ya2maPlF/ME3TfA4KtqUA34TcUrDlxDyYTCZUq1V836darT7RNzEfBNgqrqOQ8gpQVdwbkiTlLFPRL8FIFfLr6bEQ8124M4/H49wpWMjYBWgp7hUBWA+Hw9yheXl5mXv37rG6usq9e/dYWVnh4cOHLC4ucvfuXZaXl4njmPX19fzvd+7cyRlwq6urfPHFF6ysrPDVV1/ltQBbrRaTyYT5+Xlc16XT6eC6LgsLC4RhyNLSEo7j0Gw2GY1GNBoNgiCg2WzieR6tVot+v0+lUsnHUTBsp4FeAcSK8xXrxLv45oVVKZMoKhcXbM41Lf7loxG3DiecL+l0DIVbo5BhGOHETzLrUkCTJFw/4saxg3oCoyjFjxOKioSbgKVIjOOEMM3cKYkT7p26jKKEkirTsjS0AvSCGFuTsVWZ2aaNrikcdB2ivRFVU+NS2eDQiTjoe8wWdayKgWKoTI5c4iBG1mXGe6cc/cwjdKLMnCCM2XciSFNmTBU/hUEQZ2BLmGCPAgxZohcm3D5yWOmUsE2FyYlHHCYkccLhXx1SXighazL2bIHCXCFjUPsxkReRJinj7pjBwwFwgFbQkFUZ1VCzGnUnblZ7LE5AlRjtj0iiCKNiIPkSpzcPULRMFqxoCsW5AmrPo1ozUTSZwanPg70xjRmTYOyTRgr2XIXYC+h/djP7IcRQkU59PmhY3D3xSNIUWz9jC8QpwzBhzlSZL+mkJw4DN8zq6VUMVFul1CkTOQ6ypiGbJooR0txtoWshp3/5VxlY4wekUXa+AKqpIysyEhLOQY9g7FJsFYiDrCxEOJowiSM02yAJI2I/YnKYyUFlTaY0X0QraSh65qQrayqKppAEIUZVR9Yg9jKQ3x/6eH2PNMmcYgEWlqr8h80C/bt94jAmDhNkL8aqmdQ3ahglHdU2cA9PcfYSkCTUgonXGxMORsxeaBB5Me7JBLtZQDU1Qs+HBMrL5UzfnUIax5x+ef+sNl3GBgyGE8KJS3Rrn8nJBMVUsUo6RqNKsVzMmJlhxOTwlDSKUW2DaOIRDsYUmhaKpqAYKmrqMvn0x6xertOcuYzXG6EVLRRVQa8USKOE4YMu+pLFzIU11NkOhfc/QTIsUs3EU3RURUcNoVHUiZOESZgQp7Bet7FViVGQfYZFSQqSxHLVRFck4lRCkyECnDBFkUFBIpUzWWuSAmnKIEgZBRGqLDHyY7wopajLeFFMGEs4UcxW3UaRIDhTyCcpDGNoVyz+Xdug5yfc7Af4scSV+SIVUyEhRpZSkjQlsRuMYpkokQjDhDBOGPgxigzX12fYaZf4H//Pz/GUbz4D4l28OJ73HeBVAY/p/V8XJHkavHjZw/7TfXuVnOnXv6ycV9nneWDJ6wIer9KX123neTnPmh+vAug8K+d57fxNyXkZ8PZ1zfeXtfOsuft0zvOO8TrzYrpvLzv+i9p7ndxvYrwD7H4FUSgUaLVaHBwcsLi4yIMHD/IH5/X1db744gva7Taj0Yjl5eX8gdv3febn50mShLm5OYIgoFqtEkUR5XIZIGfRKYqSPzAbhpGDAScnJ1QqFSRJygGFcrmcs9bG4zHFYpFer0e5XM7liMPhkNnZWaIoykEx0zQJgiA3SjAMA9u2SdOsxpvv+zkjbnZ2NmcOPnr0iHa7TRzHLC4u4nkeCwsLTCYTVlZWuHXrFktLS3iex9raGkmSsLS0RBiGLCwsEMcxnU4HWZZpNpscHx9TqVTQdZ1isYjrujkrzPO8nJUo2GtCfthut/O+3Lp1i+XlZW7cuMHi4iJBELC8vIzruszPzzOZTJibm8N1Xcrlcg5UCfafMPOwLCs3NBASzCAIKJfLTCYTms1mLn2M45iVlRXu3r1Lq9XCdV1arRaDwYBOp8NkMqHVauVMQ9d1qdfruK6bA1HChEJIZG3bztlmYrESzriVSoXBYJDPmeljDYfDnFFYrVbpdruUSiWKxSLNZvMJtmO9Xs+3ArTRdZ1yuZyz9sRY+L6Ppmk5Mw8ySXalUsmlzII5KhhwwjBDMNl0XadarXJ4eJjLsavVKv1+P29bmG6USiXG4zGmaWJZFrZtMxwOMU0zN8MQ4JLYCpZisVjMr6NgR4p6kf1+n0KhkBuuaJpGsVjEMIy8L0IaLOodCiC81+vlhjLCSEaA3sIxWPxNyOAFWLy/v5/XHjw+PiYMwxwMFoDvcDhkf38fz/O4d+9eni+A8CAIckB8MBjgui4nJyc4jpOz/7rdLqPRKK9BJ0D64XDI6elpvlYI2bgA94FcJi1ceYWEe/p+LJfLeR3Cd/HNikKtwn/yj/57/uS//IfUZ4v87Y/Waf/5fR7eOEKpmLw3V+Av7gwYO9n11iRo6AphknIaJnSDhKIKTpzgxCkNXaGhKzm4V9NldFlClSTCNOXIi3HjlMduwBjYbdiM+x43Bz7futqis1LBPXZBV/jJnT6P+i67zQJ1TebzE4/AUvn2tQWkKMYf+dy7dcreoxGLrSKVks7tU5f+OKChKxQUCUWWkTWZmbpFOg74Yn9MWZFp6jKPvYR+lNDQVfb2x3Tmi6gVgy8eDECW+GhzhiROGD4eUVltsvwb2wSjCZODU/p3TxnujTg9dvC8iFpJR1VlgjN31up8EcXMmOvjvsfJwQS7qGVfHpXMxIBxSBIllNpVkFKOfnqIrMk0d+cIRgHuv9xH12V+eH+AstVmc3eBeOxBnDI5PSUcewzuDYiDCCORWC0aDOIETYKKIiMBkiph1k2smkEwCgmdENVUiIMYvagTeTG1zUWSOMHrPcCasTGqRcKxR+R4RH5EHMQouoIkAynImsrM7gpJAg//9DPSJKG2XkezDEI3YHwwZvTTLo2deWobTQ5+fJ/Roz619RqFuQL+IPvhxqpZqAUDq14hDkPCkUMax4CEamY197yeR+CEmeOqKjN3qYM1V6W8scr48Slf/ePvI5FQmC1g1m3smSLSGdN5vNcnHHsUO3XSJEVKEoyKhWqelX3QVIxameLCLMP7hwxu71OYr2HOlPBPhoSOTxLFyHKGRsmKglkvZYDwZMzxscO9231Wd5usFywK1z+hsLnJ8f/7T5FP+qSkpFGMXi6QInP82d5ZXUSf0f1DjGoR1TZpXFoj9kPSFMylZSTN4PgHP6QwV6a0tog+38G8+uukpg2SRKLZyLpNFGamDbYqIUkKN05cJkHMTtOmZCgYioITxhyMQ2xNZrak4UUpfT+mYsgUNRk3SvHjFPXseWYSpgRxwjhISEnRZJlxENJ1AvpuSN+LqJgqJV3lQsOmaas4UZob1XhRyrETYynQtiVkDQ5iiaIhE6UQxDGaAl6qEibwYBjghRGGKiNLEqosEacwcCN++MUh/9cP7lE0NX77NzZ+eYviu/haYn5+nsPDw597/3UBj5flPE/e9rzjvoyJ8yJ219P7v6gvr5rzsr5N57wIYHnWubwuwDIdr5PzJu28LOd5YNaz4kUg0+vMj3/VcqbffzpeBvA9a069Lij4i86/VwWyn54Xv0juNyXeAXa/gvB9n9u3byNJErdu3SJJEu7evUuapty8eZMwDLlz5w6u6/LVV1/lErXxeMyjR48YjUZAVnOt2+0yHA6Jooher/cEmNbr9fKaXnEc47ouQF5U//HjxznzTlVVhsPhE+yux48fM5lMODg4wHXdnO0my3LOHBNtizZ938c0TYbDIUmS5IX67969i6Io3LlzhyRJuHPnDp7n8bOf/Ywoirh79y6O43Dr1i2iKOLOnTu5hG88HufnL4AM0RdhVCBq3AkWmgBEdF3n6OgITdPodrvIssz9+/dJ05QvvvgCgBs3bhBF0RNte57H/fv38TyPBw8eMJlM2N/fZzwec3BwkLMb+/1+Ph5pmuYsP8Hu8/2sqLZgCQr334cPH+K6Ljdv3sT3fR49evREm6IPgnEoABYBvAyHwxyYFWMtji0YhgIsE464AkB89OgRAI8ePSKKIg4PD3PZo+d5uexxb28vZxz6vs/+/j7D4ZBut5vPmdPT07wPiqLkRguCpee6bt6XafmsYF8Kp2QgB4EE01DMn2nGqajpKACm09PTJ2o+DgYDBoNBPu9N02QwGOTMTHFMAXgJRp4syzljr9/v56BWGIY56CWMFE5OTkiShIODgxxUc103ZyiKmoKWZeWAnpCFC1aeLMu5Y5oANOM4xrIsZFnO3YSbzSa+7+ey7UajkdfHE1Jry7IoFAp5jcfhcEi9Xs/vSU3TqNfrdLvdJ9yEhRxaAJMCTBPyX7GfeF/U/pNlOZc8CxbieDxGlmX29/fRNC2v3djr9YiiiG63SxzHnJ6efr2L67t4o7j6H/xdLvyb15H7D/izf/iPuP/FD9FkiYf7Y/a9iEk85d4HHAcx4dlbEjCOErwz9tVJEGMUFeZKOmqcEvsR/TPmjwSESUovjEECJ0y4eexQU2UulA2Ob5xSTGGuXUL3Yi63i5kFLSm1ks38fIk0TTn+9ADXjYjcCCNMWCkZpEOf4cCnLUHF1kiAqqmiqTKSKuOPAvQg5v0ZC5MMPCxZsG3r2CWdwItxRz5RGLNyVgfs+FaPudUKhaaNc9jn9j/5MaV2Cafn0tsfMRn6SEmKrSsEboRkqFhFncZWHdVQCSYBkR9RrFjYZRNn5JNoMmmUgqxQXcoAG1lX8fsTZs43CCchwTigMF9luV7C+OwxC6cuk5/c5/PxmOZ6ncgLSeMYWZYoL5ZJ7g2QJAkTiapCBsT5MYP9CYatU5zLmF+KppCkKZNTD6OogyxTWZ0j8ny0kk19e5nx4yP83pjIC9FLNoVO8cyMwicYOERegGZqDO8fEDke1oxBOA5wumOsuk3kRbgnDqqpMNnvkQQexZZFHEWcPBggpaDKEnbDxh8FmeR67CMrUsZGjBIURUaSsxqERtXOvlDHCZKqoFoaxfkZkskQ99FDZncaRF6IaulYjRJmrYw+UyXsj1E0lfF+j/F+D0mWUW2d+uY8SDB+2M2OKUmMHxwSjh30ooHb7WcszFoJc6ZMmkLk+sReQDhxcboDIjeTUjfqFjNVE1Lw+i6n//yf4d78KXrBwpNlfM/Dblazc5ESZrYa+AOHydGA8V4vYyxKYNaKWDNFzJkK3v27pHGCVbPxkhB/MKH0rfOgKDh2k0TOwMYgSvHihIouUVBgECS0izqjIObEiVAkCVdKSYBGQYMUTtyYKE1RJQk/BpkUVYYoyZiYIz8miFMMNUNmnTABEnRZYtY2mLF0nDBmEsZYamYYoSkKRV0mSjIzGkmSKOgKkyDmq2FC2VDR5Jj9kY+tK0SJxokEspSgSNk9OpYzZl0QJzhhyiTMGLd/79oiv/XBAl+duijDk1/iivguvo74wz/8Q373d3+XGzduPPH+6z4wTwNVzwMEXiVnuv2X5bxI3vi83DfNed7rl+W+LuDwopyXjcnLcp4GB3/RnBeBt8+K173Wv4qc5wGxT8ebApa/6Hz/OnLeZF48r91Xae95fXjV8/smxTvA7lcQtm3TarVyidv+/j5LS0vcvn2bzc1Nbty4wblz57hx4wbb29t88cUXbG5u8uWXX+bb5eXlnJl37949Go0GQC7PFDJEIAeKSqVSXh/u8PCQxcVFHj9+nMsHBbNsbm6O8XjMysoKt2/fZnl5mTt37rC8vMze3h5zc3NIkpS3KZhXAvyYdloF8ppdou2DgwMWFhZ4+PAhS0tL3Lx5M2cW7u7u8uWXX+bSPlE0/+LFi3z++edsbW3l25s3b7KysoKmabRaLY6OjqjX6/T7fUql7MFOSDNd182BtGq1yt7eHgsLCzx69Cgfe1GIXxTwX1lZwXVdVlZW8H2f1dVVJpMJCwsL3L59m8XFRcIwZGUlkytWq1WSJGFmZiaXNsqynLMSh8MhjUYjP38xtg8ePGDljGknpIxra2vcuHGD9fV1vvzyS5aWlnLGZRRFtNttfN+n3W6jqiqVSiWvuyeK/wtwRZYzd13BNqvX65yenjI7O8vBwQGdTof79+/n13t9fZ0bN26wspLJKcU4bG5uEgQB8/PzjMdjFhYW8DwvZ3suLCxkDzFndRiF47GooShccqfnpDCVKBaLnJyc5AzETqdDkiQ0Gg0cx8kZlp1Oh+FwyPz8fF7j0XGcnKE6LfkMw5BGo4HrujSbTZIkodls5uxT13Wx7exhUNTEE/JjRVFoNpscHR0xOztLmqZ0Oh329/eZn58niqKcgSnuyfn5+fxchPRbGJaEYchwOMzvSfFBJUBMScokvUJGLKS7vV4P13UZjUa5RFlIcn3fz4XVXHUAACAASURBVCXMYRjmgPW0YYuQugspMfCEXDlN09wgRRhoiDqA0yYswt11WjYM5Ftx/WZnZ/P70PM86vV6zm4VIPe7+GbG4U++4NP/4X9i+z/+OySTCV/+yT/jcOw/AdaJaBoqcQrHfoQuSyzaGr0gZt+LMBSJJE3obNTpzBf58Y/2GO6PCdOU8AwYiM+Ok0rQKhtIUUIaxThRyp9/esQHhsbSYoXTTz3ckc/sbAHVUDDLBilk9cC8iIcDn1pBY27GxBuHTAY+kgymJmOZKpqmYDcskCS8vodd0lEMhSRKSOMUSZVRTZXqagNzpsCn37/HyaM+80UdU81Ao9GjEXGcMaz0cQamGRUDL0npuhFzNZOKrRK7ESkws1nDqBgouoaia/Qf9FB0ldpiDe9Rn5s/PaDVKtI+A6iMKMGsl9ErRU5vHhO6AXMX2xi1EpV2h6hY58//t39O5Eb0f3bI4xvH6KrMzFKZ6lwBWZUpdUo4xw5xEOcgUKFpE2syj+70oWqxcW2B0eMBct8jSGF07LLSKRE5E9TFGVRDI5Yk7Nk6rtTHmq1gt+oomgqyxGTvhMjxkCMFv++gFQ1kTSWZhMiajGapRF6AJIFZNTm5eYpVNzHKBnGQUm5X6HZd+kdjZko6SZyx4iI3ykA6Tc6MFs5cTpMwIY4TSo1Kxng7HRF5PlajQuxmDD2zXqF/5wRZlSivNzBrJazZBmq1hr1mMrpxi8iPGB86hBOXuSsNIEVW1cxMojcicn2s2RpJkuL1HGRFwR9OMGfKWM1qtka6Psef3SeaeOgVCzWVmHQdJM4kyUomG3ZPsuOptoGsKkiyjNMdUFltoRUtgpELskr308eEbkgSJ9kc2xtT6pQpOlm9RZKU2sVN6pfbSLpJ3DtE7pxHlxJ8MmAsSlKSBPpBApJPlYAjT+XUk2gWNMZBTJiAJkvMFVWklMz9NclAcyWOSQAnhCCGkR8zCiL2Rz5hnLBYsTKZuq6gyRKGIpOkEKYpfpjghAkFXSZOoe9ltQrTM1AeIE5TDscBkyCiqmXfA2+dhDSLBq2SwRlZk7KhYCgSEjKakvW3ZmWg5CiIOXYCCmnA2g/+d/jWf/P1LoLv4muNa9eu8emnn1Iul/MfL18XiIEXP1w/73hv8kD+PDDpTfv2ujkvA33eVjsvije5Pl9HvMlYvO2c1z3Wy3J+FXPq68z5OubKL3rMVwUsvynz/EUhpek3U6v7Ny0kSfpsZ2dn57PPPnvpvh9//HE+OQRLBcjdXIXLp2CrCYaUMEgQ8rzJZEKpVOLo6OgJ4MN1XUqlUu6SKZhVQA6apGmau3iKmHYNFVJZ4So6GAywbZsoinIJoKjVJlh9tm3nrC7BbhO17QQgIsAJIC9GP21aIUmZQYCu6ziOk0vtph1IRd/E+QsJ5Gg0ysdFAJbCeMM0zWeOhwAs4K+ZRYVCIa//JsCJ0WiUA5IC2JkGAAUoIYBRMT7C5EPUKxPjI+47RVHy8xX9EWy0aedZIWcVsmXhgtpoNPLX4/GYSqWC4zi5O+e0W+rT5gpiK+qpCYdWSZJyqbM4TyGpFefX7XZpNBr0ej2azWZuoCEk16PRKJcFC4adAKHEeIj6egLUFCHuA2HoIeoCTm9F36rVaj4fhGGIkEgPBgNmZmbyOoPCsVX8fTgcUiwW8zkvxj1N/7omo5ir4hqJbRAEuXmLOEa9Xs8l1ycnJywsLHBycpKPn2VZ+TUVAKYw0ZAk6Yl5Lhx4Bdg8fb6iTXHeo9EoZ7WKsRdybcE0rNfr+TohzF5c183PoV6v5wzdwWCQXzshZa1UKk/I5JvNJuPxOGN6nAF6Yt45jpOvAdP3n2Bbfu9733ulNXV3d5fPP//88zRNd18p4V+DeJ3PmdeNg7/6nD/+N/493Dhzgx1H8TPBOpnsoTz+ub9kfyuqEht1i9UZCz9JGQYxXx05jPyYOE0zRlWaOdBCZlzRKmjokoQfxDhJSpTCdsWgVdSpLFexajaylpLGKaETEvuZHDaJEiIvQrU0rKqJ2/dwT1wUXc7YWWUD1VAwynpmYjDOHGMnJw6KpmDVTCRFxg9jEieCMEYraKimysGDIaNRgCVLyBJIEmi6il3RMzZb1UbRZSDJpKaTENVSUQwZVc/WkcCLiMMEKU2RJQlJkZBVGaNsMRl6dB8PqTRsyhUDvWSgWTqT7pg4jCk2CyRJyuRwzHDgc3TqkkQpYz8iSlJkCbbOzzDfKeH1fSI3QjEVZDWTwsZhwnh/QhzGpHGKWTcptYvEfkwSZbJTJInGdgu7UcLtuRkbsFVCMTRkVUHWNazZGeIgJOgNCCcucRCSeAGxH4Isk0QJg/unxEFEcbZAmoJz4hCMAkZHE8yKSbldJBgHhOMQ1VSRDZnET4jDGK1goFoq9oyNJEuEE48kypAf1VBRdBlJlrMLkIKkylRW51Ftg9HDLpHjoRYszNkm1U9+DcW2keOA+PSI6Hif0y/uM350hD1bRa8UScOQOAiJnIAkTpFVCUlRMGulzKzkqI+sq2hFE802kVSZyd4J4djNHrJI4ayO4XBvlNUnTCU0S8Vq2BhVG6NSIA0jkjBzvI3DCKNkIusaWtEmdHxG909I0wRJyu4ESZbRyxZ62SJyQpAV5n7z17EWF0ibqyRmkaFSwktkjiYB/pmZSUFXmLVVwiRlHMQcTkLcMEFXZDRFomFrmKqMoUoZQg7IaYTpD1ClFEkz2fcVTkOJoR8TxAlxkqLIEms1C1OTCeMUSYLCGUMziDPZbJKCrmRy964T0vPCDEhMwVBkDFUmCGMe9l1+uj9ksWrzyWoNVZaJk4TwjJVrqgqqLFHQMllsAigklA7vII16hN//vxnt99n+7/7nt7rmiXj3WfNkfJ2fM6KczFk7+XZaFin+Pf366fffJOdF/171WO9yXm1sn/U+8Mzr9jZzXjQ/XtTGi3K+ye28yXV71f7+snKed41fdPzXHfMXvS9CjLN4Lnub8Yt+zryjO/wKolarsbKyQrFYZH19Hcuy2NjYwDRNNjY20HWdixcvYts2u7u7mKbJe++9h6qqrK6uous6m5ub6LpOu92mUqmwuLhIs9lkeXmZVqvF4uIinU6HZrNJp9OhVquxsLBArVbj/PnzlMtl1tfXMQyD8+fPo6oqGxsbKIrC2toapmmyvLyMLMtsbGxgWRbr6+vous78/DyFQoGlpSWq1SqtVitnDZZKJer1OvV6nZmZGebn52k2m6yurjIzM8PGxga1Wo319XUqlQoXLlygVCpx7do1LMvi2rVrmKbJ+++/j23bXL9+nWKxyAcffIBt23z00UdUq1WuXLlCtVpld3eXWq3GhQsX6HQ6bG9vs7i4yPb2NmtraywtLbG5uUm73WZzc5Nms8n29jatVouLFy9Sr9e5cuUKtVqN999/Px970zS5fPkyhmGwvb1NsVhke3ubQqHwxLbRaLC9vU273ebcuXPMzc2xvLzM8vIy7Xab9fV1Op0O6+vrzM3NsbW1Ra1WY2Njg3K5zLlz5ygUCuzu7qJpGltbWyiKwubmJoZh5PPg/PnzVCoVLl26hGVZ7O7uMjc3l/dha2uLZrPJ2tpaPg9mZ2dZXl5mdXWVubk51tfXaTabrK+vU6vV2N7eplarsbW1RbVa5dy5c1iWxZUrV6hUKnnbV65coVgs5nNxd3eXarWaXzvRt/Pnz1Ov1/NxXl1dpV6vs7q6SrPZpN1us7CwwOzsLJ1Oh3a7zeLiIq1Wi7W1tXx+VCoVNjY2KJVKrK+vUygUOH/+PKVSid3dXWzbzq/Bzs4Otm2zs7NDqVTi3LlzlMvlvI+bm5v5/Var1eh0OszOzrK6ukqr1aLT6TA/P0+9Xs+3CwsL1Ot11tbW8vGpVCqsrq5i2zabm5t5n0zT5Ny5czlgl6ZZfTpRq06AbpIk5eDwtKGGAKoFkC7AegFiqqqa1yQEnpDRCpA1iqKcAVcoFJ4AFyuVSl4jMI7jvNblNCM3SRLq9TpxHNNoNFBVlVarRRAEeZ7Yr9VqkSQJtVoNSZJot9soisLS0hKmabK4uIhlWSwuLlKr1fIx7HQ6tFotCoXCr2DFfRevEicHXe5OgrMvBekzwTrIgDZVljCe8V0mASQkeuOQWycup27EwxOXJEowJdAlKQfrFCn7AhKl4Mcpq1WTsq0xihIqqgxJSiiBe+ISIhNIOgmgFTSshk11uUJpvkipXUK3VSRFotQuUpwrIEmZ8YMkgVE2UHQlY9TJEIwDpBSCcYhz7BJOApyuw/HBGD/KGE96yaCz06CvStwc+6RFHbNmoqgSwSQkDhMUXaFxfpZiq4xZNzAqBpz96JRECYMHQ4b3hwwPxhnzT5ORlLMvgQo01xtozSI/u3HK0amfgUZVm5mtWYJhwP5PDujf7RGMQ7Q0ZaFu0akaVAsawyhBAo7vDDjZG58BhQppkmLPWBTmClhVk+pKGb2oo5d0SFL8QYBW1Cm2ipQ62dhFXkQUJCiaSv/WEY9+cJtg5BKMXfz+COeoh1YuoxaLkIJRKVJYmMWoZcBemsbYDYs0SRkdjEGS0AsGwThEkmU8N8Qd+Fh1k0KrgF7Wses2pU4RvaQjK1DfmqO0MINZK6BXCvgjnzjMauxJikJ85oyrGBp6ySYYTkjjlEKrTppKJGFCqV0nHfeIJAt34NL/6gGToyFWs0x5qQlkNehk06R3q8vx53tMDk6ZHPYIhmOc43629upaVr/PDYhcD/9kiKRImdS35xAMA/xxSJKkGeCbZkzJOIyJ/RhFVbNad40qipEZKbnHDqdfdQlGPn5vjGpq1M61qCzNUJgtoxeN7FxJUSyL+qVNWr/xEWqxQGxVSdIURykSpzLHbsg4SHg09LK6cl7EsRMSxwknTsjQz+SqBV2hbqlocnaj+lGKGyUEcYwpJ+hphDU6JHInKJpO2dBoFgwWKxarNYvZQiavdYIYP0pww4ShHxEnKXGSEiUZWGeqMgkpBVWm74Y86rvc6zl8dTImijNZ7Z/dPsUPExZqJlGcMFvQKBkqsiRRMlTKhpKBdbKEqkjoMphyQqIbSI++Iik1+cE//kv+s//6f+V0MH6r6967+OWGKMXxdLwOeUQ8SL9JzuvE83Je1O7fxJwX5b5JzoveF9+F31bOs/ooQJi3Paee1c7Lcn7V7bxO/DLm4dPvp2n6hKz2VY4/nfOyeNYxRf7z2krTNH+G+ybFO4bdWwrpNX6R+s53voPneTmbTjxcT7OMhFRObAWDSrC8BINIMItKpVJusCDYcIJ5JZhDYRhSKBTyYvvCqVOweQQoIBY7VVVzloxg0DmOk7N7RB/E+2Irji2cTKfZPoIlJ/ZL0zRvV9yAgo2VJMkT7CzBuPN9P69RJ9xTxbHFdjpPSHIFE084mcZx/ERfRAjwRJyHrus58i9YSYK95vs+tVqN4XD4c+MwzTaaZksKMwZxTQQII9hW00CNkC4KEwkxpkKKqChKzloT7wsWl2AcCpbgNHNL5Iu+iXMVRg+iD+L8hUxymv04zf4T0lfHcfLzm+6LMFiYnu+FQgHXdZ9g+wmGoajxJknSEyw0YSQiWGqiXtq0mYSYq0IGPRgM8r4IBqowQxF54riapuXtCRMFwToU9drE9RKS61qtxunpKXNzc/R6vdxQo16v5/fotCxUsNEEsAfkWyFLFf8XLM/peS/6KVh+goEnGINirKMowrbtnJkp+iKMUgRbUtxH06xRwzCemOuCLSrGqdFoPOEoPN2ekGKLcRT9F+vbj370o1daU9+xHn4+Xudz5nXjwU8+4++//3fRJCipMl6c4CSgAJoMRVWmoMgcBxnzbnnWxtIVbu+PCZ8D7tmyRFnL1s4wSRlESVaS7izmDAUF6IcxtirTMlQGYcKBH7E5Y7E1a3M6CTkdhZQ0mXJB4/xvbmGVjUx+6IW4p1ltVlmR8EYB4xMXzVCxqxlQJ0kSVt1CUiX6dweEToDX80CWMCsmURgxOnbRCxqVuWLOxpscTPAnIb1JgKxIbH28gqrJHP10DyQotoqolopRtvAHHk53gmIoqKZK7EfEfkL/wZDYj9BsDUmCJEpRTJnSfIkkSgjGIWMnwPVjdv6dD5j/cJv7f/pjTr98QLFSQLc15IzTRRwEOAOPu58fEySg6TKmJKOmKYWyjqarqLaKqgtGoYwkQRwlRE6EamtUV2eRFAjHEyI3M5OwZkrIusrgTpfQDbHqFqqpYM9WUQwVkFAtneLCLH5vzPDBEbImo9tmJv00NPo3H+P1JkR+BEnK5Ngl8iI0S0MraGhWZiAhKxmYpxZ03OMJwSg4Yx0qNC8tISsSB395j9AJMgOjikVlJftxQFIU0gRCN2PpZQAlkKZEkwBZ15i5tIbvhvzkB7dIBmNaeoJdL2DOFDMXXFXm6LM9hvtD3P0RkiQxf7WFXtDRSxZxlBAHEXrRQi9ZmemG6+MPPYKhT+RHJHFCr+sSRjGdzTqKKuMPfFRTo7rWwKgWsWZrxEGIfzrE7faJvICjewMmQ59mu4BVMpm9tk2awtGPvkRWZGqbLVBUJE2nuL2DubqBW1vE10t4ikWUykRpSpzAiRsQpyAjEcQJjwYuElAwsnkmSRLLtkTDhHLBJpUVHo1CojilZChYckJD9klllVDWGIVZDTwkCVn8uJRkAF8Yp3hRVm9upqCTpClDL0KRoaCpREnm6mrKKWVdYhxJOFHKpwcjvCjmfLOEE4T86H6f5ZrJv3+xRQqcuBEnbgYwanLWbt1WKWgKJ05IHIZUv/f/ED3e48Yf/R98Pzb5Xxpb/Ed/5yP+6O//p2917Xv3WfNkfJ2fM9MMu7O2Xplt8yYMnbeZI16LnFdhBP2ycn4RttLT7f0qcl51LL7unGeN4zc551XP701zXvWavu2xfxv7vmwsnvV6eozeNsvuHcPub2DUajWWlpYoFotsbm5i23bOKNrZ2clZO4qicP78eRRFYWdnB8MwuHTpUv5327bZ2tqiVCrl+UtLSzmbbn5+nna7zdzcHNVqlYWFBRqNBitn7L6dnR3q9TobGxsUi0WuXLmCpmns7OygqioXL15E07ScSSQYVoJhtLa2RqlUYnNzk2q1ysrKCo1Gg9XV1bydlZWVnPEn2F2izZmZmZwRdfXqVWq1Gh9//DH1ep1f+7Vfo1Ao5Iy7Dz/8kGKxyMcff0y1WuU73/kOtVqNjz76iHK5zPvvv0+z2eTSpUu0Wi12dnaYn59nfX2dlZUVFhYWOH/+PMvLy1y8eJF2u83ly5ep1+u89957lEolLl++jG3bOcNOMM2uX7+Oqqp88MEHOcutUCjw4YcfUq1WuXz5MpVKhZ2dnfycBKOt3W6zsbHB6upqzvabnZ3NmYaCvbW7u5uz2MrlMleuXMGyLC5duoRt21y9ehVVVXnvvfcoFotcvHgRWZZzhtnm5mbet9nZWc6fP0+73WZtbY3FxUXW19fZ2NhgY2ODc+fO0Wq1WF1dpVarsbOzk7MWG40G169fp1Kp5MzDDz/8kEqlwscff4xpmly7do1KpcInn3xCs9nk6tWreX65XObixYsUi8UnmHftdputrS3m5+dZWVl5goG4vLzM9vY2nU6Hzc1NOp0O7733HtVqlYsXLzIzM8P7779PqVTK+3T16lUKhQIff/wx5XKZa9eu5eMktqVSiQ8++IBGo8HVq1dpNptcuHCBer3OhQsXWFxcZHNzk4WFBTY2NlhbW2N1dZXNzU2WlpY4d+4cs7OzOSPz6tWr1Ov1J66RYRisrq4iSVJew1DUyZuZmcnfVxSFSqWCqqqUSqXcQVXTNMrlMsViEcuycufZcrlMoVCgWq1imibVahXDMJiZmckZcLZtMzc3h6qqzM/Po6pq3na73UbXdVqtVr6/pml0Oh0Mw6DdbqNpWr7f8vIyqqqyvr6erw22bbOyktWIXFlZQZIk1tfXc/atJElPsDQbjQZLS0s5s1OwLMVatLCwwNzc3K96+X0Xz4nx8WlWbF+WCJKU4KweVQyokoQuy6iyRMtQ0CXYO3GRFYm1+SKK/PNfajLBe4qlSCxaKgVVpqBIuRulKUuEScqCrbJbNmibGSMuAuqGQhylDPyYQkFnEMZ8fuqSqgrdn+7hnDogK0R+hKIpxH6MN/QJxyFpmDA+cQiDCNVU8UY+3RvH7N/qMQ5j+gMfN0mJwwSv7xIloNoaSQqpLGGUdZyhz2gSEAUxVV2hUTEZ3T/NgKXdefSSkdWfK1nIqoJVsyjMFVF1Bb2QMdjMuklju45e0omDmCRJQYZwHDF4OMx+oFIlbE2hs1QlPT3BO+mz8K3LpIrJwe0upaU6M7sdtIKOamiUGjZr77WozReZmy8y1y5QnyugagqqqaBoMsgS/jBgcuQw2h/jD31SUuxmCUWXKbRqqJaNe+wShzGR7+N2ByiGjH5WWy72Y8YHfWQ9k8Y6hz1Ov7xP5PmQJkz2ThnvnTK838U9GmDPVjBrRey5CrKqoBc1Ii+rTVdZqmA3CliNEtZMGcXUSVMJvWySxClezyMJY3pf7RE5PpWVGeKzGoPO8YTjL44YPR7gnk6QVYnY85ns9QhHHmkYkiYJkiYx3jvh/j/9MY//7AvCe11+9Kdf8dmXxyRxTDh2iRwX/3REoWEDIBV1jIrB4EHmsusPHWQFjJKJauskYZSBgX5MOAlw+24mPXYibFPBHwbc+6tDIj9GszNgMgqiTNbr+KiWhaTIqLaBbpvMLldIgpiHnx0TRwmDWw/QyzbNq1vZXByF1K5cpPrJt2DjEr36Gn2twgNf48Eo4uHQ53Ac4EUJBU3BUDJAdhLGREnKo4HH2A+ZsdTMuRUFXZVRYh8vjCnqMqYmkaYJqawwkLLajkoSUZRD5rSIuhozq8e0TCjrElVDpWIqzBZUKqZKkqYUNJlmQUNVZMIkM5NRJEiQqFsaF2d0lis6f2u1xpVWCVOBiR+z3ixwvlXm8Shg7Mf03ZD9UcCpE/Bo6HG7N+GHDwd8ejBmf+jhphK9K5/gmmX83/5t/mgmc4n94tbDr38xfBdfW0wz7J73MCxJr8eo+kVzXtSPZ71+nYL+byvnVc7nRWyll53nm+SIfd5GzrPef1HO07lvK+d5771OzvT5vOxaPyvnddp51bn7pjkvYrO9jbF/HgNObF9l/J637/Pae3rf6dfT5bK+aYS2dwy7txTSa/wi9e1vfztnCSVJQpIkOUsFeIJ18zTbaZq1JGp6CeaQ2AqnUsGcma4FN70V8rtpZp9gVAnHymnTBsFaEkwhUT9OsHWm2U+C9TRdC+1pZpaoqwY8UV9NMA9lWc7rnIl+CuaTqqpPuJ9O198TDDvBBhRtTksIp+vriRpb0+OhKEp+swr2lxi7JEny+njTYyzYS9P1ukS9Nc/zcjaUGBfDMHJZpOizqPEnznV6Hjy9qIjzma5RN13rT1z3aQaiYJBNM/WervE3zfQTc1SSpFzOOd0XcX2ma/QJtpaYR9O18US+uHZJkuRsR1VVc+fYJEmeuAayLOeGDaLdKIry8xGsyOn5IeaSYPtNz2Vx/W3bzq/vdB9Fm+KetG2b0Wj0RP1BMaeq1SrHx8d5nbxqtcpgMMjrzVmWxWQyyesuivpu0w6+030Vr6f7JPojro34MJm+TsL9VsyDp6+ZYJKKsRVzePoDdlq+GwRBPq5P39PT4y76A+SyXkEpn54raZpiGAbf//73X2lNfcd6+Pl4nc+Z1417f/lT/sG130IGLCUD7cIUSprMcsXACxP2RwFukp5JX7Oi8WI7HQpQ0TJGnq1KNG2NiqXyVd/ncJIVG1ekrA1Fkfn1DzvossSXnx7ScyPGUcJGp8R7F+fodx36e0MCWQJZot200TQFo5Ix4cIz0wKAYBIy2B+j2yrFho3vRTijgIfHDr2z+lwg0bFULEVGV2VIU3RJwirrVBdKKIaCpMh8fuOEu49HLFgaVUOhPl9CsxSsiomsKVhzJSRZJhxngJOiSiimhmoZJGF0VictJPIjJocOcZQwPnZIwiRzQ5UlfEVGkaFW0KgsVim0yoSOTxLHpHF2vOHQxx14lEwJzVBQbRUJCSSIvBh/4Of3WLFdxqxZOEcjQifk/o0ToiBm+fwMxUaJ5pUVRj2XT793EyVJWF6qYddNJFVCkmRQFIL+hMDx8Ps+iqGx8m+/TxIlPPrez5BkqK03cE8m9G51if3MaKO+NUe5U0Ur2SRxyl/88b/AGXgst4vYjSKdb+8gIeN1u5CkSLLM4P4xo/0BspIZVlTXZ1FNA1mRiIKI/R/eI3BCiFNUU6XQKmLVLbSihaxICOafpCgEwwmxH9K/e4o/8pmceKSqhFI2mFmq0VhrQpoSBxHe6Zhg6CLrKrKq4PYc0jjBKOvIioyia0iqglUv4g8cRntDvL5LGiVIioQkZwYmoRuhmSqyntUs1AoaM+dmM5DPi1AMDbNeQrV1VNukf2sP57DP8ZcnRF7Myt9ax6wVKK/Mg6wQpwrGwjLGhQ+Z2A0GcoG+FzHyY2RJQpElJmFMGKfUrIz5ePfUYeSHjMOYqqGxM1ugYqooclbHUJElvDDGj7MairqS1YkDcKMUTU5o6KAkEVowhCQFEiK1QKgXcRKJJJVQZQlJymSwKdATBiuWwiRMOBiHNG2VZkHPGaFybw/JG3JktzmJNP7JF0cUNIXf2p0jjFMeDn2iOEGSMrOK6IzR50UxSZqtIb8Zf4U+OuHf+m//P26dZuvGP/h7W/zn/9V/8VbXvnefNU/G1/k547puXprjrK1XZug8a/9flNXzJsw38e+XlfM65/M67bxKe28j53nj+6K/vWrO9D5vkvN1zI9fJOfrnrtvwtp8Vh9f9xjPynnTefGq5/U6fZzOEVvxPPS24hf9nFG++93vvrXO/Oscv//7v/97zWaz+Xu/93sv3fdP/uRPciZNo9EgSRLm5uZIkoSFhYXckXQ4HHLu3Dn6/T6XLl3i+PiY7e1ter0exn8iKQAAIABJREFUly5dotfrsbOzw2g0Ymtri8FgwMrKCmma5lvBuGk0Gti2nbNyZFlmdnaWMAzZ3NxkNBqxubnJeDzmwoULeRsHBwfs7u5ycnLCxYsXGQ6HnD9/nvF4zPnz5/M+Oo7DuXPnCIKAxcVFABYWFnKmkTjXarVKpVKh0+mgKAoLCwvIssyFCxeIoojt7W1GoxEffvghp6enXLt2jcPDQz788EOOj4/5zne+w9HREdevX+fw8JDr16/T7Xbz/d977z3G4zGXLl0iDMOcqbi4uIhpmjSbTarVKoVCgWazmdfdiqKIzc1NXNfl3LlzTCYTLl68yMnJCVevXqXb7fL+++9zfHzM9evXOT095cMPP2QwGHDx4kXG4zG7u7t5XhzHbG1toWlaXt9rbm4uZ1PV63VKpRKLi4ukaZpf93PnzuH7fn5Ndnd3GY1GXLt2Le/LyckJ165dYzAYcPnyZfr9PtevX2c4HHL16lX6/T7b29tMJhPOnTtHmqasra3lfSkWi3m9tmKxyOzsLJqm5fusrKw8MR7vv/8+vV4vP+9r165xfHzMt7/9bfb29vj2t7/NwcFB3iex/5UrVxiNRly4cAHf9zl//jxBELC6uoqqqiwvL2NZFnNzc1QqFUqlEu12O6/lCLCzs4PneWxvb+O6LleuXGE4HPLRRx9xfHycX4NvfetbHB4e8sknn3B8fMxHH31Et9vNx+3y5cuMRiPee+89HMdhZ2eHMAy5cOHCE4y0TqdDuVxmdnaW2dlZisUiCwsLACwtLeXj0+v12N7e5uTkhHPnzuX3SbfbZWNjg263y9bWFt1ul9XV1fzePD09ZXV1Fc/zcpfZdrsNQLPZRJIk6vU6qqpiWRalUolyuYxlWViWRbVaBWBubo40TZmbmyMMQ9rtNp7nPeFcLByNgyBgY2MDx3FYX1/H8zzW1tbwfZ+VlRUcx2FlZYXBYMDW1tYT687Gxgbj8Zj19fUn1ord3V1c12V9fZ0kSfJ2O50OmqYxNzeHZVnMzMwwMzNDsVhkcXERSZL4nd/5nVdaU//gD/6Abrfb/e53v/sHr70g/ysar/M587px8OVt/uKP/pgUnjCFCJIUNYXVoo4bJQyi5Odyn/5KkwJRmj24e0mKGyaMw4SiJtPzY8ZnEtokTZFSOD516JQNNFniXs/LXCnDGHcSIOkKnhMiRwnVioFpqrh9j8mRw2QY4A48FFkmiWJiL5Nkhn7mtKloMsc9j4kXMQwTwjRl1lIxVAUpTQnTFEuTMQoqtYUyelFD0RRCN8SOUzRkIlIarSK6rWJVzcykQIbYDSGFOIgyUwlZPmNkRUReTDAJMjdaQC9qhE6IopzVsdMVBqOA0I+Qo8xAgjghcgNkBdxTF6c7xijomLZK5PikMphFnSRKGD0e4fV9VF3JTA8SiIMY98Qh9mMkVcY7cdFViUnPw+n7NDdrxK6PnCboCngTn/J8icrCTAZmuT562caeraKaOlazhKIrBL0RkCLJKc5RJkM2yiZJEBOMA/SKkYFBFYs0Sejf7mIg0X/YxxsFVGZMwuEYvWDgnYzp3zlh9LhP6MQEfY/IjTBKOmmcmYdASpokGGUDkgS9pBGHKaqlYs0UUHQVRdcxKgX0ShG9YKGXCyimRqFVJXED7IZJZb5EdbaApmTgpjlTQZIlFENFK1roJRO9qGOUDIYP+owPJ8iKnIFtukzk+IROQDjxiYMYSf7rL/OqqaKociYNLurIukJxvopiaBjVAqqZ1a5Lk4Rw5Pz/7L1ZjB1Zmt/3O7HH3W/eXJnMZCaZyZ2sYu3V3SVZsi1pYMOLYBleZAwgeAS/2i82DMMy9CJ4DBuw/GJ4bEB+ESDAb5Igj4UZa6ZdXV3FIllck2QyyWTuy827L7GHHyJPVDCbZJHVrO5qiAcgLiNunIgT55yIyPju7/v/cVt94hi62x3iMCLyI7qbbYQqGOx3qL1/EXv2BMrCu/jFMUKjSBgnweycrlI0NGo5ndGciiBxa+15AUEcczDw0VVBydSxdJWymRhQRAgOPR0ID/8jACeMaTkhHcdnueGw0vIYxBrNQCNvm4SqhaoKOpFGxwMniHCjKNEKJNGXM1WBG8b4YUwcJ8HE5LaQBPfcIMLV8wgBZuxz4yBAVRRO1XJoisJ4waBiamiaQs02GM3p2IcadqqioCuCqZKFlx+levtP+OsTLovFmP/sSpF/7/1jGGc+fHM3Pt4+a46WH/I5oygKf/iHf/jMj5FHX9Jf5+U+u/5VtnlenVcJMj1v37+JOke/e53jvGybF5339wma/JjrvKxPvquvfsx1ZPkh6zwvIPZdff2ywON3jc/z9vNdc/hF5/Vd55M97vO2Pfr9myi/7nPmLWH3hop4zV+kPvnkk5R6UlU11REDUkpIUjbPo8+kJpSmaSlp1+/3U6Isqysm10vnzmw9qY0mKT9I9PMk3STppKOaZFldNOk0KR08JSmV1deSdI/U3ZK0l6TAJK2TpaUO+/UZmktqekn9ONl3cp+SRMxqt0mqTX5KkkzqzMntpIOrpL5km48660ryLwzDlFYcDAYoipISiHEco+t6SmXJPpe6a/IYkmKSdJ88bzkOkqiS/4IgeIaUlPuUfS77OksQZtsoz1f2n6IoqT6d3C67LOekJOkk+ZglI2UdSeNlSTBJ2LmuixAipf0kHfe8/pBzX+5f7hdI9yPHRRKJ0tAh294srSgJVNk2SbNlHXwlmSgJRLk/ed3JtgRBgO/7aV8Cz7jGZnUUpcZfp9NJSUx5jWaJU1lkf8g5ke3Low+XLAGX1V3Mjh88m1aRnYtyvdy/JA6zc06eW/aa930f0zRTrbooilKziyAIntHQyz5MZbu//PLLV7pHvqUefrW87nPmdUrz5m3+3if/Dh3n23uQChRNhdO1HFVDQUSw0nFZbrnkVbCEoBcm6bMVTWCoCppInDR3nBBLEczmNNwoZmMYcDynM5vXedBx2XFCLkzkGclr3N3q4fkh75QtopgkKBhDK4gYhBFxDDM1i4WxPAQR3sBnqT6kG4RcquUo2BpmTiPyI0InCVgZRYPh0KfTcokEGIZK8VgBs2wi6kO8YUC7MUTTFGbfncKsmAiSgJvX9xkeDHHbHvaIhV2zqZyawCjnqd9aw2kOiMIoDZYpmiA/nif0QkI/Ynu3x9begKnxHMcmCviHpJ3b9ojjGLtq44chW6sddAUqBYPcWI7K/AhOc0jraYtuxyWIYi7/hz9h9PQxdn95G6feobfTw+t6hEGEqivoto56qFvXrQ/o7g/RdRVdVwi95LmVG7WxqzajF6YgBrfZRS/mKC9ME/Q9msubEAcYOYPyxTPYxyaJe20iz6G59BSvO8BtO4RuQOCGxMRohkoM6JZGbryMUbTZv7dLZ61J5AXEimB1q0ekCz75y/MMg4gvrm/Tbwyp6SpaGFMzVay8jp03EKogCmNK0yU0UyU3WUaoAq/Vw+t5dLd7aLZOYaKAWcqTn6qg5e3ESTaXQzUNhjt1/P6AwXaD0A9x2g5xDIWpEmY5j1kugCJQVBW9XEQYJrtf3KW7tsegPkDRVUZOj2NVchSOjxE4Hge3nhBHUeJI7Ab4g4DCsSpWLU/QHxK6Pv39Hqppcepv/lsYpRzO4yWiMCByPJxGl956nfZGm95On/X6gJYf8cFPTzB+rExxdgxraoLCX/53icvjxHYZN4wZBDF9L6TrBYx01hjtbtCtLdIrTeEeGj/0vYS4u3/Qw9IEF8aKaIrACSJKhsp4XscNI4ZBTDnsYIVD1uMSbV/l/3mwz27XIWclLrILYwWOFQ3emSwASZDvSctlr+9zrGRStlQMIVAUQdFQiOKYphMRRDEQ4wURTTekZKiM5nRWGgO2ex7jeQNLTTQxS4bGsbKBKgSCRNey40aEceJM64eJO23fC3GCkIWNryk0VjEaG4lrsa6hTZ4g91f/1hu997191jxbfsjnjHSfl++eP1QARy5/V6Dgd6XOqwY+fl3S6FXG4GUBxR9Tne9zPj9UnZf1+Zs4jlz+PnPqZcd/E3Wy275pwu679v+6fZ/9/LERdtp3b/K2/BBlbGwsfamW5gf9fp9qtcre3h7T09Nsbm5y4sQJHj16xIULF7hz5w7nzp3j3r17LC4usrKywpkzZ7h9+zbnz5/n3r17nDp1ipWVFY4fP87GxgZjY2M0Gg2KxSKFQiFNAQyCgJmZGTqdDiMjI6ytrTE+Ps76+joLCws8efKEhYUFlpaWuHDhArdu3eL8+fPcuXOH8+fPc//+fS5dusTt27c5e/YsS0tLnD59muXlZaanp9nZ2WFqaoqNjQ3Gx8c5ODigVqvR7/fTQIcQIg002bZNp9OhUqmws7PD3Nwcq6urnD59mps3b/Luu++ytLTE5cuXuXr1Kh999BFfffUVV65c4erVq3zwwQd8/fXXfPTRR9y4cYNLly5x//595ubm2NzcZHJyMu2HVqtFsVhMU/eEEPT7fYrFIo1Gg2PHjrG1tcW5c+d4+vQpCwsL3Lp1i0uXLnHnzh0uXrzI7du3+eCDD/jmm2/SfpDrr1y5wt27d9N+kmM5Pj5Os9l8Jl1ZCJGmJso21Ot1jh8/ztOnT9PxP3v2LHfv3n1m33fv3uWDDz7g2rVrfPrpp3zxxRe8//77XLt2LZ0PZ8+e5eHDh5w+fZqNjQ2mpqY4ODigXC4zHA7TG6vrummqc7VaZWNjg9nZWVZXV1lYWODBgwdcvHiRO3fu8O6773L16lXee+89rl69yieffMKNGze4fPkyN2/e5MqVK3z55ZdcvnyZe/fuceHCBe7fv8+5c+d4/PgxMzMzbGxsMDk5yd7eHuVyOQ0IA2lAqNfrMTIywv7+PseOHePJkyfMz8+zvLzMmTNnuHPnDhcuXOD27dt89NFHfPHFF3z00UdcvXqVn/3sZ/z85z9P+0V+yjF75513uHv3btqmEydOsL6+zrFjxzg4OEjNGGSAVqauNhoNjh8/zoMHDzh9+jTXr1/n/fff5+bNm1y8eJGvv/6ad999l2vXrqX9cOHCBb755huuXLnCjRs3OHv2bNovKysrzMzMpMfe399nfHw87RcZwJNBRRmYzKbVyrTcZrOZzuGRkZH0s9lsMjY2xs7ODuPj4+zs7DAzM8Pm5ibT09M8fvyY+fl5Hjx4wIULF3j06BFzc3Osra0xOzvL2tpaej2ePXuW1dVVzp8/z8OHDzl27BiNRiM1w5FBfEVJUpilg638EWF3d/e3fOd9W15YopB//ewo/+zuPgP/UJYB8IOYreaQXNmi4QQ0DgN6/RBiJdGoywmBLgQjhoqpCKqmxqlCzIOOyyCIGDU1FAQHXkjXC/EPX9bu7vZ5f9TmYsnkUcfjST8gpwpipMmFYBCCoUCn41FHMGKqWDmdD87a1FsOOgLdSAwIcrUcCBKaTVcp53VMW8Ppeth5HT0G3Y+gbIAQjFoaURgxaAzIjeUI/ZBBfUgURuTHchgFg8AJUAwFt93BHzgYJYPOZhu/7xN6IRBjj9j09voIYNB2Cdou5TDC3x/S9iJUXUUIMIp68ke1AooXMzGWw/dCVFMlCiI6G210W0dRBaYiqEzkaN5axogd7JEcbqOLUTLp7w+JoxirnBhraJZGFMXkKzaqphJ4AfmqjX5I9iEE1VPjqJpG4LiYlQKF42MoiiCOgkM6zEjoMDVEuD2ErhD0A/LTY7BVRzEMOmsNAi9keBjcKk0V0PM2RjlP6LgUJiyGeyqO4xP5EdNVk0BX2X94QHHEZr5g8qerLXbCRCsxrymUWy6GoaIp0PcjvIcNzk/myWt75MYLhE7S/mHPpbXWwdzoMDVTor/fwSiaibFFzoBIELg+w2afwPGxyiZm0QChoKgqmm0kLr4IiCP8VptYUSmfGicYDNByGtWF49gTFcxyEdUyEaqCNVql82iNwPXxml2UYwZGIYdeNInLFv3NBnbVpjQ3ibf+CDE+ShyB1+gRBgGaZWCNFRGagBim/ZBqFNNcrrPwH/wNKu9fRrVyhPkKbZEjHAbkDAVNgKUrmJqOlj9FNDpOMQ5BFxhhQsHmNA0vhI+tCm4QYmlKkj4rBG6Y6NuN2BpFA0RUIfBtRiJBJ4j5ZH6EG5ttFAGaqhBGEX0/YrXlcKpq40QxRVNDCEEQxmhCoKsJSdd0IjSRpLJ23RDimLypUrEUgihis+vihhGmqtDzApphjBfFjOcN3CBGiCTA1/XCQ0OL5JpXFUEQJveeiYIJF39G43/9HPf2LVTLYOy90yjjKrnf+M3xbXlTRVXV9Ae9FxUhflVrS0qAvGqd7PLRunL5d6mO/O5V6iiK8tzjPa9Otv+OfveiOnLfLzqvo+OU3e5N1jkaTDla50Xfvcr6N10n238/xHG+61rJ9uPLxvTo+l+nzvPG+EXj+Drz72V98SrXyOv045sM2P265S1h94aKeM1fpH7605+mmm9SH0s6M0qdLEn7ZMkYSbRkaTSpZSYDPtLtUe47q6OW1TjLauLJ/chjZp0q4VuSCr7V0spSapIUknTPUVdZuV3WPTbr9CnPTVJu8jhH9fyyF5V0O5XaZf1+P/1DQFJOzyPssm3L0mGS3spG1SVVJ/tciG+JJNlOINVFk460ct+yTf1+n0qlktJ/WZfZLFkp+zlLHEoSTRJUcjsZ8JTbyJuL7/spiSi/z5KIcvusq+pRTb9sm+R+ZJEklVyXdfmV5eh5ZfeR7XPZVkn3ybkqrwPZdjnmcq5KqkweV1GUtG+yZFiW9Mq6mWbpP9mvsl+y14VpmilNJ+ehJNuki7IMpMm5kSVmpa5k9nrJUnyu66Z9JOee7OMsXSctxmVwX85PeZys67Ps4zAM02tDCJEGReX9JKvHKOdN1ikavnVMlv0qr4GsXqHcXu4rG7CTTriGYaQB4rcusd+/vO5z5nXK8s+/4he//7c5Vjb5kwcHtIbJC5UKjJoqOqAogqYf0g1ijlsqpwomT/oe68OAxYJOVVfpBokQ/VzRwI9iltsuThjRC2NymsKMrbHr+Gy736bW/sWFKmMlk3/x4IBm36dmqGiKIKcI+mHEgRdS0hWmTJ2xssFIxWRkYZTceJ7WSgOv5xIeasMRg2aqjJwZJY5jBrs9+gdDOts9Rk5WqM6XufHNLqurba6crFI9dIWNoxiv5xOHMaXjRYQCfj95/iIgimJCN4QwIvQjvJ5HHMUUjxXRcxpCKEnA6MBB6AK7liNyA5yWh6IJFFXBKOgouoLb8wndkDiKCYOI5sGQOI6plEz6bkh7GFCwNcZGk+srdENGL4xjli0e/2KN7v4AA1BVgVVIgo9CFQgBel6nOF2hcnIMt9HFafVBCFRdpXRiDEVXk9RbU8eqFgkGQ5x6B72YIzdRRbUMFE1jsNfEa3Upzkyg5iw2/sUdettNels9Qi/ELJsUj1eZ+mAeo5pH1TUO7q7TeLCFbuto+YR4VHUFe3wEVVfZu7VBvzVg50mb9jDgdtfFFIKKoTIMQwZhzHFbo2Zo5PXkvjUynk/SkBEEfog78DHtJD3ZrtrkJwuEToDX9+huJSYbtcUq9oiNNVpGtXQUVUNoKnEYMdzv0npcpzhdpXZxmu7aPv3tBkITaIbO+AdnMasllHyZWAjiXhuv3aH1aJPBbpvWkwNKJ2pUFyforjcY7reJwkTntThdJSZEEQqB66FoKnEUo2gqQlMxCjaBExCHEcWLl8gvLOCf+xjPLlNQYqIItpzkfjplQ4zAjRX8MElltTVBThc0nJC+H1M2FQwF3DCJnsVAzw9Z2u8jhOBE2cbSBKaWmMaoIqbrJVpxSQprTHRY7/pmG0tTeG+6TEFXUQS4YUySvR6jqSKhZ2O4tdel3vcYz5v4UUTfD7FUhUsTRcIYum7Aw/0eD3Z7lHM6RVtntmxTy2kEhyRdydJw/YjtnoepCU6O2Ay8kK1uQqGqiuCS0WaGNsObX6GEDko+z3/95z3+/v/wX77Re9/bZ82z5Yd8znieR6lUSv+2PzzeS8mbo8vy3w9Z53XJpu9b5+i2b/I437X+Zft92b6O9uOrHv91+uKHrpPd9lXH6UV99bta50Xn/X3qvGrfv6zO8+bZ92nji9r8qmOcff+R/38T5S1h9zta8vl8mp4qhKBWqzEcDpmcnKTdbjM2Nka9Xmd0dJT19XVOnTqVknaSDLp37x6nT5/mzp07nD59mvv377O4uMjS0lJK4B07doydnR3GxsZSIXwp3i8DQoZh0Ol0qNVqbG1tMTc3x+PHj1Oy6ty5c9y+fZvTp0/z6NEjzp8/z9LSEhcvXuSbb77hwoUL3Lx5k8XFRR49esTCwgIrKyvMzc3x5MkTTp06xdOnTxkfH2d3d5eZmRnq9XpK5chAnAzA9ft9yuUyrVaL8fHxtE2S9lpeXubUqVPcv3+fd999N6WXvvrqKy5dupQSebdu3eLcuXOsrKwwPz/P+vo6k5OT7OzsMDo6SrvdTolDGbwaDAaMjIywtbWVbiuPffbsWW7cuJFSWlly6tq1a5w5c4YHDx6kn5Ism56eZn19nZmZmfTYjUaDcrmcBjdkwNAwDLrdLpVKJSWk1tbWWFxc5OnTp5w6dYqlpSU++ugj7ty5wzvvvMO1a9dSsu6TTz7hiy++4N133+XOnTtcvnw5pQOXl5eZn59Px2J/f59arZbSYzJwI9swPj6eUlgrKyucPn36GeLy3Xff5euvv+bjjz/m+vXrfPjhh3z++ed8+OGHXL16lY8//pirV6+mBOL777/PvXv3OHPmTEp1PX36lKmpKfb396lWq7RaLUqlUho0UxSFwWBAPp+n2WwyOjrK1tYWMzMzPHr0iDNnznD37l0uXrzI8vJySrFduXKFr7/+mvfff58vv/wybZNcllScJO3Onj37TJuy/dPv91M9yCdPnqRz6ty5c+k+bt26lVJ+n376Kb/4xS/45JNP+Pzzz/noo4/4+uuv+eCDD7h+/TqXLl1K583t27e5fPlyeg1LinBtbY3p6Wl2d3ep1Wo0m00qlUoa0JQGEDKYJoNtMqBoWVZK3DmOw+joKAcHB6khxujoaHp/2dnZScnW48ePs76+ztTUFHt7e0xNTdFqtajVaiklu7e3x+zsbErsyTTnXq+XtiUb/C0UCjQaDRYWFtjY2OAP/uAP+KM/+qPf8h34bTlaVF3jiyctLF3By+jUhcCuG6IKCBOjUwA2nJBddwAkmnUPez4/nbE5W9DZOXCoD3zqfkgvjOj4EREQByEPuhFJKOJbs4o/e9Tkg5rNpZzG2qEAfcFQ0eKYmqVzzFJxIkHRVskbKrqt4/dduhsBqInja+SF5MZyqKaCamiEno9RMNHzBsFaB9PWGO71cQ+GTIQxuYKJu9sjLlTRLJX+3hB/4KNoCu2NDmbh0ITAVomDOEnFbXu4HZfCVJ7yiTL5sULiDjpMggyKlqMyV0U1DRQ90dXzex5u18HruPiDALNkYldMnLZL6EYEQ5+CqRKFcXL8MKJmq+QqFqquoloqcT6mv9PF6zjUjuURTsCw57HccYm7HmcnCujEWCWT0AnZ+WaLnZs7REFEbtTCLlsUjhVxW12EUAj9AH/g0X60g1E08Hse/Xu7CLGKYqgJOhWTEG6uj563yY0VaK7sg4DyiTJmNUf15DhCFRDFhI5H6cQYqg7OQRejmEO1DLScgWro+AOX0XOTGOt1CiMWTtNjvuvQ2R+ixskfyUbZJFe10E0FVVfQLA3N1PAOjUrMQvKjodv2UHSBUMDrOWimBsSYZQM9p+EPAkrzRfS8jVkpEscRreUNQtdDMw1KxwvE+PTW99BsE6uaxx86BI7P5p/dRMtZQEh+cpQ4DoljgXPQo7lyQOgFtB/Xk3MsGAkteaji2NtuYlVsokNTjMgPCVwfIRQ0W6fT6hP0fEY/+5Tqpx8Tjc0T5yq4kcJBEJNTBaO5xPshFDGWiCAK8VAwVVAVCA6NYMIoou1GWKpAiJiOm6THxsSM5g26bkh94FG2NNxQIZEHFMQIymZCNDadCDeM6LsBC7Uctq4lBhBxnH5CMh32+z49L0l5nSla5DWVoR/x9GBAEMX8ZG6EMIrRFAVTFcxWctTyJkEUoygiSaEdBsQxVG0dYsEwjMjpCgLBamNI0wloDjxaA5+xoolWqaDkbaY/+zdoNdv8p//TP6XfHv5g98C35TdTpGlW9mX4ZQRVdvlVtnne8uvUOUqRZcubrpPd5k0fR/br82ioo3VeRj8d3f557X/ZceTy6x7nh6zz686PH3Od16EZX7XOy+bUd8237D5eVudVl7/Ptf86dX+s5S1h94aKeM1fpD799NOUUpFEUdY9M6uXJV98JTkmHUhlsC9LjEkdOfkCXS6X6ff76fpSqYTruhQKBTqdTqqzJYR4Rvsqa7t+VDdNiG9pnSxZVygU6PV6KZUk009lW7JOtlk3VUlSZfXT5MUpU/6y5JfcVp6vTLPNOnBWKpWUPJSOtsPhMNUsk8G5o5SfqqrPOLbKQJ4kjGRgRPaLDCxJghD4FTpLElJRFKUBF6l5JtuYpSRlfalPJ8ch61Irb3hyvGTAs1gs0m63076U/XP0POVcs207DZRmtcwkxRWGYdoWGeAFUupMatbJTzmPJQmW1eiTASZJsWXpNnkM6Sqcdf7NUnEynVvOx6xOmqTssnNVjpkcr+y4Z7X85JjINsgxzRKJUrtO7iurbWiaZkqYZSk1ub3UX5SkZpbqk+cvf2mSVGtWX/KovqNczva9LJLEO0pBPk8PUfZH9rrItuUo2Sv7TeoQSmJPUpTy3iDnrhxzOUcllfrzn//8O++Rb6mHXy2v+5x5nbL0J5/zP/9r//GvHhMYNxWIYvb9ODWjKKqCKUuj5YfseRGfvjPOO2dqCFUQAP/knz9huz58JjCXUwXTlkY/CNl2o3T96byeOLdaGooCAzdEqILpc2OoCtQfNhECzLKFZiqouopVtbBseNibAAAgAElEQVQqJvX7DTpbXUZPj2BVTDTrkOxVFfxhwP69Ot7Ax/dCBn5C+tWqFtWyQeiEREGEaqgIRVCeLRGJmNWb+whg8ngpCTYEEV7Px+m4qKaCbmlMvjdLea6GoiXBk92vVonjmPF3ZlAMFbfRIRj6uO0hbs/F63hYVROrbGGW8whdY+f6Jl7HoTRbBAHNlRaaqVKZr2AWLYxynsjzCRyXOEh01IySTSTg4Z8/pb7ToxtDfjTPX/39n4Drs/and3m83eXGeoecKiioKh/+hTkWLk3hd/qEno9i6sTEDLZ7+EOfYWNIu+OyVR8SRTGaIpg+WWHmVIX8ZBW9aOPst/G6w8NgmcL4u/PoRQuEQLMtjEqZzuNtdr9+iG6r6DmdwswEVrVI/c5TnEYHPW8gBIc6cgqKriX6dBsJpUYMxekKuYkiwcAhdD38XkDgBei2hqKrWNU8Xt+j8aCOUMCqWCi6gqIpeH2P0AkpzSYac1a5AAh2rj3B7QyxSiZ6waQwVSUmJvKS5ysxqDkL1TK488dLbD+sY5sKuqax+JMZNEOh/bSF1/Xwuh5m2aQ0U0xScgsmbnOI13EpztYwShYiBt/1qd/dhjimPFdF0RTiCArnLzD+134P5ZBO7uUmcMwSOQVUAV6cBLdySoQiIFI0+n7E/iCioMWMWuBEgkEgaHsRQz9i4IcMg4jW0EMRgvemCpiqoOsnWnd+FGNrCiVTIYwTfbqyGqAT8v9tuewOIy5PFshrCqG0kBEJKbfT9VAVgaUpmGryz9YVNAUOBgFBGDJWMCkcmkZEMfS9GFuLqdkKQSzwwpi+HzEIIu7u9dnre8xXbExVIYxjBl7E/f0u7YFP2/Fp9jwaHYd/88Ik//57k/yP/8c/5o/+rz9nsmTy96Zd/vo/+N/e6L3v7bPm2fJDPmeCIKBUKqV/Gx19UX4V2uvXIX5+bCTfb6rOb5PKexN1XrVt3zUf3kQduf6HqnN0+fvM3e/T168zp47WeRN9/7Ll19n/i/riVY8ji3xXelPlLWH3O1pM02RkZCQNXJmmiaqqaYBKkmajo6O0Wi2mpqZSQmx9fZ3jx4+zsrLC4uJiSrHdu3ePkydP8uDBA06ePPmMXtj8/Dzb29uMjY2lFJNlWam5hAwgSNJOarltbm6yuLjIgwcPWFxc5OHDh5w/f57bt29z6dIlrl+/nmrbnTt3jhs3bqQ6epOTk/T7febn53ny5AnT09Nsb29TrVYRQqTGGFnDB5nGJwNMkjSTpOD4+Dirq6vMzs6mWltLS0ucPXuWa9eucfHiRW7dusX8/DxLS0ssLCxw//79lPqbmZnh6dOnqX7ayMgInU4nTVuUKYnSyGMwGFCpVNjf32dycpLHjx8zOzvL5uYm77zzDjdv3kwJxEuXLnHjxg3eeecdvv7665ScmpubS6nAJ0+eMDU1Rb1eZ2JigmazmQaoCoUCnuelwbvhcEipVEo17TY3Nzl58iTLy8uppt3ly5dTokzqyP3iF79I9eUk/fjhhx9y69YtFhcXWV5eZmFh4RnNtlKplI4FfGs0IIO9Ultte3ubEydOsLy8nOrkyfGXtJ8kECXdJz8lUXbp0qWUtHvw4EFKP0qqS1JghUIhvXlalkW326VcLqfE6ObmZqr/JsdXEqiXL1/m2rVrKXEpybqPP/6YL7/8MiURP/zwQ27fvs2ZM2fSfnn69GmqOygdWhuNBlNTU6ysrLCwsMCjR49YXFzk3r17Kc0p+1qShT/5yU/4/PPP+elPf5oSd1999VWqv/jpp5/y5ZdfcuXKlZS8k3N5ZWUlJVPlNXzs2DG2t7cZGRmh1WqlgW+Z/p3L5dIUY9/30wCtDADGcZwGU7PBdmkMIwP87XabcrlMr9dLg67ZIKoMTne7XUZGRtKgLJDuUwbR5b729/eZmZlha2uL+fn538Id9235rpIrFwEoWCpBGFPVFCwhUEi07DY9n6w/bDeM6faTgEdZE+yvNHnY96kUDX75uMV2O0n3zv4kOAhjlg/rpMdVoO2HlE0NK4zpuhEhMDpq47UT4wVRMGjtDzDCAaPjBXw/wG13GOQ0jLzO5DvjGLaBWbHQjMRQxR/47N3bYdBxccIYXROMj+aZVBQO8SEgRtGSdFirahI4AcEwYGw0x+BgQHutQxwlaYMhiWOuO4go2DrBF0/orNexKibBMCRwAlpPO9SX9qmdHkEzNcIgwu26DOtD7KqFbhsYpTx6wWZY71CczOHYCl7Xo703IPJDoiCm/bRNaTpm2BwQeRHF6SrlMxMQxURBSOfpPrPnRpk5XUMzdIonRhDDPnEUM/XBDDUn4J2OS2+zkQSZVups9obkRmzsWh5Q2L6+idNykr6IYlQ/YrZskhux0CwN3daJghi31SMYOCiqQhyCoglUQ6GzukN+ugbAcO8pEKOaBoXJAgiIw4ju2i6dpzsAiQNsBEJLKC9F05LlOKYwmU8Cf5aeaM2FIdqh46pyTMNpdoj8ANXUEYBVtpm4MoXb7IMgSTkVoOc0Qi/E7zmohkrshQz2krqD+pDeTp/CVGICUpoZQRzOBbczZPCkjtfzKRAxM54jdEMUTWHv1jZ6zkDRFKyaTXGmRH6iQBxE+AMXZaiQGy2QmygDgnDgEkchg3of3VYZthz2bu7gD0Iq753n+O/923jVcVyrih8JgjjGJEIlRoiETlOGXZTQhzgkQmOglNBVgRcL9j0QIjFsMDUFQ4WKpVDv+5iqiaUpdL0YzVbJ64nLq6Ycpst6iSNxDDRiDVvTef+4zTCICQ4NIILDH1eCKKLnRdi6igBUkYTevSjCcyOIk+DcgRPS9AZcGstR0FRAwbSTq96NBJoCAz+mPgjZ6Dg0hgEnyjYlU2cQRHhRTABMliz6bkjVNlgcL1A0NcbyBvXdHf7u783x335UYvUf/CPUqZk3cbt7W35LRf7wCd/KqGRfnF9E6GTLq9Bd8vN52lZHj/ei42T3/2Op87y+eN062XK0jtznywIVrzpOb7LOq7QtO8avepwstPSqJF+23g9R50Xz/U3V+a4g1K9DoL3uGGfrvGj5aHnd6/hF373KcX5M5S1h94aKeM1fpD777DMsy0oNEKQWlqTH5MuxJGkkMZPVv5Ivxdk0uaw7rNRLGwwGlEql1NRBfi9f9ofDYRosUlX1GZdH+NYhVNI3pmmm2nSSnOv1eqnwfalUSk0VBoMBtm2nDrWS9pJUj3SLzbrPSoJN1/VnKCRJREn9N3lezWbzGZJQBglardavnK9cPqplJ4nC7PnLXwDlxS5pIqkVlt2HPHa3203Tm/P5fOoOKsdZHivrYHtUNy3r4Jntf1lk6mwYhuk2chwNw6DdbqdU4+jo6DNjJIk7mY6bpeCkvloYhilBdZTWkqSUDPBmqT3Z/qy+WdYN9aiOogz6yGNl6UbZP3LeSdJREnZHBYuPutxKl2CZ6gukbZMGCDJQle37oy7CsiiKkgaTsw6sknKV1Jt8AMi2yPur7L/sA0COcxzH6X6ANM01e2zZ7zLgJvsgS8J6npdqGUqC7miR5KgcV7kMPNPHUjcxe91lacjs3JcU41Gtu+w5ZenIXC7Hn/3Zn738Bslb6uF55XWfM69T7v3zn/P3/8p/AsD7i1VOTxW4tdxkuz5IXCnjGDd6NgCXLQujNoujNvd2B6w1nRduBwlJZCgi0bOKQRegK4JRQ6WoKeiKwNBVZhaqRIrgz2/t4jsh07ZGydaZHrEwiwZ2xSJwA6IgZuzycYrHqwQDl8DxcJs9us0BN77cQhVw/sIYxVqewlSFYXNAf69DfEh1aTkN1VDRbYMoiNj8Zht/EFAcy+H7Ic36EFWBvKnRdwN6g4BiTqeQ1ylM5NFzOr3dPm7Po9n30AsmF/7SAkHfY+3zVSDCLphUF8cZOTPBcK/NoN6hv9PHH/qInE4vCPnFnTqhH/JBLUfOULHLJnpBx67lqS5MUj45QW99j/5Ok/ZqC2/gM/sXz2CP5vG7QyIvIPQ8rOOzVH72l9j/8har//Cf4HcHREGEVbHQbI04jPHckIcbHTwvZL5mk8/rFI8VMQomVtUmdH28nnvocBtSPF7FLNlsX11n2BwwfnEM3dbp7/eJwxhVUxCagm5rmNUC+YkK7dU6nfUGAoGiq0x/dhajkmP7Fw/wBy7l2RpxENLfa2MUbYozNYKhi9fpY5Tz6MUcseMTBSFazkSoKoHjggCjkCN0PPrbB0TyWagoqJqSRLSEIPJ8QjfAaTt4PY/WRg8tZ3DyXz2DWTCJo4jQCwgdl8ajAxrLdcySiWarBP3gcG5FCFVQPlHFruUZOT2V6gAO9zu0n9apnJpk5Oxx6nfX6KztU5gso+UMOk8P8HouWqGIPV5m6i9cxj92it35nxHpJpoQhFHyDJhs3KPc26Vz/F0Cq0Rp7WuU0KM/9xE9Ncdu3yenK0wXDXZ6HitNh7G8wVhOo6rF6IRcr3s03IjjZZuioVI9NCPpehFRDIiYg4HHTs9jLGcwmjMomQq6Kui4SXrs0A8T0xdDI4giOm6IoQgKpoYbRAy8AD+CoR9yda3JXsfhr5wdZ7ZiMm8M0RWFgV4ERUFXFQZ+RNMJGfghHcdnu+sy8EPOjBWo2jpdN2Dghez0PGJgomBgKAJbVynoggkjovvP/jGd//ufoFerVP/z/4bphbk3eOd7+6w5Wn7I50wURRSLxZTIPzzeK1E3R9e9iGR6VVLnX5Y6r1L3x1znVebC0fUvosBetp9Xoc+eV+f7HOc30bY30Zfft86bOMaLlt9EX2TXP+84cg69JezeFoIgoFKpIIRIX7qlELyu65TL5TTAdnBwkOqpzc7O8vjxYyYnJ3nw4AETExP0ej2mp6d58uRJ6mApHT7n5hIdudHRUYIgYGxsjDiOqdVq6LqOZVkUiwlZIYN74+PjdLtdJiYmaDQaKZV24sQJHj9+nLpcSorp1KlT3L59m8XFRW7cuMHi4iJ37txhYWGB27dvp0TW5OQka2trKS03MTHBzs5O6gQqg2kygCPTDXVdT9fZto3rumnARbpgjo+Ppw617XY7JcdmZma4d+8eMzMzPHnyhFqtlrqP7u3tpVpeUjdN1/U0aCX/qJCBpVqtxubmJnNzc2xsbDAzM8PS0hITExMp7ffw4UNOnjyZ6glev3497Z+5ubmUKHv69CljY2Ps7+8/49za6XTSoEvWmKBQKNBqtRgbG2NrayvtU0kQzs7OsrS0xIkTJ7h79y5nzpzh5s2bzM3NpcThw4cPmZubY2Vlhenp6ZQ03NnZST+lxmGWmJLBwGq1SqPRYHR0NKU2l5eXOXfu3DNah1Lb7cKFC9y4ceMZ8vLRo0eppt3CwkJK2kmibG1tLZ0X1Wo1DTrLoJtMu83n8zQaDcbGxtjd3U3psxMnTrC6upq6yJ46dSp1tv3mm29SOvTixYtcu3aNubm5tA1yzj569IipqSk8L9FNMgyDZrPJ9PQ0W1tb6bU2N/ettqF08JU6edeuXeOzzz5LaUdJ9129ejXV0/vJT36Srv/lL3+ZagFKIvHixYvcu3cvbdPJkydZXV1NiTs5b0ZGRmi32xSLxdSFWJqcyOC0TCOW9xk5v2SQ0ff9NFCZDdhZlpU+wGRqcJa+lDqDMmDd6XTStGypPynHZmZmhuXlZS5cePtO9GMshdGR5NNUebLVo77dQ4tiKpaGogq6bogbRPQPTSWKOQ2BYOgkAeBH9SHrTYeypVK2VLpOmOjWAZYi0AU4UZzoc8UwDL8N6QUxBGHM2jBAAAIo6QpPb+xgKQp2HDOMY1b7PtowYKfvcb5s4XY8cqM2ZtlgWG8Rui5CVRnWewSuR+CEnJsrE7ohUd8nLAX0thqolkZhPE/ghcRBhFCSgwaOx7DpUBxN3GYjP8LvedRGLIrTReIwpugEhH5EMAywaza5ERs9p1OcLuP1HCacANVQCbt9dNtg7qfH6e30CP0wMW3YbgKk6bhhEOHuD3iw28cMI3KWxo4TMBZGKEWT2Z9dwCrZ4A3obewRBQFxGKPlNOIoZvOL5cT4wtKSVFNNw3+8RnPpfyd2HSqzeeIon5CCfkAURgRuiBgGnJ4qEIdxklZvqPgDH81UcRp9VEtLU4UVLaS71mRgdshP2lhVE7/nE3khqqEQ+TG+E9BZ76CaKuUTPk6jj1HQqcxXk6Bo3mS432Dvm8c4HQdVFbQe7yEUgWZpmBULr93D7QwSeq3nItQWQjn8g1pVKM2OY5YLhK5HMPSIPB8tbzHc7xAFCREXCoFQBWYpjzFawW31MCKIIxg9VUl0+YYDQkMhjiGOIhRNY+ziFCOLNfyBg9fxcDtDnKZL4AZJkDOKKc+Po+VNBILQC+g3e8SKoPloG7/vUJiuoung94YoQHVhgs6Og1KqcuJv/UdoU9N07THygWCv76MpAltTKZkaueq7RJFPMQpB1REXPiOOBUYcEw1CKpaOoQp6XkTN0qhOFpA/ybQDCGKF8aKGpvkMvABbUxLNOVNlxFLpBxFOEGOoKhMFEz+MGQZhQkMeXoq6ItAMDT+KiaIYS1MwVIXm0Kc58CiaGiM5AwHUBz5XjpdRlAqGItBVlX1K+EFM6AXYhoYgou0EBFGMpiq0nYCDvs/5iQLTRRNVEeR1hYEXUbF19vseAz8iPHSKNlWdXrvJxOUTTLz3X9AdP5Oan70tv5vFcZz0b6sXkUgvKs8jweD1SJjX2fZ3rbysP5/33Xf132+qzov2I+u86jx5EcH2XXXkdt+3jmznD13nVfvv+8zx31SdbHndefGyvnidda96zB/bveItYfeGivgeGnalUiml4gaDQRqMyFIv8uU6DMNUOyqb0ibdF2VaqWmatNttqtVqal4gNdw6nU4a6CqXy2k6piTQJN0mAyKSNMs6tcKzLp+SZpKi+JIk63a7VKvVlHaTwZVWq0W1WqXZbKYElqT/bNt+5hxlJF2er9Qak+fZbDapVqvs7u6mgTcZBJOBnPHxcer1etoW2QbZRhmoy2qXBUGQundKqlHSR71ej2KxSL/fp1QqpaRgll6s1WrpsgwGSgMJKfwv03CzhKUMRkqKShJsWfJJklOSNMzn88Rx4mTb6XTSAKYM3mTNRuQxs061tm3T7/fTeZTL5Z4xMpA3rKxWnaTUZB/KAI00JpAkoTxvSUEWCoV0Tvb7/fT8s1SoHH/ZH9m0TqkT53neMzpvR/UVZb9Imksam/R6ParVahpokqnh/X7/mdTodrudXgdZwlVei1kdQBn0kjSa1HuTDqmSQpPXTlYLUQiRnp+kAeU2ci7KsZd/4GbJ1+zchG8djbPafEc176S7rZxHWcJSbidT8mXALqttJ6lYTdNS1+GsTqP8ASKrLWiaZprCK+9Nf/qnf/qd98i31MOvltd9zrxOufvHf8b/8td+H4BTozanx3I83htQ77m8M1OhltfZ2e3TGwb0NEEup3P2eBHHCXiw0qLtBrSDiIWxHItjOW5u9Xh0kAjE6wLOFk0MRbAx9BmGEd0gTik8VYAukvTAID4k8ITAUpP7Tz9ITCtsVSFJy4sZszQu13IUaxb58TxCUYhJnF6jIMIesRAC6ist4iiiOlNGUQRuz0PPGxSnS/T3enQ3utgjFkZRx+8HhF5I5Cd6cf4wgDhGz+noBZ3CZAFFVQjdgGHTYVgfUp6rUpopYxRzxCjs39nA7zmUjpdRDJXITQi1hPLycVpOQm3FYI/aWGWTg+0ew66HaWhopoppJo6mCEHl4iKn//bfYPD4CTt//CeYRQt7rER3o8Gg3kkCf2GEkdcTHbeux7Dj0dztYxZ0JhdHsEfyWCNFnEaP/l6HYX2A74RUT1bRTI2t23uEXkBtLukjr+8nGnSTibZe6AZ0t3o4LYeRhRHyk0UEEAYh/d0eoRugmRqBGzCou9hVi+pCLUklNfXElML1cVp9vJ7DzkoT34uYuTiGmTOIwgjNNLBqRdzOkN5WE+IYoUDoRoReSH48j1GyyY1XUSydyPUJPR+n0cXtOPS3uqiWSq5mp3PaKOVQbYPeZguv66DqCqqhJjpzQBTGqKZOfqqGXsih2QZet49z0Kaz3mTY6KPqaqKdV7EwChbVsydACPqb+zTWDli7tkGhYjI6W8auFdGLOQa7LfzekInPPiR/ehFt/jwUKrhWFQeVbpBoyUXy5QFBwVDIawL/0HTF1pTU6CWME0qOOAmiaSLGUkj04SLYHwYcDH00IdBUhbKpYmkK1uE+VAFeGHMwDHHDhKRTBKjiUOdIgKkJqV6HgiBvJC+99WHAwcBnvTXkeNniylSRvhfRcQP6fsQwiBi1NQxV8Kg55KDvsd/zyOkql6ZKdN2AWzsdiobGeMGgYukcK1sU9ISkDeLEiVYAXhjx5JDOnSyY2CoUhHt4DgpaHJBTI6zR6Td673v7rHm2/JDPmSiKUi3tF9EtL9PIetG6163zmyCO5PLL9Ltedpzf5rl8n/Xft8539d/3OdfvS8u9bp1fdxx+U/P9N1Hn+8z315lLL2vj68y779qvLG8Ju7cFSB5aY2Njz9AqpVIJeDZtTab0ZdNKZaBqMBgwOTmZEnRPnz5ldnY2dfjsdruMjY2lJJrjONRqtZReiqKISqWSaujJYEi5XE4ptsFg8CtBMKmnNzs7m34Oh0NmZmbo9XrMzSW6cseOHaPb7aafkiAbGRlJ27i6uoplWTQajTRIqChKmubb7XZT8i+KovRTXkgyWCEpRRkcyefzRFFEoVBgf38/DWTJ4KJsi0xjlYFMGciQqX6SNpIBI9k/MlApybN2u02pVEoDEvIYu7u7TE5OcnBwwOjoKLu7u+nYSYfWWq2WBu4ajUYauJLncjSI1el0qFarhGHIsWPHUn1A6XDbbDaZmZlJ+1i6nbZaLUZGRtjc3GR8fJzHjx+nYyk14WRwtVKppOm7Qnzr4CvTSXd3dxkZGUnnbb/fZ2JiIqUbV1ZW0mPLuXjy5Enu3bvH7Owsy8vLzM3Ncf/+fU6cOMGDBw+Ym0u0/kZHR9ne3k7ddMfHx9Oxcxwn/WMvmxosg3/VapUgCFK6a2RkhMFgkGo8zs/Pc+fOHebn57l9+zYnT55kaWmJuUMScXZ2lq2trTSVWAaPs0YU1WqVvb29VOvxxIkTKQGXdS6WGoeSuLt8+TK3b9/mvffe49q1a6mrrNS0++ijj1JHW6m/t7S0xPz8PKurq5w6dSolG1dXVzlx4kRKem5sbDAxMcHe3h4TExNsbGwwPT2dUpP1ej0NrE5PT9NoNBBCpIHXbGqzfEBJPU0ZUJQP4jiOcV03NaeRwWKZCi9/DJDutjJdfWZmBsdxmJub+63cc1+nCCH+FeD/fYVN/04cx3/3sM5/B/ydl2z738dx/F/9+q37YUppYiz9/0p9yG7TJa8pTOYMIsen3vcgjJmqmlg5nVzVQuJwM+N5DtbblDSFsO+z6XaZVQVRXufADRiGMbc7bhoQGDdVcirsuQmFp4kkKBEcvrirwEROp2ap7A0DouQwKAIMoVDUBLYQbHZdDDdE2x1gGeph6p6KUTRx2y6KqlCeKiSk3NBn2PMJvRCxN6C/06M4XaQwmSdwA4Z1hyiKDkm0CKEIjLyOntNRLZXS8UqiixaEOEHEsO0SRjEHD+t4XYfcmE3oRYg4oZY6m+3keiFGMxIaUVEEWl6n1XSwCibWSAHdEoyfrKBbJnreQrMUQi9g79YOcRRjxC22/9E/xKyWsWslvG4fv+9SWZxCzxl0NxuEXggIQi+h0r2WQ05XKI3nifyIYaPPsNEHEm0/oSjkx0xCL8DruhRHE0daIURiOmFpCAH93S6Bm5CAmqkxem6U3FgRe6yCXrDore9jVQPCYQACijNVauc0NFNHaCqabSb6cqpKf6eB3/fQLYP5D2cQJKmgWs5CKApCTdxrVV2hPFslChJdwGFzgFAFXtdFMTSGjRZ6PodQBMN6JyXtzIpB6Ia4XRejaBKHMb3tFpqtYxQNIj8gGPpotkboBgmRp2qUFyYxygWsagG31aP99IBwMES3BPapJJAXDH28vgsIuk+3IYbQD6kcq1CeKDHcaxHHEcN6F7fVR8tb5GeP4fRDrNkrKMcX6PkRrh/S9SOi+Fs1SCEEikhMGdwAdFXBD5NU1LKpYmuCOAbj0NW17SbppZoimMgbRDEYqiCnq3TcgJwQDP2IqiHIqyEHTswgjImiJBA49CPCWLo0J7IFeV1FkFBtcQxVS0FXY/YGSSrtiKUxNV3CMjSaTsjQjzBUhWlLZa/vs9Xz8MIIxw8ZeCEFU8XUVB7Ue3TdEFUI2m7ATtfF8UMuTxV5/3iFYRDSdUNGcxplS8dWVM6O5nDDpH1lU8EIfAqDXYQQxLrFLx/1+ewNB+x+W+VfxueM4zjpD+LPo47k3xjwq4TLiwi7lxFVL6PyXrXOq3z3vPXZc3vei/+raJ29avkh6rzqeX6XXtmr0E/ftfyidS/6/jdF2L3qdy9a/33m4cvqyO/fZJ3nff9d8/1Vr8XXGeNft/++L9H3YylvA3a/paIoCo1GA8/z0pfk4XD4jG6UDNhI2kfTNLrdLgD1eh2ARqORBrwUReHg4CBN4QPY29vDcRyazSae53FwcMBwOOTg4IBms0kURanAf9Z11TCMVCtuY2ODMAxZXU1c8J48eUIQBKyvr9PtdllbWyOOY7a3t4miiPX1dYIg4ODgAFVVaTabxHFMp9NJnVKlw2ryghBh2/Yzjqy6rqepsECqHyf7Jp/Pp+SdDNZJjTBJKklaTpKAkoQS4lvHUElOZUVw5cNfkkOSfhRCpEEMIURKenmel1JRQRDQbrcB0qCGDI60221yuRydTgfHcWi32wRBQL/fT9NxXddNA4W+76caZ3LcHSd5qZTL3W43pZ+kQ66maWnfdzodNE1Lx9R1XcIwpNlsEoYhjUaDKIrodDpp2+X5+r6fnqsM2sltgiCgXq8/Mzf39/dRVZVGo8z3jrEAACAASURBVAGQkmqdTgdVVdnb20NRFHZ2dtL5EQQBu7u7AOlnr9cjiiL6/T6+79Nut3EcJ6XABoMBg8Eg1f6TgSfZT2EY0m63EULQ6XQQQrCzs4Ou6+zs7KTXnqqq1Ot1wjBkZ2cH13VZXl7G93263W6qYZcl6cIwZHt7myAI6HQ6eJ5Ho9EgDEOuX7+O7/t8+eWXOI7DV199heM46fIvf/lLgiDg6tWr6We32+XnP/85vu/zxRdfMBwOuXr1Ko7jcOPGDRzHYWlpiSAIuHPnTjpWnufRbDbTazsMQ/b394miiIODA/r9PgcHB4RhyNbWFlEUsbe3h2EYdDqd9B6U7QsgJTelm6ukKaVLsJzvksyTqepCiHTu+r7PcDjEdd1nHpibm5uEYcjm5uabvJX+UGUH+D9f8J0K/M3D/z/P7vZz4NFz1l97A+36wUpnd/+ZZTeKIIhRhzG1gkGtbLC822d13+PsiRJhzyMe+Ike2jBgzNa433IZhjE1QyWvK8zkdSqGSssN2HJCnCj5g6nlR8zldCxVYW3gE8UJPff/s/fmMZJk+X3f58Wdd1bW3VVdfXfPTO/Mzu5yl8vdJSkuZYqyKOugAEOGDRCwfNCCJdgSBAgCDBukDxiwQRj+g7AMifQlWJYISjQtUZatBSnv7DUzfd9HHV3VdeUdkXG+eP4j6sVWN/uonu3ZnV3pAY3sioxfvDheRGR843sYeU6cg2cKjDwnNyymGw69bsgkzZl2inEqlSLMgTRnJ4zYjSU1UzDvWSy2XGbz4qVYrqB5rI5dLXzbMAwG+5NC/tqPkFmOPV2BLMexTEzHBAOiXkQ6Sal0KggD7IpNEsRYsvDMG3UnpLkiGkbYrkU4iIr704F82G24uE0XhKB/vwh+qHQ87JpNGmZYlkFvHFFTDaaOTTPZ84nHEa3T81Sm6/RubVJfbNC732P36i6Ln18m3dxjsjPGabjkaUrc9wuPNzkg7Pm0VlrYFZvB6gC36ZKGGYmf0jk3Q5ZI/M1hsS1VG6/hojjw7uuYJOMElSuqs3WEYeBvDcmlJA1S0klKPEqozdexKzaGZZKnEiWhsTJP2A1IJjFeq0I2iRGmJA1ilATTs6hMF8t0GhUMx2a0NWD2U8epzjZIgyL0wq5XwDDJ08KvbrIzRCYZeZoho4zEL5JpYz/Ba3vY3gSzaiMMQZ5mCEMUTDjLxHRsLNfCqthEw5BkGGE6NtX5BpMdn6gfF0nCBliOYLyxS7teI9gbEjzuM9mfMHq4S22uSuOYiWFbVBtVgqsbTLaHTJ2bw7BMsklcMN6mp1DKoH9nk8RPiMcxs597g/kv/Tj2+bcRUw3yLMGzbGRu0BCQyAI8S6VCiMLPMT9g1sVZxiTNyZRiFEvmq2YBeCWKTCpGSUaYFQy3YZxxeqqCEIK6XYTFjOIMU9jsRzlZKjFUzt39hFQJTrQ8XEsQZgr7wCfONgxMQ+AYYBsgDmTCriVYrhls+ApDCI7XLRSCXlzI2seJJMsFVdugkgoyWbD4Ko7JTK14AXxrz2eS5FiGIJOKR70JTc8iU3Bnz0cIGCaSB33FxdkaLc8iO/DJTGROkArmaxWy+jK2DLm2NuBXfvsO/+SL73x/L44fX/sX7j6jf7MfZtjByx/2D8/zrJrngXavo0bPD88HB18GGDwLPHgZiPdx1hxe5+cBKUfdzqPu86enHe7n6XV8XTVPb8/HVfP0+PgoNa9jHB5e99dV86z2OoDu1wXAHQUM/14B4E9C+5eA3Q+oaabQcFi8hY+iiHa7XfqVaWBJy9QOe0ppGWIYhjQaDXzf59ixY6Wxv5ZAHpYjaingYfmhZuxpJpplWVQqlZI1o8E03acGm2ZmZkrGHcD8/Dyrq6ssLi4yHo9ZWlrC9/0n5Kc6ibTf7+M4DoZhlGCcBuEOyw+1sb3v++V+0uuhQxyUUgwGgxKY0aCgBgO1Mb8GvnRogH7DpxNgtYRSs/W09FZLJvXbQA3M6ab/r8E+LVvUx3MymZTTtC+cDoIASracZm7p/a6DL6rVagnmSinLEAMhRAmw6IubaZrkef5EOMlhmaYGXqanp0sGof7c398vE0YPB2gcZs9Vq1Xgu+EJjuOUzEPLKi4jnufR7/ef8EGzLItqtcrjx4+p1WqlPFnPd3gdNDPL87wSeNaAq+/7JWDdaDQwTbNkouoLqgZ69fkClONcy5U1A1En/3Y6Hba3t1lcXGQ4HHL+/Hk2NzeZnZ0tzw8NBurzwbbtUsoexzHT09Osr6+XCc5nz54tGYN37tzhU5/6FLdu3eLtt98u03IvXbrE5z//eT788EPeffddPvjgA959912+/e1v89nPfpYrV65w4cKF0hPx/v37nDrwDDxz5gybm5ucOXOm9LTT66z9LtfX10ufxmPHjpUsS512rBl3o9GI2dnZJwI39Bg5PGY041WzO6MoYmpqqmT/DodD5ufn2dvbK8+ZmZkZNjc36XQ6mKbJ7OxsKcP+pDel1C3gl571nRDij1M8SG0AX3vGLP+jUuo3Pq51+7jayhsr1GoOhlCcPzuNSCTBxpDZhst002E0TrDynDjN+eadPqdrNnXLKMIjpGJ3kuKZgmGWk6A47jqYdYfzbY8PN8fIMDhg9RRtY5IQ5UUCba4gzYrrrwVYopAG7o9idpOc+ADo6yaSGcfAFoKaWYAcE5nTdk1mmw5TrkXNs5hkkmiSYkhF6CfMX+hQabnUFlpMnZ4h6o6Jxgn3b++T7gY4CNozFeaONwvJ5IpDb3PM7pbP1GyluH/EOWnc5f7ehDTNWahYuBUbt2JhecX1OBrFZLFk9uIxGisdov0RrZUp4lGIMEDlCrtmYewGLC00WLpwjCyMSf0Yp2oRbO0R98coBPEoxm04OA2XqBcyc3EJr9Oge2OTxI+wqza5zDEsRW2uhoyyA/+4Fo+v7RFnknqnSTiI8NpVGktNokHBIjc9ExlmpKOE3CuAysbxWZx2nbg7pLYA0cAHIZh0Q6yKhWkLsiSn0ayRhQmDO5u4UzWmzi/Sv7dNOolQuUKmMXurA2QicW0Dp+7QWm6CAaZt0FxqEPeH2DUbt13HaVQxbAuz2SLPcrZ+/xKTvYD+w31M26S90jpgyEnCXsRgbYhpFy+RZt9eorEyy3hjHxkVLD9hG0y9daoA03yfPE5JwxgZJdg1q0CkDgDdLM6o1xz89U0uf3uNZBgzi8Kp2QgDknGMTPbIZY5pK6hajNe7OA0HYZnEQ8l4e8i9W/vIJGOu6uA06yhhE9ozyLnTKNtDYGEeyFyFMMiVYhjn2GYBTptCYauMTEGQm4wSyW6QUHfMAhjOJCqHqYpN3bG48bhPmudYU1Xu9ULmazZ5LhCieMh4OJiw0HBJXZtRpHAtCyNXRUJr26XjWVRFhmFAZhS/9QRQFRJXSISSKAWp6XK86TCKc/oJTLuChqXYGGZIlRMZBnkOlmEwVzOZrzv0o4xxnIEQnOnUCFKJISDMcuquSRimVA3B+dk6q4OQ/jBituYWdUmOENBwCsbfIE7ZHUdcvbXFo90xv/3P73Fyvvn9vjR+bO1fxPvMixh23wsL66Oweo7KfPtea57VngVMvAzweBVg52U1z+vvVWsOs5aeB/S9DEB6Vn8/bDUvA4K/n+PweWDhUft5uuaoY+dl4/Ao2wfPBj1ftl0vA6lfBA4+3Y+e95ME1sG/BOx+YK1erz8BxhwGXDRTSzc9iA+nZaZpiuM4TzCkgCeYeIZhMBgMys/DrK7xeEwURYxGo7JWs5M0KKYBHw2GaUZZt9tlMpmUzKL9/X2iKGJvb48sy0q2X7/fJwzDcrmaHaZPAh0qYRgGlmXheR71ep3p6eky9EEIQa1WK0E+nWb7tD9eu91GSkm73S7Zia7rUqvVsCyrDJNoNBpUKhXq9Tr1eh3P86hWqyW4JIQo5cG6T8/zSsDssDTUtm1qtRqe52FZVikjBco6x3HK5QBl8m+tVgMoQVntyaaZhZppqMeGZvBpDzI9HxQsKD2P53llH5VKBdu2Symvlvnqv/X26P2ggRTN8FNKlR56Gvg87NMmhCjXHyiXqY/p4WRUDc5pjzUNah5OPdbpu9pLUYOBuj99Tuj5bNsu9+th7zh9LmmQW6fP6r6179vhffrw4UOCIODu3bsEQcB4PCZJEjY3N8t5oXjI08DyYDAgyzK2t7eJoogwDJlMJly6dKlkAUZRxNWrV4miiEuXLhGGId/5zncIgoBvfetbDIdDvvGNbxBFUcmsu3z5Mr7vc/36ddI05fbt2yRJwsOHD4miiHv37mGaJrdu3SqZr3o9JpNJyUgcj8dkWcb9+/cByrGp59eAchAEJTAqhChfImggVu8LzerUoLAem77vkyQJo9GoZNelaVoyavVY0nL2T9pN8CM0zXr4X5W+OP8INJeEf/c//Cne+90rtCsmy8sNRhWL/fUhgyBFeha7fRhlkjiHq6OYExUbx4AcgWcI9pMcA3AApEJGGWu9ELdq4TgmaXxwrcgVFVPgGgdMuUMtA1KlMIBe9l2wDgovLj9TnGs51B2TuekK53PF9k5AwzaZbjqYlokwBWEi2QkSZqoWw/UR9c8v4TRsLNfBrtkkN7aZm6+xtjbCsgo5aRxmTM/XyLOc6eNNkljS3wuZsQwMBFuPfbJIkijFAMW0IQiCFDOSGEaM4xgkQcr6H9xn5ScFXrtCNOiSp5L6QnHNz6Vi+lyHPFfEwwlT5+YRQhHuj8nTnCgOCLsTlMzxprwikKFpEzzukecCw7UZrfVx6g6NxTpm3casFEEIKs+JhxGthRo7d2K6D/uc+MISeZyQZzo8gSIkIs5AgQozhJUzeLjD1DkLq15huLqHjDMq01Xclsdkf4JTtTFtQTqe4LRqJKMJ/qN9asc6NJY7RPsDsjgjizKaM1V27/fIEwPTNvG3fZy6DQeiaLvmkAx8UIo0CLGqHsZwgrJcKvPTbH9nrZQlp2FK+1SHbJIcBFQU4RjpJGP7g0cs/+RZWqfmGa3to1C4dY94OGbqjRNkQZW4O8BwbbIoQZgGpmMXwFauyKKUye4IYVkstGtcvrVP5lksmYKwG5FFEiWL9Sj+FXLlaHQgu1WK4cYQK4i5vxUQHJ/hq//6l2m9dZ7auWVCmZDaFRwkQhhIpZAHwFrdFowTRZor6q7AxMTNM7JM4lmCtmcRpjmJzEhkXni8BRJDGHTqDpc2h4zijDcXmuwoRd0xGYYZG6OYMM14PI5ZbLhULINEKswDUG5tEHGi5TExDIw0w88kO6HENQSzNYeKkFRNhRAGRp4xkiZJcdqyk0tcQzHlGTwYZORKMj4IuKjYJm3P4kTbY3MUE2c5LdfCMg0cUxBmksuPxxxrefzYcgvLgLfnaizWHfpRSsu1EUAkc2KpqNmCqYpNL4SlpWk2+yGfvbDAfnf8sV0DP2HtR/I+o38XH06Jfd5D84sewl/0oP08dtSzHuSPstzXUfN0O2rN4X3xvG1+HrDzPIbY8/r/KDX6WeBFQNXztvOHpeZVjvVRxt3HPQ5fBeh7FRDveefVy2pex/E6KsD9UYHZZ4F0zwMrf1DtXwJ2P6CWJEkJOGim0mFjeA3AhGFIvV5/Ajw5PLC1/1S1WsX3fer1esliS5Kk9BXToQOHfeQ0ayaOY9rtNnmeU61WEUKUy9UyOA1UhGFYAl+NRgPDMEqfMA0OaUacBoz0utq2jRCFlFQ/uGtgRghRShGfZsyFYYjv+6XBfa1W49GjR0Ahu9QSUQ1axHHM9vY2YRiWIMb+/v4Tn71ej8FggGVZ9Pt9hBD4vl9KeHVohwYatdedYRildHM4HJaSzcN9TyaTUnaqJYsayNBASRzHpeRU96FBMR2+ocHTarVaglt6DERRhJSylN3qab1erwRi4zgut0GPnyRJCMOw3Kd6HGjATLMTlSp8ynSAhO5bz3cYaByPxyWgm+d5KYVMkoQoikrJr94m7csHlGDg4Rq9LUmSlCEfk8mkHH8aeNP7U48h7ammx6pmSmoG5OGgB6A8rpVKhRMnTpDnOadOnSo9/nZ2dpienmY8HpfnkwYYNViqwUYNcgdBwMzMDNvb2ywvL7O6usrZs2e5efMm586d4+HDh5w/f54bN25w7tw5bt++zcWLF7l+/TpvvPEG165d48033yw/b968WabEnjp1qkzT3draYn5+np2dHc6ePcv6+jpzc3NsbGwwPz/P1tYWi4uLbG5ulsy3TqdDr9fDcZzSz1KHhGj/Px3MkSQJzWaTwWBQBrdouaw+Hho818Dq4dCQ/f39MmREH1OdSq3frv8wNiFEDfhTB3/+zz/IdXndzajVmV6e5uf/zR8nCzOiwYTuraskAu4/9pEKaqbAFoKIwij+wSTFOUjxnLINVhoOx8+0IVdcu9lle5JhG4JRKkkPPXIqYCKf/wwaSkUPScMycEQRMpEqRapgxjHIpOKtnzpHfarK/vUNPNOgvxcwHqVMzVh0/ZQNP6HiGthVG6dm07/XBaWwvJhgx0flinrN4a03Z0iTDNsxIctJwpypMzOMN4d05mJkXFw/h90Q1zTIzZy2YTBVc4hkzoNuiGMKjtUcqFrYVRvDEvRubRWeYGmOYRtkcUbnTIfm8RZQeLYhM0arW1iuTW2+Tp5J/B2fLM7wpmq4TRclJUkQE/aGpEFKPIpRCkzbJEsFU2/M49SrGI7FaG2PeBQBgrmzU0x2J+zd2GXh08dw27UiGEMqgu0eKreQaeHF5+9NqDQd0nGM23SxPJPKbAur6lCZqtPJc8brO0Wwh1KE+0OgSLjdvfyI+lKL6mwD05O4jSoKQfvkLKON/VJSnKc5YTcs7i3jGBlnhXQWQICSogDHTEX7dIu9a3sYCBqLLZQElMKuObjtKvEgIhqGyFiy/e1VTnz1IvM/dq7wl0NQW5gm9SPS0Zg8laDAcm2syhSZHx6AhBUqrkUepcgkw9kZ8tlPz5cj1N+eFKm51SIt13TMQqabHLzMmqTINEfl0Ki7fOGzbRpf+jHME6eofO7LpMEY4/r/R2X6GNbZT0Ne+BKHwiHLDYK0CF1xzIKh6qoIqQSuVaHl5oBBywWFKnwdDdgLEsaJZKHh8K9dnGMcF15yTdckRxFlJp2KzUhAmEnu7AUcb1eYqdl4lglKsRem9KOUT83WSaTBrf0JG92AKw96nJmv89VPLTJbselULIZxxjjJ2AsSslxxrOFiGYKaY/HGjIWfSm6t7/Ob//QaF1am+dM/9Raeofj0jEM/gUgKarbAEKAieGu2zu3uhCs7Y35ypY2FpNNQhFWbILcYxRKpDKJYspekrLQ8lus2v/O1VR5sDvjg1mPOL7Vf85Xvk9d+lO8zSZL8oZTYpx/Gn8WcedY8z3vQPmrN09OOChR8lJrD7VVqXsTc+ig1L1rW6645ynE6as3LAMWPq+Yo4+57rTm8jz/q2H3ePM8DFF8FZH269qPWPD3vq4yLowKNrwKYPm/eZ63TJ6G9FsBOCFEFfg74k8BXgBOApPBX+PvAf6uU8p9T+0vAfwC8BSTAN4BfVUp9/QX9fRn4G8AXKV7m3wD+e6XU//SCmmXgV4A/BnSAdeDvAP+lUip6hc19LU0zv0zTLFlY+sFXM5Y0oKVZdfo7PdC0bBW+622mQZXDiarap04z69I0Lf3zfN/H9308zyOKohIkBEpPO82I0qCIBlTyPCcMw9KUXoMsQRCUf+sHdaVU+a9SqWAYRrn+zWazTJXV5vSGYZRSPh06oSWxhmHQbDaRUlKpVEqATcv/1tfXOX78OPfv32dxcZE4jjl58iRhGLKwsMBwOGRubq5MjU3TlIWFBaSUzM3NYZpmKePT26998jQqnyRJCUhoibAGTObm5oiiiOPHj5egqQZItKRYp6RWq1Wq1WrJjLNtm2q1WvqGNRqNksV3GPDUrLFarVbKMwHm5uaQUpZ9zs7OlkDtYVlytVrFsqyyXoM2OslTs/Rc18V13ZJxpcerZuEZRuGDNplMSh9CnUSrU2T1duplOo6D67ols0/36TgO1Wq1lOFqOapez1arVTIcDzMfDwNo2lNNMwy1N6NmWOrxCAVjdXd3lzRN2dzcJAgC7t27V8qZpZSlX5xmPOo6LZ/WUlL9OR6PGY/HJZjY7/e5d+8e4/GYjY0Ner0eDx48wPd9VldXGY/H3Llzh9FoxObmJlEUsba2xmQyYW1trVy3yWRSMvm2trYYDofYtk0QBGxtbZWS4TiO2dnZIQxDNjc3S+Bb+wIe9mzU1wKdJuv7fgk4aw/LOI7p9/ul9FjL18MwLG9sT1879FhUSpXjYDAYlD6UnU7nY7++foztzwI14EOl1I3nzPNVIcS7gAc8Av6RUuoT7SsEQJbgtutU33iHLIP93/wHuO0KnUySG7A+THBNgxNVg80oo58W50CSK0xglEouVizcnQlex+Nkp8KVneC7SbAUDDltbF92e/DZMAWWKP52BNQsk7Zj0q7YTFLJIEyJpCJRMF21ePzBGgtvLWJ6DoPhACkEtoDJKKJhGCw5JoNI4ppguyZ21SYahJiOgTAFTsPBck0M0wAF6SQlizOC7RHxMMJ0HfKsSIhFwEzN4dr1Pcax5GTDKSSflsHJtkdoCCptj858DWEIkjAjl0XabIFWgLAEo60xjWMNTEfgTdVQqSTsjkjTHGEKskmKcbAs0xEolZNnisnupAh/kAqrZpEMU7IoIxkG9O9s0zzeIR4XKbTxMMQwIIlzzIqF7VmEvYDO/DFMz8X0bDANBveK8ATLMvDqNnmmMGwTDIHbqmF5NtVjHQzLQCWS+vE5or0BeZphODbCNKjNWwjDYLIzwql7uHUPq17BsAxG6/tUpms4dQ/DEsgowfIsxltjVK4IeyFhNwTUwXw2o+0xaZiSJzmmY5Cnkv1bu7SW28TjsAgSccwCyMwVGFCdrjJ4uEkzm8WquNj1KnmaYtkGwjBJgxDDMrEbRVCF5doFcKkUuczBzjFdm7l3TyCTDMMySSchrTOSZBBhVSwQoggcyXOSUUQ6ibFcC2GZDNcGYNic+Iv/DtXz5xEzUwxEFdWZIRdVrNEeYpJguh4yz1FKElFcHxUQS3Adg4gqLimmylEIqpaBEMXwEUKQK8Viw6UaFYETC3UbwxBIqYo0WQRNR9JwLUyjYMuHiSSVObN1BwGkObQrdhEQkeU4pslSw2MYpXz6dIehH9P3I2aq9YPvDYIkRSpFkErudiecnKqQA55pECWSERZLpxb5+v1dji/vc+pzy6RKUbcVk1SyHyocs7CTeDSKsA1ouDabfsx81WEiLaTMGKQZk7QAJ9sVk0QajOKMmYrNX/j5t3nv+hZNz+Jx95mPEj9q7Uf2PqMVIvoFKjz5AH24PQtc0O15D+yH28tqngd4HIXZ9Co1zwO+XmV7Pso+OCpQdZTvPkrNi9bxVWteBIg9q+ZpUOaj1DyPzfiDrnne/nvZsT7KeH9WzdPLfxkAdxSg93sdf0dZxxeBny+a9+lj8Ulpr4th928Af/Pg/zeBfwg0gS8B/xnw54UQP62U2j1cJIT4NeAvAyHwTyhuPP8K8HNCiD+nlPrtpzsSQvwi8L8DBvD7wD7ws8BvCiHeUUr91WfUnAXeA2aAaxQGrj8G/CfAzwohflYp9X2lfWip6GGfrOnp6ZIFpQE3DUZo+rhmvWlDfv2mSnua6aYZQXow2rZNnuc0Gg36/X4pf9TgUKVSIYqiJzy+dPy67/sYhvGEX5iWgdZqNYQoZKuu65YeeK7rliCHllJqQFKHGgRBgFKqlNI9fvwY3/d5/Pgxw+GQOI7xfb/0DNMsQS0ndhyHx48f47puCUjoQIzbt2+TZRmrq6tMJhPu3r1bgiHj8ZjV1VXCMHyiz263C8BoNHqCIae9AQ+DUJ7nldJBzQq8e/cuhmHw4MGDMiwgiiIePXpEGIZsbW0xmUzY2toqJcSj0QjbthkMBti2XYZEaEBGs/M0ezIMw+LH+wFYpmWKhwGZKIrY2NhgNBqxtrZGEAQl6LO7u0scxyUTr9vtlmCK7/sMh8MSxNXsOC2l1ACsTmfVII2Wo+7u7pJlGWEYluEHuk8t0YzjmMFgQBAE7O7u4vs+g8Gg3D4t2w7DsPzUMk8hRDkWfd9HSlmyRA97sCmlypCJw9sLMBgMSk9Dy7KYn59nNBoxPz9PkiQsLCywtrbG8vJy6dOogU7tvxZFUQmOtdvF237NLGs0GriuW4LBtm2X5/XMzAxSSpaXl/F9n7m5udLTME1TZmdny3NvPB6zuLhYArv9fr8EWzudDlJKZmZmStBWeyECZSL0wsICSZLQaDTK+bTnIxQ3I81Q1N6Ak8mEZrNZSoiFEGV6rL6maNBaJ1drZrA+rzXgp1mROpxEn1+aofpD2rRM6UWsh3/rqb9/RQjx94Ffet6Lq09EsxyEWyHffYjdWWD5Z95h79Iqlmdx7nSblTilvxmw4yfIMGXONWmYgu04I5BwquZgGwa3+yHjvYCGZdK0BMOsGC+SgqHXtgwWFutMT3l8eH/A7jDmbM2mZRc/RtM8Zz3McNsu73x+mTxIeHRtl8g0yciZdU2sHAI/5sZ7DxnkBfPuU2em8ByT4fqQ3ILjp6c4YQtkqlBpTrA7Yf4zyzRXpuje2CIehTi1OqAYbxVpqE7VIQgzNleH2FnOtGsx9+klZi7O8+g763Qcg5GCB+OEd851qDYdFudauAfySMOCeBCgBGQBRRrowfkmI4nbcEmDmGwiSIYRbqeGzHLGGwWw7jYc5AEQ6rSreFNV7nxzg+7mmDe+uEKzU2HjvTXSKC0knXFGNIjZvr5NmCoMKWk0vdIvT8aSzE+ZOr+A6dh4nQYKkGGCO9Xk0dcfIgxoLNRprEzTXJ5hvNVl/KjP4k+8iddpobIM5Snc6RbNk4vkiUQZAjkJMRyHzjs2k609/PVtnOPzePMdot0ulU6NZBSQ+iFzn7uAUor99CCuRQAAIABJREFUD+9Qnaki44xkkhIPY2qLTSrTDYK9MVkkyeOCwRb1Y2SeYzomvXt7JEFGlmRYtkmw7RfAYsMhC1OUzNkbrJMnOQiD5Z96A5VmxEMfmRbAZjwOcGpVTM/GbTXo391m+HAPwy5SfK2qg7AtFr70LkoYbH/tO9hVm+mLx4kGE3o3H2E6JpWpCm7DASGY+sw7nFiYIx5GOI0M7/RJYsNhP1QEfkI/a0C1TjMyqcictmcxTiVhVshILUPwOEhYyyQn2hUEFnFWeNaJA6BOoAizAmAzBLimiW0K+lFO3RaYQlBzClA4VwaLDYOqZRRgmRBMOdBxBPuRIs1hyrNwTYFUIHOFaznM1KYIUolrFKnGdcfENgTrw4j9MGW54fDmTJXtgzTYpmsWkm6pmK27nD8xy7mVGSKZc30n4Mx0hV6YMYoloLCEIJI5UxWL407KlBvTUzaP/RQEbPRjrm+Pma27vLvcwjQEFQMmScbqMOT/+MdXuHZ/h9XHQ778lTd/IJfH73P7kb3P6N+pwB964H4REPAyRs7hmucxgZ4FXhyF+fM8YOBV+nkWSPK6+3nWvjgKG+plINaz9tWr1LwIWHkdNS/bf0epObxNL9rXr8Iy/H7VHGX6iwC+o9Y8D/w8ynh/GbD4suP1PGDxe+nvefM+61z6JLTXBdilwP8A/JpS6qaeKIRYBH4X+AzwaxTAnv7uj1KAdV3gJ5RSdw+m/wSFwerfFkJ8TSk1OFTTAf4Wxcv6X1RK/dbB9HngnwN/RQjxfyqlvvbU+v0GBVj33yml/vJBjQX8XeDPAH8d+E9fw344crMs6wnW02g0Ko38tfRTM5G0l9ThAXc4NVVPPwyeaGAPigdrLTvVAJj2ydPSzCiKSt8p7WmnGXiauacBN8dxSuBIe6Mdlhvq5WZZIQHRfng62XV2dpa9vT2mpqbo9XrMzc0xGo04duwYSZKwvLxMmqYcP36cra2tUpLXarVotVolU0qDEkEQsLCwwPb2NktLS6VR/507dzh37hy3bt0q5Ybnzp1jMpnw1ltvcePGDc6cOcPt27c5e/YsWZZx6tQp1tfXWVlZKQGdfr9Po9EgjmMsy6LT6ZDneSmT1QEVc3NzPHr0iKWlJTY2Njh58iQ3b97k9OnT3LhxgzfeeIPLly9z6tQpbt26xfLycsn+y7KMEydOsLa2xuLiIkopGo0GQOnX57puOU3LQ/XYmZmZodfrlX0vLS2RZRmnT5/m4cOHnDlzhmvXrnHy5Enu3r3LysoKaZqyuLiI7/ssLCw8AfJoxmG73SbLstIrsNFolB4kU1NTJeNTg75aUqlZjPo4rq+vs7i4SBiGLC0tMRqNWFpaIgxDlpeXCYKgXJdjx44hpWRpaYkoipibmyOO43K/zMzMYBgGc3NzjMdjarVayfQUQhBFEa7rEoYh7XabbrdbjrmZmRkGgwFhGJa+a8PhkJ2dHYbDYclc7PV6+L6PEKL0eNPgob6ga9apEKJk5OnxoFl9OoFVg6H9fr9M89UAZr/fL0FJDc5q+fZwOGRmZqZ4gI2i8p+WsIZhSBAEpW+cNnTWoKuW2uu32kqpMhzksFejBuL08QzD8AnvxsPAaLvdLgHSJElKoFSPkdnZ2SeCb1ZWVrh37x7z8/M8fPiQ48ePf9+us6+zHdzPfpYCe/o7z5jlHvBXgX8ErAFTwE8B/zXwixT3rT9zxL6uP+erM6+21kdvQoAwBMZn/xiZ2WT1N34FJcByLIJ+hD+MScKMKdNgzrXYjjMMJejYJi1bEGQ5aa4wVJEiOUgz4qf86UaZomoo0l7IJJK8VbNZFAITxSDNifKc5YrNxZaL7VlM7vcxTYFrCJq2QdUsfkAZKsdUBbuvqRTVhks2ilFVm1rbw647VKYr1BcaJJOEyY6P23JIhmN6tyKyKGOyGzLaGFFfqJOlkuFOQJqNkaZBFqb0UoXVdplTCaPVXSp1m3rN5bwQiLqLaZvUZqt4DYup84uoXDF8+Bi74uA0PJJxTNSPMBwD0zWRiURlCne+CFkYrfUIehMsz8J0TYTBAQPMBAHxYELqRyzMV6k7gnhvRGzktFaa3PpOQDyc0HJN0v2QUMEoSplIxVwj5njTQWUFo7210sLf7BJ1x8h4HbdVJQtjcqloLNbJkwy3VcGuWKThBLfpImgyXt3EqtjY1YKVZ9g2ZqMNpglJhGo1yOMYDGieWsCbqiHjBBlOsGoeKston19CBhGT7S6GZeK06yAC8oqNVbFx6g55mmG6FotfOIP/uE+eZNj1KpZrMXiwgyAn8ePSQ850DGSUITNJPE5IJgn5ICfPizAJr+Xw+Jt3mHlrmVzlxD2fLEpRCkJjjFV1MI19hGViOgegZq6QcYbhGGz+39/A6bTAFHjtKlF/TJ6keC2PNIiIhpMiGdlP6N39Z5z9j/592j/zDiILyQdbxM3jeKaJ4VrUHZNcFbLXXEF8EKxiClEAcBRjO8FgfRBhmUUgRcOxiLOcnSAhOQDqoqwAf2eqNnXHJMpytqVivu4QZAauqYhlMd9QCFqeiWcJ+okizBSGAfuTlAf9kDdnqtRsE2EIbMAxTaq2if6FKXNFKBUzVYe6Y2EaBdA3V7XoR0X6sjCg6hjM121OT3k8GERULIOqazKICt5sxTYQCqYqJlVLMJFgCgWGoqEEwjCJM4nnmLyx0CCTOZmUVCyb3iRhGGc0HItf+oXPcm+zx3vrQ+RTL6d/1NqP+n3moN8nPg9PPwp48b3UPA3Wvexh/+mao/TzcYAkR6k5yvY8C3h7GYj1vdQcFcj5XmoO137UmheNqaeP20epOcrYfZWalwHNet6n5zlKP0+Dgy9axuH9epTxdhRA9igg4cuW/6ztOeo++aS21wLYKaV+k2dEkyulHgsh/iLwdeDPCiEcpVRy8PV/fPD5qxqsO6h5Twjx68BfAv5t4L85tMi/QMHc+wcarDuo2RFC/DXgt4C/wqFEJSHEF4AvA7vAXztUkwkhfhn4BeAvCSF+VSn13aSHj7n5vk+32yVNU/b398sHff0gr5lXWq54WLaq5Wpa6npYfqr9og6ng+qkV82AGwwGTwQQALiui5SylJ92Op0yPVSHOmjPtyiKnvBV059aqnnY80uHVADs7u6ilOLRo0dIKVlfX39C+vfo0SPG4zEPHz6k3++X8rxut1uypJIkKRNM6/V6yQ67efMmjuNw7do1DMPg2rVrAFy/XvweuXTpEmmacvXqVZIk4YMPPiDLMm7evMloNOLmzZuEYcj9+/dL363hcMhoNCrlmdrDTEsktQ+fBjK73S55npfsR82wu3nzJr7vc/XqVUajUdnH2toavu/z4MEDhsMhq6urT6Tf6u3XgQZ63+sAB9d16Xa7JdtPb7+WYgLcuHGj3P48z7l9+zZpmrK2tkae56yvr5dBBlEUlYzE9fX10h9QA0L6M8uyUg5s23Y5HgaDQeknKIQoZdj37t0rww+SJGF9fZ0kSXjw4AFBEHD79m16vR4PHz4s2ZAa8NUsQd/3efjwYQlC6cAHLQc+nGyrx75lWezv72PbdskE0155juMghCh91TSrbXp6uhz/GhDVLLUsy0qGZa1WI4qiknE3NTVVMlIN47tyb52+XK/XAWg2m1QqFdrtdhlUohlw2gNSn69aIqyUKsE2x3GAAvAPw/CJUBLtzSelLAMkHMchjuNyHyhVyGPhu+Ed2pdSg/NaUqyvKZph2e12SZKkZCkGQVD+A+j3+0gp2d7eRkrJzs4OWZY9cb5HUcTdu+Xl/oet/XmKh6F/rJTafvpLpdT/8tSkAPjfhBD/DLgK/GkhxBeVUt/4+Ff11ZvROYZ1/E3k9d/HXn6DN/+9P8XV/+pvMd7p8Xg7IAkzWrZBqqBpGUykweNIcnGhxpnpClv7IQM/oZcpIqlo2QauUPQzxSEFLNtJziBNcIOUt1ZavLHS5ObDAX6YIYBHk4wpx8RTKe2aQxCmbE9SajWblfkaG3sBl3cnzLsWDdtk6cwU9bbLZDsgDTO8tovb8ui8cQyUIu7vISPJ+LGPXbUxKyZ+PyIKUuoNl3ic0O1HJFFGzTSIkowHfoJtCGb2Q7bNATPH6hiGwdSpFpZnY1dt9m/usXtllxM/c5awOyQeTpBJijNVJ50kRKMRhiNw6jaGaeBUbFpnl6gudNi7dB+rYuHUHSzPwm5WMW0TGacYjoVV8Rit9+nd2qZzfp6Vi8vIICJLUsLehOWlGvtbAQaKufkafiLpPspougbTFQs/TPEjSafjkYYJ8TgmDVP8KCNJJEsn21iWiVW1qBxrMX1hCQxF0vdJgogsiLEqNsN7G8g0R8YZ02+tgNVjeH+bLIhonVkgj2LSIMJ0bapzU/Rub9O9uU37VIfqXA0ZJWRRwuiRTzJJ6JyZwrQLeXIcpGxe3WP27RNMf/Yi6WiEUw2oXjiBNzuD4VaY+oLBxu/8P9hCsPDFiziNKtl4TBqEjDd2ifsBwU5AkiaoTGHXbBACyzbwN/don13CPXeM4HGXeBwzWh9QX3SY/8p5kpFfyKGFAaagd3uPYHNI6ifIbIsTP30aYZpYFQdlWWRhjEwyxpsjZFqkqC7+kc9RsULEYAssG79zmhyTtiMwgUAZmHlORU1IMfGpkKc5mQGeUUjA+xGYhqBqm5gCLEOQyJzVwYQgzanaJigwDEHdMXFNQSIVMlc0XAupCmnvIJLc2PVJMsk7iy3CLCdXijjL2ctydoOYXT9hqmJzcy/gzHQB2mU55EoVy1FgoNibpNzrBizUXD69WEcpQT+SzKT7LKRjNqx5AuFhG4IsF0SZYsqziKViHGX4hsAxDBqOSc018EwDyzSoG3C7GzCOJe/M1/EMgTRMFusue5MEzxQ0XQs/zvDTnKpt4VkGv3dzlw8fDQHFqWn7B3OB/P61H+n7jBCifLl7FEDgWRK8owICR5GlvgzMOko/rwp4vAhU+F5qjgqWvGi5r7vmaYD0qPvzVWoOt1ft51Vr9Cfwyv3o/XHUfl5U87pA1Zet28uWcbgdZR+8COA7yjF/1XU83F51nzxvOT+o9v0Inbh88OkC08BjIUQF+OrB9L/3jJq/RwHY/UmeBOz+xAtqfheIgD8qhPDUd33pdM3vqKdkrwdA3x8crMtXeHZ0+sfSPM9jdnaWwWDA9PR0KbccDoc0m03iOKbZbKKUotVqleCaTt3USbHaCP6wLPAwq+awyb9mygElmGcYRrkszVpTSpVAoAY4NACi6w57d7VaLfb398ugitnZWXzfLyV82kdteXmZ0WjE8ePHS+bN7du3OXXqFNevX+fUqVMEQcDJkydJ05S3336bW7ducezYMR49esTCwgL9fp/p6ekShNDr1G632d7eptlssr+/z8LCAuvr65w4cYL79+9z7tw5bty4wcWLF7l8+TKf+cxnuHz5Mp/+9Ke5fPky77zzDjdv3uTChQvcuXOHEydOsLm5ybFjx9jZ2Sl957SnHVAyyw5v59bWFktLS6yurpZ96j4++9nP8v777/Puu+/y/vvv884775R9X7lyhQsXLnD16lXOnj3L/fv3OXnyJKurq6ysrLC5ufmEZFEzyjSLUUueq9VqySjb2dlheXmZhw8fcvbs2TLg4NatW7z11ltl0MH169fLdbxw4cITQQinT59mdXWV5eXl8hj3+31mZmZKAFiHUOix57ruE755en+cOXOmDF3Q63DlyhUuXrzIBx98wPnz57l69Srnz5/n7t27nDt3jkuXLnHhwgVu3rzJG2+8wb179zhz5gz379/n7NmzrK2tMT09TbVaZWZmpgQuNQNUA9C1Wo3V1dVSZq7BuziOn0in1QxRzTjTQSA6jEMff+05qceg9tJL07QMkXnap8VxHIbDIUAZvBCGIVNTU09I33WwhQ580aCd9gjUx73RaJTSXw2aa7kyUIY/tNtt1tfXWVpaKqXlcRzT6XQYjUZMTU0xGAyYnZ0ljuMSjNX+jjrEYmVlhdXVVRYWFtjc3CzPQ/23lvCePn2aq1evcvr0aW7evMmZM2fKsXT79m0uXLjw/brMvu52FJnSH2oHL67+NgUr4ucpfFpfVnPxWdNFwYh461X6P2oTQuB+/l9Fnv0M6e4G3/gb/znR7S2sisl83SY2DfJMomQRALGfSBRwbTtgux9RMw0cIVjyLDbClF6aUzHAFpA8lS8RKTAVPHw0Yn9vgkWR/hrInGOeRSxz6rmgvxtQrzmstFyiKOPR2pDdJGfGMWk4BnPzNSpuwQyqL9ZQqUIJhYxTdi+vUZtpYDgGM2/O0jrRIhnFBPsTLKmoehYyyXjcj/AP0mv75FRMwfGKTS+V7EQZ/uaY3n7ITNWmMuXitl3YA8xC3vXwn97h2OeOYVUKmeBku4+/PSHxC0ai5ZrYnkVjqUXUGzLa2CP1Q8JhjMgVjWNN8jiB3MK0TUzPhTynPl+luXwBp1kDpZCWieqOaCw3sDyL2lyNLMwwLMFU1WbpbIckzHCsQtYoTAPDMTENAwQYtsC0TZQwMC2DcH+CsE1ap2ZR5ORhhkwl8TDCMAvgX/oZeZojY8nj925jejYyTSGHvQ8fYLgWyShmvOWTRRlZnCOEIuqHtE42cRsO+7d7+LsBXsNlZ5zQOtkiTyT9BwMa7SqdYxWinW3qi7O4zeOgIOntk01CsjChvtBE5XUyP6CyMItVr2GNhoAg9VepzVWpUcVt1/E6TcyKg+FYhNtdwu6A+tIszZOLTHYHeJ06eSLp3VpFhjFZlCBjSeynZJMUp2Zj1y1qM3UEEmEZJMOQ3t1t8iQtk2EHGz7H//iXOPYLP4c1M4fy6mReG8uuE2SKSQKeUZARLcsiVg3CrDhfXNvAUwpBka48UxVEUqEUNFwDE4ilyWcWmiRSkeU5g1him4KKVSSuWgcPKfq0UkphOSafP9YkSHNs08AyoR9m3NgLSpbe6U6VU1MVXMvAFIooy8nyAtTLlCLJFGEm6U4STCHoxRl3eyFnpirYhmDszTLxpvGUIkkhzRW2KfBswdooQeaKmaqLzHO6cUoicxQ2CkFOTiIVnYrD+mDE/3V3n88tNqk4FlEqcU0DqaAfSgyhaDgFi6XhmPzS55f4E2/O8lvXtj9RD1AfU/uRvs/Yts2v//qv88u//MvlS8SjsqGe9SB9lIf+l9Xo71+l5nn9HG4vqnlVUOF1sK6eBfAdFZQ5fBw+KpDzcda86rq9COx8Uc2rjMPnbdfr6OcowOVRwdsXrdurMNBe9Rx5lTH7OtbxKPM+D8D8JLTvB2B3+uAzBXoH/79AAeDtKaUePaPmg4PPd56a/umnvi+bUioRQlyj8KY7D1x5Wc2h6V896Otrz92K19ySJGFtbY0oitjd3SUIArrdbil308md2vBdm/f7vl/6z2mgTSlVMo+0ibx+A6CbaZolmKAHqfZBy/OcSqWCEKJk4GkD/cOgg/a50gwjLfvrdrsIIej1euR5zt7eHoZh0Ov1MAyDR48ekaYpDx8+RErJvXv3yPOc1dVV0jTlzp07RFHE9evXCYKAW7du4fs+H374YSkl1PtAs65GoxHtdruU5G1ubuJ5HltbW9i2zf7+PkIIPvzwQ0zT5MqVK2RZxvvvv08Yhrz33ntkWcYHH3xAGIZ8+OGHTCYTvv3tbz+Rsno4bVUzkbTkcjgclkBppVIp12F3dxfP8/jWt76FaZp84xvfQErJ17/+ddI05Q/+4A8A+PrXv45Sim9+85tEUcSlS5fwfZ9r166Rpik3btwo2XVhGNLv90vW12HAVLP9qtUqa2trmKZJr9dDKVWGJrz//vtYlsX169fJsowrV64gpeTy5ctkWVZu/+XLl0mShCtXrpSgrfZaVEqV+2E8HpeszzAMqdVqAGVaMcCjR49wXZfBYIBpmty8WajlD7Mc0zTl/fffJ8syrl69Wm53lmVcunSJMAy5evUqYRhy69YtJpMJ9+/fZzQacePGDYIgKH38giCg1+s9wUDc2toqvf+AMnBDg9waaNSAmWZLan8+pVTp0ab3s1KqBL/1eeW6bpnwq2v0eRMEAaZplueLDjHRy9TJt4PBoEzh1Yy5SqVSynAPpxgrpeh2u6VHXJZl7O/vAzxxnmgvQaVUeV7u7e0RRRHb29tkWcbW1hZZlrGzs0OSJOzt7ZHnOTs7OyXrMk1T7t+/X+5/KSUbGxtkWVYyZO/du0eSJFy9erVkVOZ5zo0bN0jTlNu3b5PnOZcvX+aHrQkh3qSwdvCBP+SteoSmaYWLr22lPqamKg1knPDjv/bX+bu//F+wdeU2f+TLyyzUbAYbI3Z7EfcfDKibghMNm/1YshFJLFdQdwQ5ghNVm7UgJclhpWphAruJJMkV0YFMNpCKQCq2kwQBJfjwKCqYdm6U8cWZCnkmydJC1vcgSJGqCK+YP9th5Z154lFE4sfIiSSXOV678HDLIkkWSRa/cAanXcOuVhiv77F76R6VjofMcgYbY6qTjLUkY5jlfOVUm7pjsLcfUrMEFcckSCWbcUbesDnfqWDkBZjV78aMBzEzHY/e/T7Hf/ocwjS4/g+vkoxjWtMVRnHGg7URc9MeZ4C9W3tEw4gr/YjHQcpPLDeY2RyRy0KSXJnysDyL6mwVp+7hdeqkQYRVcYi6Y8L9EcH+hCzIcOo29gFLz3RMhCnwpCL1E5xmhfqxDmF3zGR7RHW+SXW2iV3zELbJ6ME2TtPB6zQLoLZZIx6FTO5tF0EMyiAaTEjGCd6Uh1OzMVwTwzKptzoISyCDmDRKiv4aNjKWJLlkHEmOHW/SXGmT+glTp9pkqSQcRCyeapFJyZ3re+SZ4sxijWQcYdo2wdYecX9M/fw5Khfeovfetxjd3yQLEwSCzhvHife7eMdPojKLwd3rRWruuJDLpkFK9eK7zPz0l9j7vd8jHm4gDMHo4WNMz0GYJoYwyNKU7tVt4lFENIgIYsk4kZx8e57F89OQK4Rh0HlzBbNWYXh3A7fpsfV+F7vmcPwr5zj151Zo/9gXMJstsB1St0Vq14lyAUoxCLMCdHYsLKMAo4JEsjacMF21uDBdIVeQyJx+lDNOcuarFo4QSASOmTPlWSil6EU5nmWQ5pBIRT+UzFQFMxWT6/sTHg0jvtQKmbNTbmUdcuGw3LSQuWIvSJCp5P+9ts0XT3b4/FtzeJbAAEaJIlM5237CJJUs1h2qnoGTFuy4vUkCSuHHku4k5WzHI8oUk0ygEDiWoG0JhMrZlQZnp6o0XBM/Trm6G+FaBtUDmwooZMDTnmCUwLuLDX7zmxt87f9n781jLMvy/K7Pufu7b99i37fMiNwil8i1shbGtpphsLHH9giMEUa2hcBijBBISGDGYLEIbHkQAhsEMsg2xjbjsY0HPLRn6aG7uiorK7OyOqs6t6qsXCMy1re/d7fDHzfO7ZfZkWtl1dTM9JFSN+/yO/u9N97vfs739+k6P3t0hIGsQyVlYuoCU4dGL2St5VNJGZRTOv/39Q2+c3OTXMrkyHjxa38mfl3p98p75ud+7ud48803mZyc/LEfxc/b3yu9rM3zfqh/U22eZvs8kunJ9Dwn4NNsXqVdTzr6vopy1O/dlynnSYfYy47TXul55byozcuW81XOw2c5z/qvVWmvcvbqg70c8c+bs3ull+mLpzkUnzd3vynp63DY/fzu9v/pI9wmdrd7OeuQUraEEDtAUQiRlVI2hBA5IP8su93jJ4ij1CqH3TPL6js++exmvN5kWRaTk5N8+umnlMvlRKuq0+kkZEsulyMIAiqVShI91DCMxGGnSDrlAPB9P3EgQeykUzp26v+KAuqP+CqlTIgg+NENp5wSylGhAkqoSa608ZQgv9JRK5fLrK2tMTw8zM2bN5menub69evMzc3xgx/8gLm5Oa5evcrCwgIfffRRoi938OBBLl++nJB1hw4d4pNPPmFiYoI7d+4wNjbGnTt3mJqaol6vk81mCcMw/rpsGDSbTSYmJtjc3GRgYIDbt28nWnZLS0tcunSJEydO8P3vf5+VlRXee+89Tp48yYcffsjJkyd59913OXnyJJcvX+bIkSN8/PHHHDp0iBs3bjA9Pc1nn32WBCPIZrO0Wq1Ed1BRXJ1Oh1KpxNraGqOjo9y8eZO5uTk+/fRTDh8+zIcffsjy8jIffPABp0+f5sKFC5w8eZILFy5w6NChpMx+omxqaopbt24xMjLCo0ePGBoaSjT91FJqNYYqKq6Kmjs0NMS9e/eYmZnhs88+Y25ujh/+8IccPnw4of2uXLnCkSNHuHDhAidOnOD999/n2LFjXLhwgZWVFS5cuMDBgwe5ceMGc3NzSZvu3LnD0NAQjx49SuqSTqfJZOLlY4oEU6SdityrdPUUxbewsJCQdhcvXkzG/+jRo0n/fPjhhxw9epSLFy+ytLSUEHjXr19nbGyMhw8fMjo6Si6Xo1Ao0Gq1Eo21ZrNJqVRKAlusra2RzWa5f/9+EsDEdd1kSbhy8q2vrzMyMpJQap1OJ1m23k+/KgebZVmJMw9IouuqgB7pdDrRjFNBIlSZ/UEllO5eoVBgbW2NoaEh1tbWEmqyWCyyvr5OuVxma2uLwcFBarUaQ0ND1Ot1hoaG2NzcZGRkhO3tbWZnZ7l06RKTk5Ncv36dqampZE7fvHkzIeEmJiaS47du3UquV2O+tLTEtWvXmJyc5Nq1awkxOTMzw82bN1lcXOSTTz5heXmZy5cvc+DAgWRuffTRRywvL3P16lWmpqa+zkft60pK4PuXpJTtV7BXvzJbr6k+X1lqbdVxhie5/9d+kZWxkJY5TLDToxdE6I4BIawMZcELQErytolj+txoeKzuvuFNEUeFksAX7XgpraUJQCBERDeMz6k/7fr/r5x3eUPj87qHrQt6oeRRL0QTkNY18oaG9qDBF20fN2sTRSoKOQS9Fk7ORrc0vF6P+xdu4JTSEEZ4jS5ey6e53UU3NAqjWXqRZCaS5NMmjgRpR/htAAAgAElEQVQthJHBDLnRbKyzljYROmimgd/y6Na66JHOcMpg0I81RaNIcv/7n6HpgmIlhefoRIGkkDI5NJKh0/B49NkOURQ7HR90fMbSFs1OQKcTEgVR7KRs9BgbyyMftehsd9n+fAsZRFhZCzNt0lxt0dvukirFGradzS6N1RZ+OwAkwtr9ky7cxrj6iHQ5hYwkm9cf0d1u4ZbiSKmaJkgPFBCaoLdVx6u3SA+WKB8Yp7fTQAYhqVJcLwQYtokw4qWZoR8QNT2EJkgVs9j5NF69jdAEVs5FhlEcETbtkBmuohk6g8dnqH3+KL5O1zi0MkJ7vR0Hzmi1Wb9yi+xoBWHqNK5fp/7pD+O/T7yIoO0T+REP37uBnXdAXKFX6xKFEZppYLoWyDg4Rf3Cu3iff4KVS9NrBrQexBITmq7hVlJIoHE/Dm4hhIZTSGFHkkHXwNSgebeGbuk4RZedG/fQrDh6bvNhHS1lcO9Rh/b1Lm/+yT+APjBI6JaQugmagYjAkBFdCWlLxyXWr5NAO4iIEIzl48BAa62AnKUTSIGpaeRtLSbzdoNNaAKavsTWBZGM2NhdLp6xdQqGgaYJHjQDDKEzX87QMPMEhqCkCXQBXgi9UFBOmQzmHf61N6YppSxq3YBizsSLBKYm0USsidf0NJpehGPGgTDSto5jOgSRJGXolF2Tlq+ivULDi8jaGpEUgEYpJdjpQtuPsAyTU6N5MlEHUwtxMin8KL6HuxGYusZH97fJuhZ/YqFKxbVIWzqaBo4Z/0C0DYOxvI4AOqHkWwtV3pop8f79Bvlk8czvyvR75j2jPjB+034U75VepY5fhc2zHB+/3XV7EZsXyeNVbF5HXV80fZPn6rMIzK8yvS7npkqva56/jvRNej6JJ0ms15q5ED8N/F9AAKxIKT/aPf6vAH8L+K6U8o2n2N4DRoFRKeUDIcQIcH/3tCn30JsTQvxN4E8Af0JK+bd3j10H5oHfL6X89h42f5o4wu3/JKX8sy/QpqeKtC4tLdlKM+156fTp00k00EKhkCxV29raolgsJssva7Vasq90ppQelqJ1lDC8ilqphP+V9trDhw+TZWsjIyM8ePAgcQIoJ9DY2BgPHjxIlr+NjIzw8OFDKpUKGxsbiWi/0vpSSyMV9acCTyhiKJVKJVpv/dpvQLKMFcD3fRzHSQI6dLvdpH3KCaVpcURZtfTPcRx830+W9ik9sX69rlarlSwXVuUpR4pyQCqnkhAiIRMVjaXKSqfTSRn9Wl/9Onoq4EK/Q0ftq60iEhXRqJYWCyHQdf0xx6ly/gBJP/W3L5VKoWkamqY9pm2o6qIoQBWsRLVfBUPo13hTQUo0TXuMIlOBEdS4qiWkykaRYMoZpQKLqLFUzjpFrwFJnyuHcBiGyRJadY2ay2q/1+slum6qPaofhBAJYal09BSVVq/XKZfLyRxT7VGBTgYHBxNnmFpKrZb67uzskMvl2NnZSRyR/ePYv1V10zQtcaCr9qs+VcvNlU4k/CiqbD8pqfpOzVs1x9RSaNXXinJVdVJajsp5mEqlaLVaSVRllU//UvbYuSGT8VfUqAp2o84/+TFAOfs9z0uIRCD5GCClTMZPLRtWHxXUfBdC8O677z73GXngwAE++eSTT+RTlu18XUnEb+vPiT/q7PkeeQH7d4FTwJ+UP65B9DJ5XV1aWlp60ffMq6Tv/PW/hdy8x4mf/X00vvOrdG9eo/7FBp2tFjv36hhph/l//gB+q8e979wg6PkEkeTGRptPHrXRAUuLg1HYumC9F+JLyaAdE0P3ugGBjDW8XEOjmI4/FEVBhG1omHosyB8GkomUAVJyaadHhGQmbdEOIu53A0ZyNovVNL2OT6cdB1zohPHSPx3ImzoguNOJ6+foGpqIHYI1P6QeRCxO5pkcyXD/Tp3mdpeqbeDoGqat4+RTTLw9h27r+LVmLNCfdvA7PXo7LbY/26F2t8HAwQrpoQyfX1qjvdNlYrFMKmPFy0eDCG+ni9/x6e508bsB3ZbPuh9SCyTHTo1RGUzz7d+4zeZai2PDGQoZC7eawu8G1O83cQo2xYkcO6stNu81cCwN09QIuhG+FxJIGWuVRXEQjlYYO/9cU6dYTjE8kqG91aW13SU/kiFddHArGQwnfu/E7UqhmwZGykYY8VJEr9aiu9UgVc2TGizS3ajR225Sv1fDb3vkJ4volk6v1kF3LEr7RjEzLmYmTWezRuveGu7IAOmxAbytHYJWG4RAhhF+o4Pf7lG7vYHQIDdRxnQdrJxLb6dJe20boQnQBZEXEvQCZBhHxe1sdpGRxCmkSA/lGT69QG+7wfpHn6PbOnbeRegaUsL6Dx7SetjAztsYKYP8eAGEoPGggW7p5EbzgCTo9Og1PLrbXYy0iZ21MdPxx8n6/RqdWge/JUgPFVn4V9/BmplH23+OyLKJdv+ElhK6ocQP4wORjKnQSMb0pPrDP4xivbiUoVGwdTpBRNMLafkRvSDC0nedZla8VcEqHrW8WGNOE5RTBqNZiyurTa4+arE0mGY052DrGroWE3SRlLT8iIhYF08DTE1g6wLH0OgEEZ0gYqsT0OwF1HoBoYSJvIOtx8t0NQRZW0cXAkMjXj672z5NCCxNIEQc7CKIIrq7gU7Sto6zeY/clV/FHBhDX36LlrBpBhp+FNH1Q+43PLwwZDyfwjXjyLcQB7yIZFyW6oe7tR53al1cfBbvfpePnQX+6O9feW0/pL4J75rfa++ZR48eMT4+/tgPYk37kZi/+lthr/0n/+11/ln5vW6bl6nXq9q8an6vUu/fLTavMp7f5PY875rnzZ0ndQWflcde175Kua/SvpeZ51/2Pn3atf3Hn7UM+GXSl33PfGWEnRBiP/A3if8+/veVs+4nKU5SShYXF7ly5QpTU1PcvHmTiYkJut1u4lQbGxvDsixKpRJbW1tkMhmy2Wzi/NI07TG9u83NzeRHvPoxrQiw/h/LQogkAq3S4FLknHJgKYdDKpXCMAwMw8BxnCQyaDqdTo6lUqlE+F5RXs1mk3K5zMOHD9m3bx+fffYZs7OzfPrpp8zPzydaZleuXEm03I4ePcrly5dZWVnh4sWLHD9+nIsXL7K4uMjVq1c5cOBAEvn17t27DA0NsbOzQzqdRgiRLEVstVosLCywtrbGwYMHuXXrFtPT09y4cSOhug4dOsTFixc5deoU7777LmfOnOH999/n9OnTfP/73+fMmTMJcXbp0iUOHTrEtWvX2L9/f0LaPXjwIHHo5HK5xFmmBP4LhQIbGxuMjY0lVNu1a9c4ePAgH374IadPn+aDDz7g2LFjXL58mZMnT/Ld7343odyOHj3KpUuXOHDgANeuXWNpaSmJOnv79m2mpqZ48OAB1Wo1IbIUXdnv/Gy1WslYLC4uJmNx/fp1jh8/npB0ly5dSsi7kydP8v7773PixImExLt69Srz8/MJ3Xb37l3Gx8e5e/duQlcWi8VkKbVyTmaz2URXb3V1NZnvalzVfbBv3z6uXr2aEFqqbocPH+by5cucO3eO9957jyNHjiR6hJcvX07aNDMzw71795LowoZhkM1mefjwIePj41y7do2hoSEajQaTk5NsbGwkGoWTk5PUajWmpqa4fPkyMzMzyb2p+vyzzz5L8h4eHk4c3Ovr65RKpcTRp5zLyiGplpWnUqnEAa9I1I2NDcrlMqurq4yMjPDFF18wMTGRkGv95JvS+Jufn+fjjz9m//79SQTkixcvsm/fPj766COWlpa4ePEic3NzfPDBB8l5pRm4uLjIxx9/zNGjR5Pte++9l8y3gwcPJsTjp59+yuLiIp9++ikHDhzg448/5tixY1y6dInl5eXk3rhx40YSBfnUqVPJvFb3t7ruhz/8IQsLC7/NT9+XTueJf0TdB35trwuEEFXgjwP/m5Sy0Xc8A/w3xD+iVokDI32jk5PL8L/8m/8DG7/yKyztH0BGIaZr4DV1CmNZUiWXxucPAShM5+nVe+yst0kHknHH4EE3wNIEoZSULYPptMmmF9IJJZEUjKRMWlFE1tRZHM6SK6fIFOyYMtPiCKlhz6db68b6Ym2fFVvnk60un7U8epEkrWtkpeTho1ZMppmx4299p8uduodrCNJmSE6L9e0CKWkEIRGxI0BPGYymTaKtDhceNmmFcXTaUEq2vICw51MJI279yg9w8g6aqWG6JoatY+dsevUefjfAyds07jexXJv5U2O01uKIpFbexc45uENVQFL//CG9ege/7eF3fCotH83QoevTe9Tk7eUh2httQi8kM5RG0wWarlGeKRC0A+r3G+iaYGAkQxRKZCjRzZBmLaLTk6RNjbQmSDsmFUPD1QT6rgOktdpCRpJ81cXQBc3NDlv3GpiWhp0yyI7mdim+FDKMgymEXoDf6qAZOn4zBn2sfIawF5AeCPCaBu31Bn4nQAYSBLRW6+TG8ghN4O0Gudi6tkp6uEB2tISMIoJegFdvIcOIXr1L6AcEnQCvtUp5/yBRFAICp5JDMw00Q0NG4DVa+M0uMoL0YIbMSCGmH3Mu3Y0afqdHeriAt9NCBhIrm6JXa5IZcjEsjaAbYGctgq5PdmqQ3MwIRCEyivCbPcJA4rdbhEFIsBWQKmVwSlkad7eI/JB6V2CU88z/2z+HOztDb3A/vm4jd0lRKaEXxg4rQ4udWSCwjd3/S0ndi+h6Ib1QoonYibbVjYk6EDiGTsrU0QTYuogjyYYRXiDRiBhyDXw0gijWnrtT8xjJpRjNpxC7+e36OAHQEKRNHZ0QiPBkrBHXCyVNP6DlhfhR7Ow1dI2CY9AJJA8bPbKWgWUIsla8tNYwBBGxs1CLJN1AkjEFKQPaQXx/IQSWAc1eRLMXUB2bwpr4M7R7Hp0AQiEQItbue9joUm91OTKSp5qx2OnG7Qx3nc9hBKGMnZ9dTzKtt5jPNMne+ZC/d/UOf/bv/hrbtRZ/9o+987U9F7+G9HvqPbO6upospdtredyLJGX/LM0q+PFllq/b5mn5PNmWr4Kge57Ni+b5ddXteedep82z5tRvd932mmdP1v1ZNi+6lLl/7r6ITf+8edp8f5Fyn5e+bD++zD35MnN3ryW63xTK7ish7IQQo8B3iV8+f0VK+e89cf4PAv8QuCSlPPaUPLaBApDrWxJb2z2dl1LW97D5B8C/BPxBKeU/3j32IbEmxB+SUv6jPWx+Hvire9XzZZJ4hS9SZ86codPpJMRMoVCgVquRz+fZ2dlJlvYVi0W2t7cT4q7fSaRIG0Xw9E8s3/fJZrMJ6aXIuHq9ntiqMtTyOyVAn8vlWF9ffyphpyJzWpaVBEKo1+sJNWTbdiKsr+gopQ/W6/US8kpRSP2kl6LbbNtOyKL+SLSK2stms8nSXEVR1Wq1hAhSpJ2injKZzGP5wI++vig9QCHEY5SXykORdq7r4nkerutSq9US2k85Y3K5XEJB9nq9x+giRaiprSofSBw7qt39Y9hvo9rVT/8pKq6foOqnGtW+oqAU0QckUYT76T7TNJO6CyESei0Mw+RFoeqiaVoSwVb1gyLwFGmmxkhFHVbzQM3VIAiSeaOcfIpaU05Y1VeKHFTBUhQxCD/SaVRLyVW/qLYCj1FkikZrt9tJoAw1R1zXTeap0rvrp/kcx0kctP20oqpLP1XYv9xcnesPKuE4zmPHHcd5TF9StUNFblV2itrsp1pV3yuyVOWj5o2iJftpRzX2qk/6acsnX1T9NKaaT0KIJNq0mi9SyoSyVP2g5qNpmnzwwQfPfT5+E6gHACHE/wj8GeC/llL+B0+5ZoqYjmgCF4CHQBU4RhxsaQf4GSnld79kXb56wu6v/U1++c/9x6R0jRFHJ2/pZAbT6I6BbHiICKyUAQKkF4IA3dBpt302tzts9UK2vJi81IRgyNExNcHnLZ9WEOFLyFo6K0NpipU0A/MVvJZHd7NJdqxEdqzIg4t32fhsg1zFxXZNgl5Iq+Nz+U6Ndi/Ek3EU2oVCKta9sg2yVRcna3Hp+hYP15ocGMqQTxnUGh5RIHFNjV4YsdryyeUsJkayfPGozZW7dWayFjMFm24vot3zWe+FhAjmBlxSpkbYCxGahltxsFwTO2/T2urQ2uqSG0iTLrtYOQfN0GiuNpCRpLR/GLuQRc/kaa3ucOfXr6CbgtxQ7PgKegG92q4Db3GQVNmlu9Uk9AJ0y0CGEq/Zw2/7dLY62AWb/Fie0A8JuwHdekyFySACBKlSCitrk58qoxkxIec1PdqbHQzbwCml8Jse7c0WmxsdOh2fqcNDFIdzmK6NMHXMlE0URrFTTUrCXogMQyI/JD1aITtWofNoh85Gne2b63RrHTRdQ+gadtbZjXxr4jV6bN3awkgZpCtp0sN5UpUszQc7+I0O+dlBNEPn9j+7TmerhZ21yQznGD03T9jzaK9u4w4USA2V8LYbdLcbRH78rLEKGXTTJAoChCYwUja9eof1K18QBSG6beIUXOx8it52i169QxREREGE6RpY2RSV40sITaN2/fYu0deI9ezW23Gwj/EcmmHEen5WBqtaZeit4zijI8jJw0R2Gi/S46XcmiCU0A0i/FASSABJFJHQda4hCCLJnXqPSEpytoFrauRsg24QR3g1NBEvOd11WGWsmAjdbAfoImLGDZFSsBbYsQtOgmMIsmbs5I4kaCKOHtsOJN6uY9AUkqrpE0rBZhB/SNOEoN4N2O4GuJZO2tSwdYEEbmx1aHsh43mHlKHhGFpSt1DGBJwXSjpBhGtqOLpgo+PT8CLSuw5HL4zQBaQtg7Yf8rDRI2cbjOYcNtse9+pd9ucE0xlBnRSdSKMbxs70th8SSTB1gUSiC8g116ju3OL2Zoef+ku/Sq0b8jNvLfNLf/XfeS3PvG/Cu+b32ntmL8LuZSmd59m9jA3sTSA9z+Zl6/x12rxKe5TNi9BYr1KO2v/dYvNl5uiXyetFx+d11/lZ/fZVzYuvso5Ps1X16P8N+mXTl33PvB7Ory8JIUrArxI761TEoifTnd3t2FPySBM767bVV6RdB13tWXZ9x7940bKeYvO1pMOHD2PbNvv27SOdTrNv3z5c12VhYQHHcZiZmcFxHIaHh8nn84yPj1MsFqlUKlQqFcrlMiMjIxSLRQYGBtA0LRH/LxQKAMlSQMuy8H2fTCZDGIZJRFe1zefzCCGoVCoIISiXy2iaRqFQwLIsyuUymUyGarVKNpulXC5jWRYDAwNUq1Xy+TzDw8MUi0Wmp6fJ5/PMzs5SKBQ4cOAAtm2zuLiI4zgsLy9jmiaHDx9G0zSOHz+O4zicOnUKy7I4efIkqVSKI0eOJNc7jsOBAwdwXZfl5WXK5TLz8/MUi0VGR0cpFosMDQ0xNTXFxMQECwsLlMtlDh8+TKVS4ciRI6TTaZaXl0mlUpw8eZJMJsOZM2fIZDKcPXuWVCrFG2+8geM4nDt3LqlLJpNJtkeOHCGTybC4uMjIyAhLS0uMjIwwNzfH/Pw84+PjLC4uMjAwwIEDBxgYGODkyZOUy2XeeOMNcrkc58+fx3Vd3njjDVzX5c033ySbzXL69Glc1+X8+fNJHbLZLGfOnKFQKHD8+HEqlQrnzp1jeHiY8+fPMzY2xpEjRxgeHmZxcZHJyUlmZmaYmJhgdHSU+fl5hoeHOXToEAMDA5w+fZpSqcTKygq5XC7p+5MnT5LP53nnnXfQdZ0zZ84kdSiXy5w9ezapYy6X48SJExSLRY4dO8bw8DDHjh1jbGyMgwcPMjExwfz8PDMzM0xOTjI/P0+1WuXkyZMMDw9z+PBhqtUqp06dIpfLcerUKWzbTvr47bffJpfL8VM/9VOkUineeustXNflrbfeIpfL8c477+C6LsePHyefz3PmzBmq1SrHjx9nYGCAsbExRkdHKZfLTE9PUywW2b9/P6lUirm5OTRNY//+/QDs27cP0zRZXFzEMAwOHTqEruscOHAAKSVLS0vYts2BA/HzdX5+PtnP5XLMz8+TzWZZXFxM5n4mk2Fubo7BwcGk/2dnZxkeHmZoaIiRkRGGh4eZmppiaGiIyclJMplMMp8XFhZIp9PMzc1hWVZSh8XFRXK5HMeOHSOVSiXPjxMnTpDNZjl+/DiGYST3y8rKCpZlce7cucfmuJpfp06dQtd1Tp8+nfS/ZVnJPfHmm2+SSqU4c+YM6XQ6uT/77w3TNJPt4cOHk7mTSqU4ffo0mUyGlZUVBgYGWF5eZnR0NOnL3wlJCGEDf3R391lLjDaB/wq4SBz06GeBc8S0w18GDn7ZH1FfVyqXC3RCSdaIteLWOyHvX9/mw6sbXLvfYG2jxcP7dR7da7Cx3mZrvc36wyZewyMENryQThjRDCV1P+SHdY/LOz12/NhZB9DwQr53r8HFH67z679yjY++9wWf3dzm8+/d5uN/9DFrj+rsBBG3btdYu1ensd0h5Tq8dXSM8xMFzg5m0IXGaiAZOzrO6OFRbNckCuH4oSHeXBzA6oWxRlfFZXgsS2EkQy5vM1tJUZRQv1unIiUnh9KkXJMwY1GdzuHkHDK6TlbXWN/q8mijw1bDo9cLaG/FBLPfDnCLLmNHRxhaHiMzUkDoEPoRqUoat+LS3aizc/0BD3/rI278kw/YXmvwwx+s84N379LejJ1IqbKNW0nRuLvNzq11/FaP1lqLrRubdLd3tbokWBkLv+GzdXOL1loLv+3j5GystImUkB5I41bTpAezhL2AyIvQHZtUNUN5X5XceA4775CbKJIeyJJPmUwvVMkUXJxSFivvops6oecjNIFTzKJb8ceW2hfb1O/VWLvwGWsXbyEMjW6tS6/ZxXAM7ILD0IlJhk9OM3xuidKBGTTbIjuaQ9M1ZCTRNEl3q4nQBWbGpr22TePOIwpTWcpzJbIjWQpTRXrbdcyMS3Z6mPZGi0eXPmPn1gM6G3WCVpfU+Ai5pUWys+PkZ0Zxq0U0ywQZUZgZID9dJTdewnA0wk4PM22RHsqSHsogNEHrUZvmap27v/o+9759gdpnj6jd2aLX6BGFEVbGornWZvt2Da/dI/A0hJli4Ke/hbPyNsydRDo5QhE7rHuhpONHyTLObijxwoiuH7HV9VlreWy0Pe7UPdqez0RGZzJvU3QMbF2nE0hCGS9VbXkRO92ArU7IdjfgQcNnvR1g6Bpj+RTCTuNoIRNmm8k0DLsCTQjCKCQtO2S1mCzd7ATc3Oyw2fZpeRFSaOxIh8hMUUmZDDqQ1SNMXVBNW2R3HXZZS8PUBNMFh6mCi0BgaLETb7vrs9b0CHc/8Mf0W8TtnS73Gh6GJmj2Aj551KTeC3AMjYJjYumCtGkwX0ozWYg/TGlCUExZPPQM7vq7msjEjk1NCFxTZ7PtcafWwQslupTkUyZr9iA/9V/+OrVu/DEg2JVj+N2Qfi++Z54k7J6VnjyvJDv2sntenk+zEUK8ks2L1vlVbFQbX9XmeXTXs2z2uubLlgM/cpC8TN2eld+zylHnXqZuL2ujjr+KzdPSi+S1Vz+9aPlPkq1f1mavPF5lXux17lXr+KxrX2S8+p8vXwXY9irptRJ2Isay/xlwkhjJ/uNSyh97qwohUsA2caTYMSnl/SfOnwe+A/ymlPLtvuO/CbzJHvoMQggTUNRdUcpYmVYI8ReBvwD8z1LKP71HXf4ZcZTYd6SUv/EKzVb5vPQXqXPnzuF5XqLB5rruY7pwSntKLbdUWlWKZlM0Vz/V5fs+6XQ6iVwZhmFCCKnACJ7nkclkEkKs3W6TzWYTQmxra4t8Pk+tVks03RSZVygUkmiXijxThFW73cZ13YTO6ddLU97qfurnSRpQebEty0rKVKShWvqqggkoZ6MQIiHQFO2nadpjJB6QEGeKousny5RXX12jiCtFOyk6qX9MFM2kSCxFlKn2plIpms1mst+/jLmf+NJ1PaHTVOqPRqqu6ScRVbvUmPZr1qngIKouqkzVr6quqn9U2gvP7ifXVATi/i8ganyVHpuitBSJp+iwfpKyv67quifnBfAYaace/E+SXYreUyRmP3GoxlXZ98+zftS7nwTtHydFufXXt3++qj5RVJ/SfVNBUMIwTMaqP4jLk3NSEWvqXu3XGlT2Ko/+sVR2SsvvybL6ybn+iND996Iad6VDp+ahqosiIVVb+798KbpS9aHKQ80RlZ+u60gpHyM+DcPgwoULT3kq/ih9E6iHb1p6lffMy6Ybf+Pv8Jv/4V+i7RrkBLiRZL3pU2/5TLgmriGSdXeCmIJpdUMkEGqC9Y7PnZaPLmI9DC+CvX5aW7vn40WQsdB+RtfImjrtIMKTksGUQcU2sE0NyzGZOTONpsMn37vNVq3LRtNjfLbCW3/oIM07W6xffYBTzSLSNmtXV2lvtrFT8dLKbNEhCiNWHzTxgwhDgJMyqQ7GS1BBIER8T9x/0KTe9LG0+Kvmjh+BJtg3kiGVNilM5uMlmVkHM50C3SRotxGAlXPRbZNerYnf7rH5w3U6jR6bD5r0/JCeoVEZcJk5UEUztLgP/DjshmaAjCS1L3aQkaSyOBBr7t3ZIfBCZBQvPxUSTNdAGBq9ukcURhQmixi2QXuzSRREZIby6CkT3dSRUYT0AyI/JPRDmg+btDfaDC6PkRnN09tpEnkBViGDYZtolknY86h9tobX7NGrexi2gV3MYOUcoiBi/eoqna0WA4sV3HKawVNLmNk03VqL1oMtHn7/GjKMQErsnI2dt+lsdehudzHTFoYd0+2armEXUxiOSXZiCMO1EYZB494Wmz/4AqGBpmukymmcUprimbOkhofw7t4kbDbobu4QtHt49VZM15Xz9LbqbF97gO5YGGkLv9HFa3ZpPWoTdIPkndJt+cgwwnbN3feFpNcN2N7uMnhwnIVvnaBw7Aj2xAThwCzSyaCHPiAJhEkgod6LiGKXE0Ek8SMIwohIRvgh+FGEH0lMDaYyOoaAWmQQRDGJJgQ4hkYYxUtAtzo+Wx2fYsokbek4u7p0BQor/PEAACAASURBVFvHIiTrbaEJgbTT9NDZCU3cqEtWtvEMl5awubLWZrMdcGgoTd6Jo69qxMtmdSJsAlqhYNsTiN157xgCU4ONTkijF5Oz2u497kUR9V5AytAYzzl0goi1lkfTC2j5EeWUQdYy+HyrTdsPOTaaJ+8Y+EFEKON3hi7AMgSr9R7v36sxWUixPJKl6UW0/BBdgKFpCWV3Y7OFITRmSikyQZNJf5Xfur7JP7i0yt3VLTKOyS//t3/+tTzzfvKueTx9He+Z1dVVJiYmVHnJ9nmkzpP7L2LzItTPs2xetJyvom5q/+u2eZF2vYzN0/J4FZtXGYOXac+Xsfmyc+pp17xoX3yd8/1Z5b7qXHrRdn3Z+fBkHZ9mq471779q+sYQdiL+QvQPiZ11/xT4l/dy1gFIKTv8SKPhj+1xifrS9I+fOP5Pnjjfn34GcIBvK2fdEzb/4m4d++s8SKwbsU28hPdrTUtLSxiGwb59+3Ach/3795PL5Th48GBCcaXTaWZnZ8lms0xOTpLL5RgfH2dwcJChoSEGBwcpFotUq1VM0ySXywEky+UUOVcqlQiCgGKxSK/XS/ar1SoAAwMDBEHA+Pg4mqYxOjoKwOzsLKZpMjU1hWVZjI+PY5omExMTZLNZRkZGyOfzjI2NMTAwwPj4OMPDwwwPDzM9Pc3AwABzc3MMDQ1x8ODBhLhTtJrjOAm1trKyQjqd5siRIxiGwdzcHLZtJ8Th/v37yWQyyXZ2dhbXdRkbG8N1XarVKtVqNSHtBgYG2LdvH4ODgywvLyeUV6VSSSikw4cP4zgOx48fx7Isjh49iuM4CXV09OhRDMPg6NGjZLNZlpeXyWazHDx4kHw+z8LCAsVikbm5uaStY2NjDA4OMjs7y/j4OMvLy5RKJY4ePUqlUknoNEU+KbLu3LlzCe2m6zorKyuYpsmRI0cAWFlZwXEczpw5Qy6XY3l5mUKhwKFDh6hWqxw8eJBqtcrMzExCbo2OjjI6Osrs7CxDQ0MsLS1RLBY5evQopVIpyeP06dMUi8WE/jt79iyWZfHWW28hhODMmTPYts0bb7yBZVkJoXf69GkqlQrHjh2jWCyytLREqVTi4MGDSbmK+jtw4ACjo6MJ7Xf48GGGh4c5evQoxWKRlZWVhOZLp9M/RiAqMkyRYmp77NgxHMdhYWEhodkmJyeZmJhg3759jIyMsG/fPorFIgcPHkwIQTW+ql25XC4ZgxMnTqBpGqdOnUooUMMwkuOKblteXsZ13ceoNzUmQ0NDCWW5f/9+xsfHmZubSwhERWUeOnSIkZGRZIymp6cZHBxM+vbQoUPk83lWVlYolUocO3aMTCbD8ePHKRaLCYH5xhtvJEScbducPXsW13UfIxjVPEun07zzzjukUinOnTuXkJ2ZTCbpA0U2qrlw9uxZNE1L8nn77beT+ajuIdM0OXXqFK7rcuTIEVKpFMvLywwPDyeE3dLS0tf9qP1JeonUcVI4QcRiNcO5n17i0D83z9nzEyzvKxNEEkwNN2VimnqstaYJLEvnbtvndqMHEgZsgwhB7ynOuvGczWwpxWjaYjRlMOWaDDsmtSDiQccnkJK8a+LkHQoVl3LFJWUI7n7vFg/eu42LRA8iRlMGpWaHm//4Cs3VLYQh2Ly5zhff+5yd9RZ+JGm1fO5ttPno2ib1zQ65lMmGF/KwFyJ1Qa3RY2e7S327Q6/hUXvURvNCKhWHgck8HVOPAzlEkvuPWvQ6cTAIw7XxugG3P7jDnQu36DyqE3Q8ulsNvHob3TYxUzYDh0ZA10jnbcbG88yP58jrGo27Dby6h98JsdIWhdkBBo7vw6nkyY7mKMwUkVFEp9bFSJkUZypUDw4zemqK8tIQXtPHa3ikKy758RwyCvBbXQxbx61k0U2d3FgVd6CIV+/iNXq7HzAgM5KlsljFb7Ro3FnHb3Xp1Ts0vtjAHhrCnZog6IWYGQfDMciN5Rg4OkluvIRX77F9cx3p+7gFh9Z6m+3Pt7j+f77L1g9u0V19RFDbprJ/gOrBIcoLVQxbx294RF6IbmoxBRjKOOBFNtbX1Qyd7sY2QaeHV2+SHikz9uYB8pNF8pNFUpUsVtale/0qnR9eQSAJWl1kKOlu1gm7Hrpt4dVa1L7YIvAlrbU6zYc7ICJkBLqjY6RMhC4IugH4EX4vpFPvIXQN0zEoTeQZWx6GtEFYrOIeOIKojKMLiR4FoJuIKMAM2sgowtIhiOIlsS0vIggjUoZG0TEZzZoMZy1GsjZl16IWGtSlgSag1vNpeAFRBEEY6xBmbZ3BrM143sHUBFLGgUS2uwG3tjs0Qti2yvhOllDodCOBTkjPSPFIy3O/A1udgPmyy6nxPCnTIB21SfdqNLs9Nlo+QtOIdAvXgAFHkrZ+tBy2E0hMTWBqgl0fJIGMg2II4iWx9xvxBy5HF6w3PTw/pOmFhFJybCTL0mCWrU5AvRsSRHKXGozpvKYXUvNCSq7JF9sdrq23MDWBhqAbxMtfM1bstBvK2LiWzqOWR+jkuGaN88FqQLPT4zsXPiVWw/tJ+p2atra2kv8/jRzai/Z6cv/J9CxC7Gm2z7N50XKeVbcnibQXLf9Z+X5VNi/Srpe1eVbfv4zNk+PxojYv0p7+vPuvedH50f//V51Te13zvLn7Kjb94/aidXuR9vTvv8xcel65/enL3pN73SNP2u4Fsfx2p9dC2AkhdODvAX8Y+C3gW/I5IcmFEL8P+H+JEe8zUsobu8fPAL8OdIBpKeVOn02JWL8hB/yslPKXdo8PEDvc5tiDlBNC/H/E2PgvSin//O4xA/g/gD8C/EUp5S98iS5AvCJhp0ghResoTSul3Var1RIdOkWaKf05pX1XKpUS+k1FbFX0kxA/oox265lEt1REkdIaU5Rfo9HAdd0kIqXSzXsycmWj0UgIJKXxpcgypf2lCDVFayldK6X9pbzdSusKSCKQKnKqUqkkdep0OjiO85henuoPRcf1RzJVxJOi5NRNqWg+dV4Faein8JROXn8kT9X+/iioqt1PRuJUETYVndRPnilNMkWlKepO0Vz9pFU6nU4eHqqv+8tQ2m7qetXnT2oAqvIU+aTGvJ/6e5IA7NfNU3RbP0nYv1V1UuOr2thPIPYfV1FlFRUphEjmpSLIVF36CbIwDJP50U8aKtqzXy+uv+8VJaeSohillAkhp2yUfp8quz/167L1azHuhU8rsk0IkVCFqs8VVdjf1yrSqrpe3buKKlQkm3puqLL755qa2+q+6tfC6+9TdZ2KYtv/FenJl5S6RxRZ16/Bp+bnkxFj+9snpUz0HF3X5bvfff73kZ9QDz+eXuU987Lpt/763+af/rt/gdPjOYpjeSpzVWqPGmyvNbh3e4dOyyfvmugCVhse3SBCCuiGERtehKUJ8qZGM4hohz/+94Up4h/7x6ppbE3Q82O9K11KWoFkvReQNTVcS6cykCZXSeG3fLyWH2u2SUkYSqSMQT/d0HArKcSug8PvBXjdAL8X0e34SCAizlvTBMM5myCK2OiEuI7OyFAGrxfS3OliWzqWpeOFEZGukS/agODXrjyi3vE5P1ck65rgRRi2gTuQobXTwfMD8kMZ0jkbv+0TeiGpUgozbdF42KKz3WX7Xg3d1MiVHcJAEgURuqVhp63d5aw5sB1CD7av3SPseWRHYoq8udpAt0wyo3lAEPmS+t0dGvd2yE/myI3lQAiEriG0XU25TArN1DGzLkHXo357LX6umhqIGG+M/BAZRjGBF0lkCMI0yO+fIfJ9tn9wC8IIM2thuA6aabPz2Tq121topkDTdaIwQoYRmqFh2AbF2QKaZWCYZhwRvRPE2nKmIPQjokhgWDoSuUs2SgzbBCFizThiStHMuLijg3jbdbqrGxhZFzufRrctdNuiu9PCqzVjZ50f4BQyGCkLv9WhvdFk4wercWTYySJGykAIaK+36Gx24jpHMnbaaQK3FPdVFIQ4pRwjf+AsVqWEkSuiT+1HlEeTQAiYNgJBz/djR91uMIf27tJYiYrEKkgZGmlTIwKi3WARkZT4ErqB5IudLromGM/Z6JpA1wS9XSotCOMgDOpJHEdxlYzlbCxNYOgaYRjFmnkCogi2Oz61XkjB0XFNHdcUuIaOEzQJI8nn3dg5Opaz0JBoUUBPCtqhthvwIS5XiJgWDKOIdhASRnEhWvwMwtDA1nV2uj4bbY+Sa5K3TQq7epXr7QA/inUjhRD4YYSuxbRerRNwY7tNOWVweDCDBJpeRC+M8EJJ1tLRBdR6cbltP8QxNKaLDrfuPOLb7/6A9y7foJxL8/f/8r/1Wp55P3nXPJ6+jvfM/fv3mZ6eVuUl271Ima+KunodNs/K48vYqON72Tyvzl+3zdP67XXZqP0XIQZ/J9m8SF8/bd58022ede2L9uOL5vEy+av9p92LT+4/ef2XSd8Uwu7PETvrADaA/14I8Tf2+FdRBjIOWf6LxEKpl4UQvyyE+BXipbAG8Kf6nXW7NlvAvwFEwN8XQvyaEOLvAdeInXV/5Uln3W76U8SOwZ8XQlwRQvydXZs/AnwP+C9eUz+8VFL0Wr9uFpBoV+3bty/R3TIMg4mJCdLpNFNTUxQKBSYnJymXy9i2nWjXua4LxBp2Qgjy+TyapjE8PAzA6OgolmUxMzODlJLJyUk0TWN6ehohBDMzM0ldNE1L6L+FhYWkTo7jJHSb0oqbm5tjeHiYyclJhoaGmJiYSHS7pqenGRkZYWFhgVKpxL59+8jlchw5cuQxTa7l5WUMw0gInKldqm9oaIhut8vw8DCapjE1NYVpmszMzGCaJpVKBcdxGB0dpVAoMD4+TrVaZWBgIKEQx8bGHtMYm5ycxLZt9u/fj2maTE9Po2mxtpmu6xw6dAjLsjh06FCiz5VKpRI9MUXmzc3NkU6nGR8fT/JVZVcqFQYGBpiYmKBUKjE1NfWY7ll/3+q6nmj8HTt2LClbtTcIAg4fPpzorCkdNaXtl8lkEopsfn6eUqnE7Oxsouk2PDzMyMgI09PTVKtVJicnSaVSzM7Okk6nWVxcJJvNcuzYMbLZLG+88Qa2bXPmzBlM00yIw7NnzyZ6aOl0mmPHjiXagOVymUOHDpHL5di/fz+VSoV9+/YxMTHBzMwM4+Pjyf9LpRLTu/pyCwsL5PN5FhcXE206RTGm0+mEelxZWSGKokSHcHl5Gdu2OXLkSKIZODExwcGDB5mcnGRqaorZ2VmmpqZYWlpKaL7BwcGkjJMnT5LNZhOC8sSJE4lem2EYCVF4/vx5dF1P6DGlL3jq1KmE/svlcqysrFAsFjl79iyDg4OcOnWKarXK4uIi1WqV/fv3Mzk5ycLCAqOjowllNz8/z/T0dKIDODY2xrFjx5iYmOD48eOUSqVE++/kyZMMDQ1x4sQJqtVqQuKdPXs2oSVVnQqFAufPnyefzyckndIhVGP59ttvUygUePvttxO7TCaT6DmeP38+0aTL5XK88cYbicZdJpPhxIkTCenY35cHDhxIqMtqtcrs7CxjY2NMT0/z0z/9078NT9yfpBdJE0N5mn7EhQdNmmsN7r13m95ana3VOhu1LkhJ2AuotQM0JI+8gLudgHUvXhjYiySPeuGezjoAX4KO4MZWlwf1Hg0/ZOzIIOMro5RzFtN5myAC6ZjkKylkGDtWWvUenV5IGEo04GHb5/OWR6QLgl6Ik7dxCjZ22sJIGfhC4mRMylWXyDLoRZJKKYWTs6j3QkQUMTiYRrc10gWbgckchZEMdtbCkJDPWaTyNk7O4lvnxlgYTPPFaovifJXq0RGurzW59NFDnLTB4GSedM6KA0Rsd6nfb3D3/Qc8urpG0O5Ru7NN1PURvZDG/RadzTZevYffCggCiZVzaW90WH3vM+7+xie01xoQQXeri5VNUz04hmZq1O9ssfnJKg8/usfa7U0CU6BbOl69h1fvIjQNO58m9CPq97dpPtxm59ZDgo6HWy2gmTp+J6B2e5vGgwaG66CnLDRDJ+iF9Bo9mg9q3Pv2h9z/jSu013eDT3QDgnaX1uoGkeeRKjsYpoHfC2jVekgR6+whYPPGNl69S2e7ydqVVdavxstqQz/CHchTPjDO0PllMhPD9BoeQcfH73iEPZ/ID6h9vsWjy/fp7bSo37hNe3UdKUC3TLSUiz08RqcesX1jjbu/eY37797GcNOkBkpkRiqkhyvU72yj2wbZsRLpgQLlA1MY6Szt9TaGa1OcG6A4W6a8UGH4+Dil/SNM/eF3mPuT/wIDK/sx0inSh1cwFo8RFoYJhAmmQ1dzqHmw3YtohDqBMLD1WPvNNWPHnR9G1HoBW12fdhDR8z3ssIMbNCjJJlXZZEg2MQkZzdkYAtZaseO7G0S4hkbKEAgBrqlRcHTKrsFMwSFj6Tysezxs+tyr9dA0SJsCIaEXRDR68QfIphey3vK5veOx2fHZJs2OliHvGIDgXt1nrR3yoCuo+4Ktjs+V1QY3NlsEUrLZiTXkdnoBhhCEUuCFEa0gpOHFH4FCKUlbBvPlNNOFFMVUHGX2br3HZieW+BAipvUyls5OJ+B+vcta26NoG0znHTKGYCyjY4qQL3a6fL7d5spagzu1HkEUO+9Gszazdo/eowf83V/5Hr/x3ie8d/kmZ84e+boeiT9JX0Fqt3/EdDyNonlRYqbf9uu22avOL2rzLApKXbeXzbPq/Lpt9mrXkzZ7Xfu6bJ5FDP5Ot+nfPmnzrHnzOm32qvNe6WVtXqZPnmbzrHY9jzbcK88n6b9nteN3M2H3C8B/8gKXTkspbz9h+68TO/wWAQ/4PvCfSSm/94zyzgH/EXAasIBPgP9OSvm/PsNmHPhPgW8BJeJgFP878J/Lx5fQvlISr/BF6vz584/RW4qw6Y/yqc6riK6KetvZ2aFYLFKr1ahWq2xubibUm6LhVPRU+JFWlSKCgMd0rVQdFK1jGEai2aZoNaVRp+qmSDpFzahtvV5/jJILwxDbthPKRyVN0xJKSEUl7S+rXC4nGnYbGxuPEYSNRoNyuZxEz1Xt7XQ6pNNpGo1GEn3TNM1kXxE/aqv6XNmoPld6aNlsNokOqyg/pTPY7XYTvcF8Ps/m5uZjUUQV3aTIOkU3qf7v18dTUX4VIajqUK/Xk7yy2WxStmqn0jJUGodqjNQ8UXqD7XY7IRIVgdYfRVU9rPai2pSmm4qaqog5FczkSa03Ne79Wn6ZTCaZV4qsVMRdf/+oeaHrekJp9pOBig59kgpVdGT/Q1f1s6LDFBWmaXHUVJWnmnNCxBFOoyjCNGNNI1W2qpdqqypfEY6K3lNtU2ScIjiffOj3Rynub5+iURVBp65R59VWjZuiQVW91JipiL0qP0XG9Uds7idOn4zm2v88UmP8pB5jv35hv46fbds0m83kGaEISNXHStfuvffee+bz8SfUw4+nV3nPvGx6+Mv/iCu/8Je496BJztYpFVPIKHbSPar32OwEmECI4FE3oB2GGJqGKWDbj4iek3+spQVjjknWEJSKDpmMxci+CkE3YPvWNl4U0RWCUsEhlTZpb3bwmrFzTuiCZs2j3Q3wpMQ2NMbHchi2jpky6bV9austOi2fIIzwDY12JNls+iBhphQvN+y1fWxTo1Rx0TRBbiRLFEV0dzwg1l1zSg6GpdPZ7NCt9ahtdzEsndJojk7L5+7NLYolh9lTY8gwolfv0qt7+G2fbj2O8KrpgiiUBL0wpqV2iSjd0jEcnVTZxc7bOLkU259v0XzQwHTNmA6byGNlLRA6ftujca9G0A2IfEkoI6SukRtIkx1yUR1v511026D5oEboBQhdIDSN9ECWKIho3K8ReAGWa2K4JkgNoUmsjEXtixqt9RYyDnWKntIxHIPy/kGEJqh/sUXYC5BA0A3wWwGRlOi2gUbs2JMIdFvHdE3CXqyXZ6YNhpYHMdM2dj4N/z97b9YjR5am6T3HdjPfl3CPnbFwX5KVWZnZlVWl7h5pJHVDVwJGA93MheZqoL8gQBAEQVf6A9KFMIB0IWB6AAESBC3AoDWqUaGmts4imdyTwQgGY/Pw3W1fdGFxLIMsJhnMYi4Y8QCE05fP7Ji5mbn7G8/3vqoGQuP4i238YxfNUnM6kJxECychiq5it0uQpZQ6JRRdQzU0MEz0cpnxg22CiUfix4Bg8acXUXWNo9u7zI7GRBMPp1Nh8dMNVMsAoH/vOaOtIxoXOzitKuFoRhpFaGUbtVSi/Q/+EUq1QZxkZKUGimkBAiUJQNVJdYdplBaJsGmW06IZGcde3gLasDUMEaMHUxxDQxgORuqhhh4oCggVX7WIMo3nQU7UjcMEVQi65ZxcVRVBeEKRlnUFW1cKQa/vxcRpRtlQsTSFpq2RpBl+nDEOY3ZGectqBjiaStXSKJ9Qa3EGSZoyC/Mk1pKRfx/z4oS+G7IzDqgaGiVDxY8TVEWgKzkhqJD7TConIpyq5J9pNUtHV/JU16NZyMEsIk7z87JbNijpeQtwkqbsjALiNCVIMtqOxs1OifgkdfaL3owHxx5BnBAlGRfbJRq2Qc1UMRTBohkzmIX8y8+3iEoVLqx2+Xcudt/JNe/9Z82L47v4nHny5AmXLl2S6ytu30TRyMff9JrXLevftJpX/XvXNa8jmr7vmrMeHz/kmq/bzrNu8+vezz+15nXvy1lr3rSMt61502tP3395GW/zfr38nv0p4wdB2GVZ9l9kWSbO8G/rFbX/NMuyj7MsK2VZ1siy7K9fJ9ad1Pyrk9c1Tuo+eZ1Yd1Kzk2XZf5Jl2UKWZWaWZReyLPvP34VY903H1atXcRynIKuuX79eEGanaS/5/MbGRuFp12g0WFlZoVarYds2lUqFcrlcpLrOzc0V/m66rrO0tIRlWZw7dw5VVblw4UJB0GmaxuXLlzEMg5s3b6KqauHN9eGHHxY+apL+klSTpOMkWdVsNrlw4ULhlbayssLm5iaLi4ssLy8X5Nv6+joLCwtcuHCh8KSr1+tcv369oPcAarUaSZJQrVYRQrC8nAf6Li8vo2kai4uL6LpOt9st7pdKJdrtNrVajcXFxWKfNBqNIt22XC7T6XQwDIN2u42mabTbbRRFYXFxEVVVOXfuHHEc0+12CcOwiJ+Xc1hfXydNU5rNZnFrGAZLS0uUSiUWFhawLItWq0WtVnsh2Xd+fp5KpcL8/DyO47C0tISu68zPz2OaJmtra2iaxrlz5wr6DWBjYwNN07hy5UrxHsrjwTAMNjc3C9JQJviapkm328VxHDqdDp1Oh4WFBZaXl6nX63S7Xer1ekEKnj9//oWE3hs3bhQUn67rBQV57dq1ggIUQnD+/Hksyyp8Fy9evEi5XGZtbY1ut8vS0lKRJNxqtYrHTicdS2pzfX29oBZt2y62V95K78ePP/648EJsNBoFxSa98W7cuMHaCWW3vr7O+vo6V65cYWlpqXjNj3/8Y+bm5l4g66rVapFY+/HHH2MYBj//+c9RFKXwcTvt52aaZuH9J6kz6Sv3s5/9jHa7/QLZt7CwwKeffsq5c+f48MMPWV1d5caNG0W68cWLF9nc3OTatWusra1x48YNVlZWiu350Y9+RLvd5oMPPmBpaYmPP/6Ybrdb+BLK1FxJ+0nPw88++6zwCqzX6/zZn/0Ztm3zySefUC6X+Yu/+IvCG0962cn9K/dNqVQqkoU/+eQTHMcp9tFp+rZSqbC+vk673WZzc7PwM5ybm2N5eZn5+fnv56L7frxxpFkuGGwsVyjrKpEXIhSBZmrMN21qFYPnQcyOFxKkKaaq4KgCFajrCnVdoaaJP3KY0gWo5LqSCgzj3Gg+nUUYqsJkd4wioHWpwfLNec7f6KIJmB65zIYBWsVkbrNBuW5RrxmgKqQIOksVVEtjeOTy7MExh3tThpOQWZQSJKBEKaNJRM+POQxifrU3xfViqraGF6VsPZ/iTUKGO2MQAtVU8McBKCq11Q6KYcLJF7hq1QQv5uDOIWqacOFai85KFX/oEs5CMgTlhTKlhTLlTolS20GzNLIkI0syhCpQdEGUZnhuROQnRNMQp10iDmPCcYDQFYSSe6z17h4zeT7B70/Z/eKQ/d0JoZ8QxAmPDl22hz5m1UAg8vbXqoViaiRxilEzEJpCGmXoFZM0zug/7OH2XOyGQ2W1zeLPbtC4vEow9ElTlcXPNmle6GBUDYyqgWZplLtl0iimvNBk7sY5/FGIN/DQbZ3SnE11vkSlbWM3LNIU/IGPquett4NjFy/LqK7UEIqCZhn4Q4+jv9th/1cPyKIYRVdIwpRgFOTpuUk+9/HRjOef7xF5IdPnY/oPexz83TN6nz/l8F/fI01ijLJBaaFM/XybcDzj7/6PO3z+q6dMe1OEEGRxzOHnTxg+2mXw8BlW3aR9dR5FVfD6Y8KZjz/ymDwfYJ/bIOs9Z2w0GVSWGWlVhuMp2d1fkG7dIkWBLKOsCxxNwVAEPTfk9tGMQzcmSVOeDD1+/+AZ2f/5P6H/339DabCFPXqGoqhkZolMd/C0Mr4wGGcqugJ704D9acAsitmbhIAgjDOGXowXJwgBXpwHV4QpWJpKydAQQiED+l5CnIGiCBxdo2lr7E0DZmFM2VSpmnkKLHCSZiswVIVpmLA3CXA0hZqpkmVQt1T8JE+rTbOMsq4y5+j4ccKziY8QUDY0GrZOzdTyeZD/yPHivB24YWsslA3KhsLRLEITGW1boWKobDat3AeTjIWyiZdkeDG4MSxWbWqGwpOjGWGUcOxGKCJfdssSZKrGlq9gra5i16pcc763r+7vxzsYp38Ev46iedXjZ33Nq+7LmtPj+655mdQ6y/achdR6VzUvb9e3WfMqsult1vOq4+P0899Xzelteptj9+X6s5Jhp+f5p9Z83VzPUvO6ub/uGP26mrMu/+veg7PO7Yc43mlK7P+fh/iGhN1pikn6p0lvLsuyXkgmdRyn8JEbj8fUarUXSLNms8loNMJxnBd852TqqiR5JPV2DceNqAAAIABJREFU+iA9TRHJk0/SO6d9sGQKrEyJPe0fJu+Px+OCUDv9+tMpopK0y7KvvK2yLCt84zzPo9vtsre3x8LCAvv7+3S7XQ4ODuh0OgwGA+r1OkdHRzSbTQaDAY1Gg/F4XHjdSfpNEmyS/hJCFB5qkjaSKbhy/vV6nePj42LZc3NzHB0d0W636fV6zM/Pc3h4SKPRYDgcMjc3R6/Xo1qtMpvNKJfLzGYzFEUpfOQgp/1Oe4bpul5sv6qqBUHm+36x7Hq9Tr/fp9Fo0Ov1mJub4/DwkE6nw3Q6LbwNJXFZKpXo9/vFfjAMozhu5HF2mpiS77sk66IoKo41mYYrKcVqtVocY1EUFYnFtm0X+0+mDnueV9B+koo7TY+epgsV5SvPOnlfvl+SrJPvp/QslPtJvu7kPMSyrCK5WB7v0v9NknCS7JTLlrSZqqoFBSn3kaQf5bEDX6XEZtlXHngv++zJ41ueay8nJMt6OW/53OnEYUkHyu2QpJzcp5LmlISb9HiUKcuSqJTvifQylDSsfI8lMSepUklqyvnJc+V0krKkb6XX5mn/Qtd1i2OjXq8X1KXcriiK+M1vfvPa6+N76uGPxzf5nHnbsf03/zN3/rP/ki+PPeIoYcUx0DWBWdZJo5Q4SDiYRRwFCcMwZpJk2Eou0PlpRnziLRe/4quFICd/AGwBhqZwo1NirmzgtCxUU8Wq5tlQsZ+3aIbjiPjEa81p21h1i+PtEZOeh103sR0DkpTQi+kPA9I0o6wpJFnKJM7wkoxRlNAP8zZdSQBeqxqUVIEiBIaa03xCESepqhlmxcCsWeiOTjgOSKKEYBQQuhGVpQpO26bcqaNaGkkQIRSBOPlcC4cTpgdTxs8mxF5MEiVEYUqaZlRaNpqdi2pCgSzO0Byd6mKV2eGU8bMxmq1hlk2Els/HH/r4A5++F5NkYOsKcZJ7nbU6JTZ/toKi576b0SzEG/popoJmqYTjkCRKicOEcBoQz2KMisnin62hly1UXScYTAinLqqVk8WzwzGxnxOJQhHYDQdFV7EaFcJpwPHdPURuaIZma1h1G9UxMUs2SZKhGhru3gB/PKP/ZIiqKSz8aBHF0AjGHomfX8c0R0c1dfyhh3c8I4kSyECz8v0YeTGapVFq26RxyvjZBNVUKc+VQIEshSRKSMKENIHYy+lKVQjKLRvN1LAaJghI/JPkdUWgWTpO08EfuISTgPm//zPqH1xBXPoxUanNNNMhzShrKUY0QxkdkFTbRHYLN06Zhnn7qR+nhEmKIiBMMpI0Y6NuMqcGmDu30aoNMqdMbFQI9FKe0JrFuGgEmcbuNGToRbhxhqEIumUDS1MxVEGaZaRphqUr6KrAizKCJEMReUt4mJInsJ6cU6rIU2dnYcIkiBmHCS1bY65k4p4EQ7hRTtapIhfOrRPh0dJUpmHE0E9IswxFCCqGQsM2iNMML0qI0pyiq5gamhDYuoIKOIaCIjL8RLblpliawNIUgjglE7mXX5ZlTMKEME5Rlbw+THI/yoatM40S9iY+Ay8mSlKajo6pqSyUDRxNYTHtoUcewwgqaopWqmF0zr2Ta977z5oXx3fxOXP//v3iD76n1vu1FMyr/n3dc2+q+aYUz1nm9k1r5P/fxiPs2655ec5vU/M27883ea/PWnNW/7Jvcny8y5p3fex+VzWnn3sXhN03Pc9etz9ffs/fpvbl+j9l/CAIu/fjm43l5WVM0+T69es4jsPly5cLmuk0rXT16tUXKCdJpm1sbBQEmWVZVKtVarUa1WqVhYWFF3zuNjY2qNVqXL9+HdM0i2Vfvny5SLmU9IzjOHzyySdFiqbjOEUSpEwq/fjjjwvCrlwuc/XqVer1Ojdv3mRxcbHwrXrZT036yknSptlscu7cuWJ7JBUohRv46kSSQqMUiyzLIsuyQhQsl8sIIbBtG6Dw9avX6+i6TrlcxrZtyuUymqahaRqWZRXtj0IISqUSiqLgOE5RoygKlUoFgEajAUClkrdPVSqVoqU2DEOq1WrRvqqqKo1GA8uyqNVqWJZVhD1I30FVVSmXy8WyZE2WZZTLZbIso91uFxSfEIJWq4WiKDQaDXzfL+jAarVaLEfXdTqdDqqqUq1WUVW1OE5arRb1ep1qtUq73cZxnILuk1Tb2tpaQXWqqsrKygpCiOJ2c3OTJElYXl4myzJWV1dfSBFeWVlB0zQWFhYwTZOlpSVM06TRaGDbNvV6nXq9TqVSoVQqYVkWlUoFx3Fot9vFvA3DYHFxEcuyCh/GixcvoihKkfD60Ucf0Ww2C0+3y5cvs7CwwNWrV4uEWpnMKj311tfXWVpaKpJlb9y4Qbvd5ubNm7RareL4/vnPf069XuenP/0ptVqNP//zP8eyrIKkk0mqn332GbVarUiu/fTTTwtPO5nwWqvVuHnzJrVarUhM/fDDD1lZWeH69etIAlCmya6vr7O2tsb6ibedTJE9f/48KysrXLt2rSDvut0uN27cKDzjOp1Okb577do1ms1mkRD86aefFgSe3Fa5/04n6V6/fh1d17l06VLhSVcqlbh27Rq1Wo2rV68WNGWz2eTKlSt0Oh02Nzdpt9ssLy+ztLTEwsIC7Xa7OOfr9Tpra2vf5aX2/XiLsTsO6LkRqw2T/SDhF0czJn6C78WUlyqY3RKWKqiogqquMWeolFRBnOX+dBl/LNaZAjZLOgtmfi2va4IVR2fD1olnIXvHLvfvHTMdhXg9H38QEIwCYjc+EdIVKks1ujeXSTIVbxjiVE0cW6e2UKJ1sUmQZpBl1MsGdkWnXDGpljSSLKNlqnw257BR1hEn6x9HKaMoYxxlRAmMJiFWy8FqmMRezOj5hJ3bhzz/4og4SnD7HpOei9AEiRfTvnmRzk9vYLcbOAstWjcv0riyQZYk+KOQ3oMBSZhSWigRWRr9IKayUaN9tUX35gLLn53DaZWwGhZO0yYjpbHZoH65zeEgICrbnPu3r1I918aqW4wVwSRO6a5WWbjQRDVULEdj4eocqq6h2RZpAu6xSxJERLOI4daI0dMRkRehagrBMGB07PGv7xzyv/zNLRJNJ4kThk+PCEYeApjsjug/6NN/OKB37zgP+xj7CE0jdAOGT3qEbsjo2YTZkYvuaKiWjlUvUb1+jaX/+B/S/cufsvrXP0FoNmomUBWF3t1DBo96zPYmeVqsY9C8vErlXIfauTbV5QZ2zcJpOVg1k8pChfbFNlbVJPZzEq88XyJyY2YDH7tVwWqVsBs2sRczeHhMlqR0NuqUW3kbt2ZruZilqeiOBhnEs4jhkwHTY5/2B+ts/OP/iMa/+1cYF27kSbCKoKILakaKoQB2jayzjpomJNMBfTfm+SRga+SjCFirmSfBCTGLVYOSqaE7FcSlT0laS3hWk/3UYhplqGo+n1I0Rk8DuiWdpZrFZtPiQsum7Wi0HZWaKSgbCg1ToalFlEWc/99ScHSVmqWxUFKoGQJLJU/MPfF8a9satq7ScXRsXWPgRhy5EQeTnOQ7dkN6XoStKZR1hTiDSRhTNnSWqyadkslqzeRiu4SjK8yivDW2aqpYai7CjYKIvUmArefhGqCgiPx9rpj5j5tpmDCNUtwwb7d9Pgk4ciMmYcIkTEjSXDichDFPRx5umNByDH68VOEnq3U2GjaOprA19HPqz5gjUTTaeoKmKvSU2nd4VXw/3vWQ36nfRFR93Q/lNxE/r6t51WtfVSNf+6q5nZXeOUvNm7br+6p5eVvOWvOq/5+15ixzfZuasxwXZ6l5V8fU6de87Xb9Ket5FzWve+2rar7Jvn952e9ijhKs+KZz+6GM94TdOxriGxJ2QOHpJOme04makriSXlCn70vaqVar4bou9XqdwWBQUE2SSJKknvSZk/dPp4zCV8LYaa+50wmZL5NJku6Ry5Iik6RtTnvBnZ6DJLbkCaqqauFBFoZhsT3z8/Ps7u6ysLBQkHY7OzusrKxwdHRUEHjdbpfDw0Pm5+c5OjqiVqsVVNxwOCy8/U57BQKFb56k+qQX3Wg0otFocHx8XCy73W6zt7fH0tISOzs7LC8v8/z5c+bn5zk4OGBhYaGg3nq93gu022g0KkREIUSR5Ck9A2W6qSSmJBHVbDYZDoc0m00ODw9ZWFjg6OiIRqNRbPdgMGBhYYF+v0+9Xufw8JBWq1XQfqcJTV3XC++1LMsKsgq+SoOV5FupVGI4HBbefuVyuaD8+v1+4S/YbDbp9XrFfUkByrlLbz+5XyuVSpEeLP3nThOXkiCTc/J9v6g5vS+Hw+ELCcSSEJMXZunFdjp9+WWfNbl+SZ/Kc+Pl41tSa6eP43K5XNBl4/G4EH1PnyunPfJOJ9Se9qc7/frTH3xSrJZec1IUPj0H6SMoBWxJQUovx1qthu/7hY+g9DB82euwXC4XddL7TnpmzmYzms1m4ZE5GAwKD81ms/nCOSOp0tO3cp5yX0mPvyzL+MUvfvHa6+N76uGPxzf5nHnb8ft//r/x3/6D/5RmSWfqRny6UKbt6JQ6Jfw45dHjAXoGCzWT7EQkG/hx/qPcTxi9Cq0DLAVWbIMgSRjFeZqsoSh0LZWmpnAU5amyl1arlB0ds2qQkeWiXXKSqmpqaKbK8cGM/pFLZ6lCrWXlHnNDnzQF0tz7K0kz3CSn2hQBbpJxHOSJtI6mUNIEBhlBltNGc3UbRVP48tjD9+Pc+D8DXck9u0xNQQcMRVCZy33nln56AbtVIssgjWIGD/YIRjOCcUgSJHnqaZb7siFA0RS6P1qhvNTAfX5MNPXyx02d2vo8sR+z/5sv8z8edcsoiiAOY4aPB0z2Jhg1E93W8Y59IjdEtTSsqsHixytkacZoZ4BqqFQXq0RBRDgNyKKMNE4IxiHBJMQf+KRxirNUwS7rWHWLJMzJtizLSKMU99jFP/bRShpGyaC+Vkcv6yRRSjQN6d3tkcYZzfMN7KZDZamB5ljoFRtxcm3z9o/x+mPcwymxH2FWLYQC/jAAMnRLx6g5VFbm8I8njLaOEAqouopi5MS1/JOyWbHJFEE09nJacRqjOTqluTJZlu/jJIhJkwShKGQiI+j7JGGCoimQwazvQZr77WmWSmWxQv2TT5j7+/8eWbVDalVAVckUnUzkRNg4zClGVeRJp6MwZhplDNwYXRWUDJWGpVE1VchOLOpOPgcsVaCQEaVZTp5FYGmCpqWQpvnxmZD731lZhEZKfjAooBkkWU7tCbITv7iTdioyshQyIUjSlEmUESYn9CCCNIU4zXDjhCBJ6bsRUZKSnpCZ0rcOwNZzbztHV1FFRhDna7AMBU2IPNXVj+h5MchujJPzxVYVTE2wWDExta++O4YJhGl24pOX03pBkvvvBXFKnGYsVAw0IfiXT/rMgoS/ujyHoylEJ9s8DmLSNCODwh9vrazQ0iHOUnZ9jZJtsNIovZNr3vvPmhfHd/E5c/v2bT766KPi/lk8sl6+/0Oued2/N9WclWT7U9fzbc3tLOt71XNvmt+7qvkmc3vd+t/m+Pgh7YfXHe9nPX7edI687TH4ttv2NnN821o53hN27wdzc3MFjZSmKefOnUPTNDY2NhBCvOBVJkSe4AoU6ahra2vYts38/HxBVNVqNTqdDt1ul4WFBVZWVor01k6nw5UrV6jVakVS6Y0bNyiXy9y4cYNKpcKPf/xjarUaH374IaqqFl5mP/nJT9B1vfCv+vDDDwuPL0kQ2bZd0H/nz5+n0Whw/vx5KpUKa2trRVprt9tlcXGRbrdLo9EovMwkFdjpdBDiqwAA3/fJsuwF8dD3fVzXxXVdfN8njmPiOMZ1XeI4Lh5zXbcw55eiTJqmhGGIEF+1/b7cpgoUdUEQFAKMXI8Qomj/8zwPIUSxbClOuK5bhBtIcel0K65snzxdJ1sppcB0OgxA7gN5YZQCiGylVVW1EOSksCNFKtkCmaYplmUhhMA0TRRFwTAMNE1DCIGu6wVhqGla4dFXKpXIsoxarYYQgm63S5qm1Ot14jim0+mQJAmNRqN4PE1TqtUqmqZRKpUQQlCpVNA0rSAOJXVoGLkpuK7rOI6DqqqYplkQiACLi4uF32K5XObTTz+lVqvx2WefvUCK3bx5k3a7zcWLF1/wTJReauvr63Q6HS5cuMDS0hIrKytcuHCB5eVlLl++XFB65XKZa9euUalUCs9G6RMnSVPp9fjRRx/hOE6RLitJ1Y8++qios22bDz74oDjvSqUS169fp1arcePGDVqtFlevXi3SdWWK7PLyMqurq8zNzbG0tMTc3Bxra2tFEq6kBdfW1lhcXHwhnbndbrO2tlacizLRWfoLynO12Wxy8eJFLMsqEo/XT7wE5Xm5vLxMpVJhcXGRer1eeDF2Oh1s2+bcuXNUKhVqtRqlUgnTNAuKUh5Pkv5stVrfzUX2/Xjrcf2vfs7H//5PmIUJf++jeS590GH+ZgejafFka4TrJ+x7EbtZRvdHHZY+WeDqz5apLldRFIH+iu81loCrVRNThf0wIUPQMlRWyzoLVZMxgmmc0dIVgoGH07Epz5dQVQXVVNFsrUhDHe6MSUYBC4tlGt08bEG3dcrzZaoLZeyGhV0zKTdtmg0bXVWIMkGYCRqmwqKjsbZYZuNSk2rTwdFUOlUTVYHDgU8aJjz3Yx5OQnphykGQsOvHPJgEfD4JOEwzgllEMArY/tv7xEGG2aix9S8e8OyX2zz//QHD7RGKrmDWTcpL5Vx8jDJqa22cToWwP4YsRWgKiqZgNSokbghRzNyVBcoLFRRVIFSFg90Jt+8fk9YtaisVNF3BqOgMkozdYUCqKfQfHTHdG6EZJ22wsxDd1Kmttpm7eQ6nU8Mo6eiOhtN2qCyVMTSB07RRNYXYyy0AyvMVjEruiWfWTFRNxWk7qKZCeWmO5pVV+rsurhfTON/AqJhYrRJCU9HKNtHEZXDnCfu/vEvv1jPCkYdVt1j++RWWfn6dJFSIphFez8fteSgqjLcOOL63h9/3Ge9M8PoesRfj9T2me7O8DduP0HQNe66OqqkITTDZHXP8sEcaJiAEWsVBrziojkE4igjdCKNqYlRNdu8fs/Ogz50HfZ4ehyz++TW6n16h0jKI+oekug1JiPDGkERkZPipIBOC7VHA/b7H3izm+STkXzzo8bTvUjFUKrqKqQoMRVAzBZoiSFIgAz9KGQQp4zAjSAW2CmU9f14oggRBmKZoIkNXFZTn91Du/z8k/iz3pBM5gXbsp+zPYo68mGGQEqegiBQzDTiehTwfh/hRRpKCG2VMo4SeF+FGCYaqUNIVplGCpSlsNBzmywadkk5JVwjjFE1IIVDB0HJS1g1z8TBMUuIsFxoRgiDN8E6SbB1dEKYZj/seO6OAvhdTMVXaJRVHVxACHvZdDmchNVPD1vLW3qWqQVnPgyz+bLXBn2+2CJMMP82Fui8OJzwbeUyjGFOF+bKBEILPjyP+MBY88XWEqtKy1O/ysvh+vOMhv+fDq6k0+GMPLzlk3dsAJ991zduMl2vOsr53sZ6zrO+bzO1louks47uGh97FvpCPfZNt/SHWfFfnyNuMr7sunHV9/yZBadqbX/J+fFtjOp2SZRnb29ukacrTp08BePToEWmacv/+feI45v79+6RpysOHD4njmC+//JI4jtna2sL3ffb39/F9n729PcbjMUEQMB6Pmc1mLxB2lmWxvb2N4zjs7u7iOA537twhTVN+//vfoygKv/71rwH49a9/TRzH3L59myiK+OUvf0kQBPzqV78iDEN++9vfkiQJv/vd75hOp3z++ee4rsvdu3cZjUY8evQI3/dJkoTpdEoURfi+z2w2e8GzLEkSZrNZ8bz0cgMKQafVahW+eKfFpLm5OcbjcUHQVavVggCSRJ1suZTeXZVKpfBwC8OwSBqVLa6ShHIcB8uycBwHwzAwDANVVQshQtd1dF1H07TitZZlYdt24Wcm6yVRJYUyx3EQQmAYRvGXidNEmKZphWClaRq6rmMYRiFgSd87IUThjSfTT+W2yUROeXvaK056p0nCMMuyF1JEpYCZZVmx3ySpJUm2yWTyR5Sl9F6U+1QKpHKd0sdQernJeUuxUogXvQXl81J03d7eJgxD7t27RxAE/P73v2c6nfKb3/yG2WzGbDYjjmMmkwlpmhbi7WAwKARW+ZcSSeEBhTej7/sMh0Nc12U0GuG6Lvfv32c6nfKHP/yBOI65desWk8mEP/zhD0ynU+7evYvv+zx69AjXdbl37x7T6ZR79+4V9ePxmDt37uC6Lg8fPmQymfDkyRNmsxn37t0jDMPivBiNRsRxzHA4LMTa05Se3CenPe5kWq2kFj3PK4RsKRpPJhO2t7cZj8ekacp4PGZ7e5vJZMLz58+ZTCbs7e0RRRFHR0fEcczz58/xPI/j42NmsxlHR0fF/clkQr/fx/M8xuMxvu/T6/WYTnOzd3mMyZRi+f57nlc8/n78MIc7nPCP/of/hof/1X/N+O9uMTv2CJ9NGPd9Sidthm0hqAcJg/t96ms1Dg5dxrtTTCEIxB+3xWa6ym6a8VGnxHzT5ouDGcMoJUxjRkGCowrKqmAcp1Qsi9H2hMnOFKGCUTZQdRWjZWDVLaJp/seVLMlQNZXqUpVgGBCM8z+s6KU8nTRLMywhsCtGLg5pClbTyoUwBNEswtQUzFZOP2cZLDQsvJ5L11RJgCjNmMUZDVPlw/kqTsXAKGnFl9Tqco3Z3gHu8wOa5+tkUUQwCTDKBsqJGBd7Maqu0rzQwK6oTJ4cEPtRnqxqqCRhwvRZD0VTTwi3hDROib2Y2IvRpiFXzzcQisA78knihGgS0jY1tJpKNouIRL49WZph1izmrrdQVEHkBsRugG6rWK0SqqmRJilJmOAPA0Y7Y5rnW9TX62RxiqIq1NbalOZrRFMfcZIESgaT7SPCSUBz3qa9WkYxVEqdGqqZCyje4RB/MCYNcxrLbjvoZZMkjBk+ekYSJQg1RagCvaRT7paI3ZBwGqEaKoqmnCTiQhpnqIZKmmRM9mZolo92NMOsmUUASm21imqo+GOf6d6UyI2L1lnFUHM60Y0RmqDRKSGSjEoG8+eqTLePqW2soq5cIrn0MzzFIEEgtAyRgedlREnCOExRFYU4jtmfBjyf+NTLBjVLZ+DHOCfr0dV8P5W0DFuloONskaGchEMESR7MoAiI0hT3RCxLUkGkaWjLP8KLU5IUnDhFFfnrVSEYBwmaImhYgjgVCFVlFEOqpDSd/C/vcQZCpPS9CD9OMVSFOI2p2Tp1WyfN8vU6uooQCqamnhz3WR7QEickJ1SbqSnMwhjH0KiaeUiFKhKiNKNhq5SNvL3YImXfCxn4MZtNh4NZQkkXhEnC7jggTjIe9Kb0vZDzLYeliomjK7hRSpSkfL43JopTPjtXRxXQ9yIcQ83bfk2NTjn30LP13MuuaWso5NSdn2Q438UF8f34Vsb+/n7xY/p1LZyveu6sj71NzXe1nrPUvKpN+CzredNzb2rjfZuaNz33Teb9da+Xc3zV+Lo5v67mVfOQNRKIOMsyz1LzdcfC1+3z171Hr3v+dev+Jsf2N1nPm7bh9HacZTlfN95mjm+zvndB0X2b471g9z0OSUC1Wi2Oj4/pdDocHh6ytrbG48ePWVlZ4e7du6ytrXH37l2uXLnCb3/7W86dO8cXX3zBysoK9+/fZ21tjYcPH7KyssL29jZLS0v0+/1C0JIU2Om2w8XFxSLYQAY57O3tsba2xqNHj9jY2ODRo0dcv36dW7ducenSJW7dusXNmze5c+cON27c4M6dO1y7do1bt25x/fp1bt++zYULF3j48CEXLlzgyy+/ZHV1lf39fRYWFhgOhziOU7TtSjpMGv9bllW0X0rxLgxDjo6OCIKAg4OD4n4cx+zt7eF5HkdHR7iuy/7+PqPRqGgZHo1GDIdDNE0rRBsZkCDbPaWAJFtlpaAxGAxeWNfx8TFhGHJ8fEwURQwGA4IgYDQaFULPdDothFJp8C/Fk9NtiOPxmHK5XMzB8zwURcHzPIBiu/v9Pq7rcnx8TBzH9Pt9fN9nOp0WtzLowfd9xuMxYRgWQk0YhsU6Pc8rhEvptydbImUrJFAILZJq9DyvEO/CMCxIxNMEYBzHxWvjOC62Q1KOsvVXine+71Or1V4IuZBizungAkkeypbOzc1Nbt++zcWLF7l//z4/+tGP+N3vflfcXrp0iYcPH7K5ucnu7m4RFCLbk+fm5phMJkW7rxS4DMMo5iXFRxn4IVucFxYW2NraYm1tjSdPnnDlyhVu3brFysoKQRBw4cIFHjx4wOrqKr7vs7m5yf3799nY2CjOh8ePH7O+vs6jR4+Kc3ZtbY2nT5+ytLTEwcEB3W6XXq9Hu90uWpAnk0mxn+S50el0XhAc4zjGNE1c18U0zUKsnkwmVCoVFEWhXq8DuadjkiQF5Vav1wmCgG63SxzHhU+jDIuQx41t28W/Wq1GuVwuCE7btl8gJuVfwEzTJMuyomX+5WvR+/HDG5//r39LcvCUT//JP2b/n/0zhr/9Hc/u9oiTlLluCdPW0Es6aZwSTkJiP+X8zQW0ksEXf7ef+1wlKYMoxU8zBHlL209vdqmZKqPnU9abNneOZqRJiqVrKIqgrkI/gscHM+YsjZKl0l6sIBAE45BwGmJVTVRDIZ7GxEGM/9gnnIaUuiWSOM3bYuM0X6ejgwKRH6M5KqqukkYJSSKI3Ih4EqEYCkJXSE8c/BVTZaVh8fjYI4wSlh0dUxFUKybVTonOjXn8oct4Z4hmavhDF2/gIlTB3PVVNv56nv7dZ0RugGqqeKOA/Ud9nLrFQrdMOA0IJgHBOCT2E6yagW7rqKZKEiV4PY80ybAbeQBHHppgkQGRm/vSJUGCUATN802spk0SJsR+zGRnDAJa50skfohWK5EmIZPtAWbdwpkrYZZNglnAs7s9ZuOAtRtddMdAs02yJCUYz/K56ypG1casV5g86zPeOc4pvCS4KmAyAAAgAElEQVSluljFKBtYjQpCVwknLrEXMtufkqUpqqkS+wnhzhirbmE3bcJpQDiLONqZEHoRCxeaxGGMamgohiCc5tukOxoIEAjiICGJEqY9l2AW0jpXh5OIBUVTcDoVICPyYtAUJgMPkWYoJ2RYlGYsXGxS7pSI3QijpJ8Iuibzf/UXaMvniBYuMnYDeim5OGUoeHGGF6XEJz/GLE1BERo9N8TUcqKuYqqs1CxsTaAJQZymmCJFiT3UJCLRSgihUUpmKGnCSK2QZrlfXJSkuFFCnGYEcYatK9ia4NCNGHoRdVunbKicKymUFOh7GVGSMQpi3ChmpWrixjD0Y8I4b3Vdrmi0LJXHwwRDEczSFC9LWa3aOCehFWkmwynykBVVyfdmnOaC4+E0xY/zxNkgTlmpmXm4RZZhaoKyYaCpgt1xABk0bJ2eFxOnKZ2ySZpmqCIXKx1dpVvS+PXTAXGW4oUJjqrQWqjkgRa6wr960mer7/IfXOlQNlT+9smAgR9RtTTmyyYfzZdIMui5KeMgZn8ScL5hsVQxmEYpT8cRH5ft7+ci+X78yWN+fv61QhG8nUjzph/fbytUfVs1ZxEKXhZ0ziounBaQvs2aV23Xt1XzOnFLzv/rlvUua75ubn9KzdcJfa8abxLGzro/36WY9iYB+FXLfJ1Q+jbH7FlFwrcRZt8kln7f4/2vpu9xBEFQEC1pmnJ8fIyiKOzu7hKGITs7OyRJwvPnz1FVlQcPHgDw5ZdfoqoqOzs7eJ7Hl19+ieu6bG1tMRqNiKKIMAyZTCYvJHUqilK0SkpC5/DwEIBer4eqqty6dYs4jrlz5w5RFPHb3/4W3/f5/PPPi9soil4g6nzfL2jAnZ0dXNdle3sbz/N49uwZk8mkIJ+kj570TpNDEkKS+gIKcq3T6eB5Hqurq4XYOBqNWF9fx3VdNjY2uHv3LgsLC8xmM5aXl/E8j06nQxiGhbhRr9eL9szTJJxsWZUJmaPRiGazSRRFtNttIP9yEUUR3W6X2WxGu90ubo+Pj5mbm3tBJJXLabfbxHFc+Ic5jlP41klCT7Z8CiGKZN3pdEqr1eLw8JClpSWePXtW7Ie5uTmm0ymdTqdIC5ZpstJ7TAqf0jdOClWu62LbdiGEyRZZKdipqlrQgVJosSyrEIEsyyooRykKDQYDLMvCMIxCyJGhHbKmVCphGEbhuyj96GQ77un1yWNTCFGIjkIInjx5guu6PHr0iNFoVFBut27dYjab8eWXXzKdTnn69GlBmEl6UBJ40htSJrcCRSJtGIaYpslsNsPzvCK5+LQ4u7Ozw3Q65cmTJ0yn00I03traYjqdsru7y2w249mzZ7iuy/Pnz5lOpwXd9uzZMzzPY29vjyRJODg4KCjZyWSCEALP80jTtBBAZXK0JFHjOGY6nb7Qwi3JVEnlSZJNUrzy9VLQc123IPVGo1EhfEuvw+FwWIissvVc+vbJVnPpoSfpVKAQc+WXLOkhKJclH/uhfAC+H388rGqZ//6f/HfEX97hgw9XmHVaVEYBtumhZKDZ+olnWHJCkIUc3D5ABDGNqsnTnsv4RKwrRpTwi3/9nBtNG0sVhG7EhZLB/FINTVVIxh5hmNASMYsVA/skedQo6YRRQpRlqBF5+qmhkaUZ4SgkSTKmjwakD/rEaYahq9iWit2w0CwVvWRg1k2me1OSMCWKE8IwxfcidFWhJFQCL8bzY2xDxYghCBLmdQXdzMWjTFfIHA2nYzM7HBLPYoQicPu5uBanKZU5h+N7zyh1a1jNUh48MfaZPB3hmCqlisFoZ8RsGpIGCWqSoVka4Swiy0BLcn8+q2UTTUJiP8Zu2YiTOM84iFF1BaPjoC6pKJqahzZcWceeazDbPSQYTvCOhgDo5ZNre93BqllkSYpQFISj4I9D6lWDjZ9epHxugWQ6IRyO6N3bJ5wFaLqGZipYjQi/NyHLwGnnidECkRNulkGWpaR+LuLtP+7jDn3MJMvnWTLI4ozR0zH+IMBu25AJGi0bRStBnJLGgMhI/BOfOUWQRClZmpGlWU4Y+jGWo2M6OsE4OKHrVKZHLsOdCfXVKooqcGo21g0LsoxoFuEdu6iWiqYIVE3FWrJJozQny5aWmfRcZh/dwDWqHExDTDXDUPMWz5wwExgomEqGJjISNOacKn6cnTjNCTQlJ9EEEGeCIAqwoympZiFOspBnegWTFJuMKAJdCEqmQs1UiFPw4pRxkOAnGTVTw1QV4jSjaihEKHgJ2DoESYKpKgz9GD/2WaqaCGAYxDStk8/KFDYaJgmgKIJuycDR8zbdIEkZ+PkyWqWcUovTjDDJPfYgo13SCJMUP4jRdJX9aUjF0NBVga4qJGmGJgQNW2MS5NYdHcdgvW5jqAJHBe0kOThKoWrp/IcfzDNwIxQhKBsa0zBlmCZEScblboW1dgkvyTh0I863Shx7IUKApWvc7fm0HJ04TVGEYKWae+U9HYc8GfrMJiEfrzS+q8vi+/GOx+sIu9NC1Vl+WH8d/fSm+/D1QsFZal5e51lq3mZ73rbmTWLQu6h51Ry/i5q3EYxeJ+h805qzzvltav4UgUq+9uu260013+Q4fFsB+FXjdULpWffx22zXWYXZ1wmobyPIfpvjvWD3PQ/btosQgUqlwtHREZ1Oh36/T7PZLMSj4+Njzp8/z71797hw4QJ3797lwoULBEHA+fPnuXv3Lqurq2xtbXH58uUiEEEGJvR6vRcM9iE3v3ccB9d1qVarBeGzt7fH4uIiOzs7rK2tsbW1xblz53j06FFBzkmS7tKlS9y+fZvNzU3u3bvHuXPn8DyP+fl5PM8rqL+VlRV2dnaKubRarULAk2SVoihF26gUSoQQBeW2vb2N7/s8ffqUOI754osv8DyPR48eFQJnGIY8fvyY4XDIzs4Og8EAgOFwSBAEhcn+YDAoQhnK5XKxfwaDAYZhsL29XYilQRAQBEExB9d1C2Fyf3+fMAyL9sKnT58ymUw4ODgo6L7pdIqqqgyHw2Iu0+m0EEFku28QBJimWcx5NBqRZRkPHz4kSRK2traIoojHjx/jum4hTMmW6GfPnjEcDlFVlel0yuHhIZPJBNM0C3FMCnej0Qhd14t1SFLP8zxs2yYIAiBv25aEoSQLoyii3+8TBMELbZJSeHJdl+FwWLRiSlpwOp0WLaeDwYDpdIqu60Ubpe/7hWAl6S3ISS8p1M5mM5aWlvA8j0uXLnHnzp0XqE5Jpu7s7DA/P8/e3h6dTof9/X263S5HR0fMz88XQma/36dSqbwQdiHpPxncIJN7VVVlbm6OMAxpt9u4rkun02E2mzE3N8dsNqPVauH7PvPz88XrJD0rReTZbEatVmM2mxWk6+LiIk+ePClo23a7zcHBwQuUoBRKx+MxzWazmLs8f6VHInyVkCw94+R2ABiGUQipkm6UlJwULR3HKchNSTzKVmUp8srrlxCiaIOWvoye55EkSZH2LAlMGTLysmD/fvxwhj+aoAv43//H/5co/Xt89Jefcu/+/8WTrX0ur1RRpwHBKCRLcnEFVeAKwcSPGUxC4jTDOyXWZcA0zgiShN8du9zolCmVDGZhQqirXPrL84y2+zz4xRMSRaBrCvZ8ieqcQ6lbB13l3i+fEroB8/NlVCX/AmVWTcY9Fy9MmMQZQZKSehEbzTqNuoXu6KiGgmqomDWT8c4YphERESXDwrZUNEujYmpMxgHuNETYGs2qSRKmZCf2AIqhUJorkXgRqpGnfEaziNCLGYx8oiTj6MCl2rLRn46o1C00BcbPpsR+jMggjSZYTZvAjdnfn1IyVGp2fq4IRVBq2yc+fXn7pNtzmfVc7IaNEJBEKaqlojs6SZSQBAlWu0YaBoR+gtmdJ5x46OX88zMNI4Kxi2JoOO0amZoR+yEiSSnNV1AUcHcPqfzoI0qXP2D/n/5zxgdTIjdC1VVq3RLhKERzNIQqEOIr02WrWcZqVvJ9kaaMto6wKyZf7ozRVYWLyxU0RYAAzdHwhwGOWmbuxhz+8Yxg4iEUBVXXsFsl0jil/+gIQUZpvkwSprhHMyI3wjv2KM2XKLUd3CMXtzejsljBaTr0t0ccPuqzdLOLXTbRHAuBIE0SZgcTJs/HmDUTzVYRCFRTp3rzA4y1TbKbf0lgVpnNIhxNxTZy4a1iqLhRwiTM0BXIBDhqgiVSUs0iQeHYy1tDFQFBnItduiIwDYc4i9HCCX6iMlVysSsU+bI1BUw9D8AIkpxGqxkKhiqYhHkYg6Up6Gp+DGikWAocRWBoAlPTKOk5veqGCVVTQxHQc2NqYUzT1IhTheWKgaXlBF9Jz7fdjTNKhoYmwI8TbE0lTDIGJ8LbyU8YSifb74UJpZJ+cvYKgjjNxWvyAI2SkafVlg2FkqGgKaAJgZoExEnKnivwk5zC65QVxkGMEHnYS9+L6PsxJV2lamq0bA1VwK+ejZmGMTcXqpiqwjhIGHgRmiKw1NxCZX8WMw0Tdg+n/PaLQ/7hp6vf2XXx/Xi3o9vtvpa2kj+gz/LD+uUf4S+/5k01XycUvGk9b1vzKgHuXdd83WvOWnMWEeN1otO3VfOq596WknqdKPOmmm8iHL0NSfg2x658HF4tpr2rmj9FTHsbEfysx8XrxMnXbdfbCJk/BGHu68Z7we57HDINtNfrAbmQk6ZpQbsdHR2haRq9Xg/TNNnd3UUIwfb2NlmW8fjxY8IwLHyyHj9+zGQy4f79+/i+z2QyKdo1kySh1+vhed4LXmKQC3e7u7tkWUa/3y8IHtmW6nleQdI9fPgQ13V58uQJnufx4MEDptMpjx8/LkSjKIro9XrEcczR0RG+7xfCjhTOJpMJs9msaLOU3mxJklCtVjFNk7m5OXZ3d1leXubx48dsbm7y8OFDLl68yO3bt7l69SpffPEFH3zwAb/73e+4du0at2/f5tKlS9y9e5erV69y7949NjY22NraKoScVquFYRjU6/VCNErTtPCNm81m2LZdtELu7+8X6bCypVGKRMvLy0wmE9bX14njmCtXrnD79m1WV1cJgoD19XW2trZYXFxEURTm5uaK0IXxeEy9Xi988SAnlORxIT35ZJvk/Pw8W1tbrK6uFu2WDx48YH19nS+++IKNjQ3u37/P5uYmX3zxRUEarq6uMpvNCkpwbm4O3/dfCI5I05RKpUK1WkVRlILSPJ00OhwOi4CTpaUloihifX0d3/dZXV1lMpkU9GO322U4HBY04NLSEpPJhG63+8Lt3NxcQS5KAUr6A0oRaDQaMZvN6Pf7RFFUEGGSXtvb22M6nXJwcFCIgdLDUL6/vu8XLcWy1fh0OIm8UEvKUbboKopSiJSTyaRY1mAwYDabMRgM8DyvEDajKMJ13aI1+rSfnvRwlMuS7c6e5xXnnST7XNclCIJiGTLRWbaPT6fToi35tD+gpNkkLSrn7LoulmUVBJzcZknsSTpP3j/d8iyvE9J3UibsyjRrSUPKoBVVVQufSUkBWpZV+D2maUqz2fx+LrrvxxuHVasQZbA6X8G7+4BbDx/Q9kIOTJXfPB5wpWXTsDS0Uh7Os33oMg5iJlGKAnQtjYqee3QFKbhxSkLusdW2NGZ+RBKlGLpKu6pzdPsZB8czorJO5MWUbY3Mi/H6PrF/THmxxvV/a43J8yHhJMA9dEnChMCPEIaKnqaUBShCwVYFWc9lkmUYjo5q5ceu4ejYDRvNUCkLm/paG8VQIE2IvQh75BMHcS7UnVwLFE1BKBC5MZEbY8zZKJpASRQUR+d4f8okTEhSKKmC2bHLYD9Put2cc/j/2HuTHzuSPM/vY+br21/sC4NrMrglmWRulZVVjZlWdwHSYSBAQkNz0GkgCNJBEDACWoe56qA/oC86aQEEHUYSIAEjaQ6tbk1XV+fCJbjvO4MMxv7255uZ6eBhXi/Y3DOrKntAAzKD7z3/uZubm7s//77vUi+5ZFJgch0i0fYQ00uZKbn4dR9ULueMMsPTzQGNkku15BE2AxzPQcWKwcaAwQ4Lz5OCQS1i4ugkQgi6T9YZrLUQ8jHSEXnfvB32XcknGK/RfbTBcLOH67u5L16syL+PGoQjWfu//x9avYRuL0YlmiBwac5VcT2J0TlbzShDGmV0tiP80KXWihgPAiq1Etu3Vhis9zCDlI8PNnF8BwSoTON4DpXJMm7o0l1uIwQ0D07gVwNUmuFVQ6QU9J61CGoeUTums9zB8SRGa6QrKU2W0Jmm97yHTjXlyTJuyUPHiuZ8FZUoOssdmvsbGK3xKmV0ptBpRmk8By8xEr9Zwfg14r5CHPwcU6ozSDShJ1EaHHLpa6ZNEY6gNLhSYKRLvPPMkOk8gGEYa7TKQTgB9JKMOBMsVKqkYRWpJSLJpZzDNJfnlj0Hd+dZQBvwXYkj2AGkBIkQuAL8HT+8voY4U6T6twEUM2KA7yhc3yczKU4QUvVzJmFf5cCZMoa675AZQy81BA7UfYnZkcSqHcAwcAV147AVZXgyZ+K1ogxlDPN1n1qQnztK5358WhsyDbXALfo9yAzDLAfj6r6D7/hcWe/xtBPRSxWBKzk2lQO4nTijFWU4UlDxJNoYtMn3sZcapqsBldTlaSdiuhrgOYJeokmU5nk3RivNxsaAR2s9/o9vHvGLo5O/nwvih/Y7aRsbG8WD9osP7fB6Vs+rHsJfBZa8bc3bbme0ve127L/fpW/vW/OyZd6FhfWuYzD62duAJm9b8zrG049V86o+vg0I9Kaad2E5vuvcHfXjfpe5+zpQ8G3m4Ys1b9q/F8frdet433n/qrF42z6/ri8/JQDvA2D3B2yW/eT7fiGXtJJI6z3VarWYm5uj2+0yNzfHrVu3mJ2d5dGjR5w4cYLz589z6tQpLl++XPjIHThwgCdPnvDRRx8VQNXz588LRpll1dkHcaUUpVKp8Mza2tpiYmKi8NKyHnQrKyssLCywvLzM3NwcSqkCmNq7dy+3b99mdnaWXq/H+Pg4rVarkEw2m82CWWS9uJIkKaSjQRAUDB4LpqysrKC15t69e6RpWgRZXLt2jSiKuHDhAgDffPMNxhjOnTuHMaaQSF67dq0w/B8FUOI4LgAX20fL/rFARL/fp1KpcPv2bRzH4ebNm7iuy40bNxBCcOXKFdI05fr16yilCpD0woULBcsviqIC6BwOh7uSbTudThFuYLcVRdGuhNeVlZVCthwEAaurqwghuHr1Kkoprl+/XgSDWPDUbjNNUx49elSArL1erwC4VldX6ff7PHr0qOiHDQZJkqTwjwPY2trCcZwCVI7jGCnlrmMRx/Gu8IU0TXn48CFJkhTsv3v37u2SjlppqWUBAgUT0TIPy+UypVKpYP5Zma3v+3ieRxAEBEFQnCcWJKpWq7iuWwCejUaD4XC4K/E2TdMi4bbZbBZej1YObFllQgiazSZhGKKUwvf9Qt5rWWqjqbt2GQtsjYKPts+lUqn4zO6TPR/suuw+Wum24zi7QHb71yYZB0FQMNlGE5AtWGdTiZVSxHGM1pput4sxppCo2uVHA0O01gUYac8dG4xhU5xtgIQN/bBgH1CMW7fbJU3TYp5ZBueH9tNrUaeHA6w+7zHRDDl0fJqVm+vUtaHjCG5vDzk5XaGeaZTvUG34PFiOcQTMNUOqUlDekdpFO152A5WDd1Gq2F8LCEqCFEN7rc+eE1M0tGHlcYdmxaNZ9VGxor/apzxdIdoeENTLNA/OsHnzGX7DZ7A+QDoCz3fwAweRaaJUMYg1eA4m1bS3hkRRRpYopBTMHRzDC/Jwg6gzYOLoHCrNMKaHm2pUqknilG47olT2KJU9skSRJoqkmzBoRUwfHUc6Aj1IqVR8eoliLHBolBySVCNFRsV16GjD1EyFRsmlvzbYkWOS++gpQ1D1qc1Xidoxvec94oFgQxma0xUq4yVMqtCZIu4k+L5mcz23BRgT0F/tM3VylrgliTsDVJQDjeFYiFd2KU02EFIijaEy26D7dJuoHZF0k1xuqvIIUunmoQxJP2G9FZMBx09M4pdyVh0GtNJoaRCJwAsder2Y8nQFk8T0n27g+A7pMCMdpjT3N3FDJ+9Pmve9P0zRsc7BlhvrxN2EylQVr5qngsedIUiZ+/IJwWBjsBOcEeAEDlLnKcFeySOLFMZAOFbGr/oM13skvYT2codoK2Li6DhZpAgaedhF72kbx3cYqB7B4lGav/g5cu8iVCqkKBq+Q6pzEMt3wBEG36RIBNL10OS+b5IMmSm6ShAZl1gphBGAQekc+PIdwXasUVozHjr0M00vNQwSxTDTdJOMTMNY6OLsgGOeUtQCD6VyHzoMpIBjIHAEiQIQDHf87uYrEoRPabiGSA3CLVOWKVtUcaXAl6AROTMQg1CQKUOmDeOhgytBGo0y0ErAIKj6EiEcemluaTBR8pBC0I0Vs1WfsifpJbnse3OQoY0hSjWBK6kHkn6qaEUZUkArkjhCUPIclltD2lHKibk6q72YRughRF7rOYKK5+CI/P7lOz57S5KVXorrCNJMk2SKsZKP70hWujGp1nQTxVai2OwnLO6pIYz+Q1weP7QfqVmvXPj7TJ7XsV1e9RA+WvO2D+4v1ryJ3fOyh/13rXlxe+9S87bbeZ/9eZexflV7F4bY29S8iQ31Q2te18f3AXNfBI7e5Rj8PmreFxR82TJvM8deHK83bfdlYN37sFHfps8v6/er+vJTAe0+AHZ/wGYlafYhd1QSaKWUrusWUsrV1VW01qyurhZATRzHBUB19epVut0uDx8+LFJlLcvOPqDbh/dR+dzoCWBZPpZ5lKYpnU6neMh+9uwZ/X6fp0+f0ul0WFtbKySPURQVjCHbZ7ueXq9XsPWsDxZQmNZbFo5SqgCvJicnWV9fZ2FhgYcPH7K4uMj169c5ceIEN27c4OjRo1y6dInTp09z8+ZNTp48ydmzZ/n666/57rvv+PLLL/nmm284ffo0ly9f5tSpU9y4cYMjR47w6NEj9u3bx6NHj5icnKTVatFoNAowY1T61+v1mJycLABLy/a7efMmR48e5ebNm5w6dYqrV69y6tQprly5wvHjxwu22507dwo589GjRwvG3fLyMvPz82xubhYsOsukshJhK8u0DLsnT56wd+9e7t27x4EDB7h//34hDbXb/vjjj7lx4wanTp3i0qVLHD9+nOvXrxfyZduXAwcO8PjxYxYWFtje3i7CGCx4NAoA1et1Op0OExMTbG1t7WIt3rx5s2A9Hjt2rAiGuH79OkeOHOHKlSucOnWKpaUljh07xuXLlzl48GAB+AohWFhYYGVlpQhCGAWBrPeeMaZIerVAk5VdWmaaTUa2PomWgZZlWbE/dl7bz+yctBdlCzZZeahls0VRRL1eL8DMOI6L9QkhGAwGzM3NFXPbSkThtwCbPb6WEWfPBXusLWjoed6uddukWCllAebZ9VqvQAuEWx9Iy5yz/oBCiKLeSp9t+rBNyrUguj0fhsMhk5OTxfywAKb1SrQBK91ul0ajgRCiSDEeTa613oVjY2OFXP9D+2m2oFpBA7WxEuPNEvcfbPH4aZss1dTc/KF8o52QRhmOgGGq2R86bKeGJNXMHmqSDFL6qwN6SjPUhslGyPRYSK8d0x2kLKeKDMHx0GXjxjqRNuxphARSkHQTMOBVPLySi1d2SfsDos0Mr+Qy2NBIzyEMPaQrCKoBWZxhHncol32qs5U8RGJzQCvRdGNNPXRYe9Km4rlIV1CdyYjb9/Grfg5gGUMapWTdhF475vGzHvMzFZpVj+crPfpRxkToki6tUh4LUanCDFLmGwFTB5rEsWJ9uUN5oszcWIjrSkg14UxIZarC8qVV0n6C50hc36EyVc6lsFNlvKpHPdH4ZR/pe1Tn6riBS/fJJm4Y8fzKGpkQzB+o4/kug/UuK2djmgcaeCUXN3BIBxlxO8bx8xAIIfP0bYGhNFEhbg0wyrD5qA3aEJQ9vLJL0AjAwD4hwRiiZ13KH43hhA5JN0+dFY7Aq/rMLIyhM81wo0syyGgcmGS40aGxt0G0PSTaHtL8aJKg6dJ+uIF0BelQgYDKdJl2N+Hc5efMTFf46NAYahhggP7zbi4ddgXhWJiz+gzUZqsIRyDDPJjDq4R4lSBP01WaoFbh1m8e0BpmBMOMdGmNha/3ohNFUC/hV0OMNsixKZyJBbLJw4iJA7TijH5PM182NFzQGoQxeDpF6AwwKOURO2UclRCoAQpB2QlZ7masDXPmmO9I6oFDosAYseP3BuuR5nkvIXQlM2WPbqpxpCDTBmVgpuRS8iSJMihj6CW5xDZVucw2cCU1z6EZSrQRlLycHdfLYKzsoYN5OrEiMxLtuARGMEg1WpscEHQkvmPoGk2WEx7pJJqqJ3GkIE5zmXYnEnQA1xEYDa1U5SCv76K05lk3ZaHu0fAdNoeawIErz3soY5ithSSZZrrqYwLoxhmtYUoryhgLXf748BQbgxiloeQ5ZCpfNvM1T9oRw1TTCF0agcOYL4i1pha4OXNXSnwnf1DqJpq99YDtSNLwMm7eWqPVGXDl7jp/9qdH/qDXyQ/th7Ver1f8+8WH6Ncxb970kG+bZfe/S83bbOfFf/9QgOB1IMOrWF1vqnkVkPJj17zY3hYMepft/C5rXvb+u9S8aTtvAvpeBza9bj9/VzUv9vVdat52TN4F4HsbkPBVY/u6Pr5qvR8Ydh/aK5uV69kJZB927XvVapXhcEiz2WQwGBRgiZVGLi4ucu3aNY4fP178vXXrViHDXFhY4MGDBxzYYdzt27ePra0tyuVyAczYlEytdfGAbQMF2u124X3VbDaLUIUkSWg2myRJwsTEBNvb24XvlQUBrB+clenZNFjraWVPAgse+L7P5uYmlUqFra0tpJTcuXOHMAy5fv06AEtLSwCcP38eIQTnz58H4LvvviMMQ7777juyLOPXv/41Wmt+85vf0Ov1+P777xkOh1y4cIHBYMCVK1cKllur1SrAxmp6EWsAACAASURBVFqtVjAQbRCF7dvKygpBEHDlyhWMMZw9exbXdVlaWkIIwbfffovWmm+++QbHcVhaWkJrzYULFzDGcP36dXq9XhHeYT3fbIrs1tZWkR5r5bDD4ZAgCLh37x6e5/HkyRNc1+X58+cAhUfetWvXSJKEs2fPkmVZEQyytLREr9djaWmpYMN1Oh2uXLlCq9UqgkmyLKPdbhf7WyqVinAKy7ayx2RrawvI/fW01qysrAAUbMerV68SRRFXrlwpQkqGwyFLS0sMBgMuXrxIt9stWH+WiWgDJaSURQiFlLJIE7bsRwtk2wAE13Xp9/sF2Ou6LsaYYk4HQbArKAEofNYssDZ6sbYMQyszBYrkU8v+tB6Bvu8XUtPRhFkLurmuS7vdxnGcwjNwa2sLz/PY3t5GSrmLXWhM7iWYZRmdTgdj8rReCxba/lnGmj1nbSqvZcBZoG40Adl6zmmt6ff7ALtCOSxjzsp2lVKFH+HGxkbh/2iXt2nExphiXJMkIY5joigCfiuhBQpfxo2NjYKh+aH9NFvcG+AJ8IcpW09aLOxrYgKXe9s9xlxJxcs9ubYTQa7eM0Q6l7d5seLO/Rblmk8Lw1qkiJWhvTkkAkqBw0qiiFJFO9WsPsg4NR7iSUFtogSOJOvEOUitHNyST2miRtQaErciVJrhVzziVkSqUsJGQNyLMZnBK7skvZTh1hC/GpAkisAYqtNlSvWASpib7ZvclguVKAbrA9J+CgKCRkAqDGmsCB1Bb2tI3EswYkf+l2oipdnoJ/RSjQGmU5et5S5je2qUKz69VkxzukJ9T5XhVkRvtUfQDBnf1+DR0nN6acL4ZJnB1pCxg02U0ggEYT0gqAU4gYdA033WJhlkRO2YqZkKa6sDOq2YPQdDXBky2IzoLHdp7m+QJilZlKEyRe95j+psFbfk4lVKCM9FDWOCZgnpOkw6go1722Sphn5KOsi9O4UDIBBG0HnaJWzmYJcQAiRIV5IOYkoTFYwq0V3eQgiozjcwSiEcGG4auk9bNA9O0jwwyeadNdzQQycKow3T8zWUgOXlLu12RENA3LJS5JxhV54qE9R32HW+Q9gs45aC3DMv9HfAOoVONYNBi73HJhluDUhiRWM8oLfSYebMXrJUsX7jOe7sHPP/4b+Hc/AoamwSo3JmXZIZng40B6oSX4JBkhgPrcEISSAlEk0qAwQGV8VEuEzXJEMdEyuNKwVJZiiXJDIfvvx/Jvdca0UZgSNoBC7GCFKlcKUg1YaaFEgBm0OFNjlYx45fnAPIHO/FdwTDDJIdltzACIwQuIFLLzIYBRqTJ74KyJQiELksq+lJWgaGKpfTDrOcDWiky1o/IdUGRwhEanCkJE4V21GGJ3PfON8RPGoZJkoOBsODdoTrSpJY0RqmhDVJN8mo+bmXHkCm9Q54mJApQ9l38Xb2tZdkKAOBu+MTGKd4Mk+rbfgOgRSEnkTrfN9LrmSyJOgkkmrgUp8U7Cnt55ubq+xfaDA5Wfs9XhU/tB+7+b5f/PvFh+LXPai/zUP+T6nmZYDYi8Dbu4IKb1sz+tnvouZtGG6jNW8avxdr3mbMf0jNi+//mDVvMxYvru8PwTJ825ofAgq+7Ti+uP7R1687J0eXeZc+vmz9L1v2pwLafQDs/oCtWq2ilEJKWaQsGmMKkCtN0+Ih3jLtXNctkiWvX79eyBEHg0HhZXf79u3CH86myCZJUkgkLVvHStisb5oQYpePlX3wtl5e1kvLPtDb9E3LUBoMBgUg53leISu0jCHL1LJSYMjBE8dxioRRKxXUWheJrOPj46ysrHDw4MFdrLVjx45x/fp1Tp8+zaVLl/j5z3/O999/z9dff81vfvMbvvrqq4Jpd/78eb766isuXry4y9vuwYMHzM/PF6EEnU6HUqkEUBwHK5u0EuFHjx4xNzdXBHxcv369YLGdOnWKixcvcvLkSS5fvswnn3zCzZs3+dnPfsbFixf5+OOPuX79egGq2r/79u0rAkJGgxAs6JJlGWNjY4Uc+cmTJ+zfv79g2FnPvlu3bhUst88//5y/+7u/45e//CXnz5/ns88+4/z583z66acF49AGhoyy/qy/nJVoQ54eG0URjUaDbrfLnj17ePz4MTMzMzx+/JjDhw9z69YtTp06xbVr1wpfwU8//ZSzZ8/y6aefFtteWlrizJkzXLp0iVOnTnH37l0OHjzInTt38H2/AIVsYmwYhgUoLKUsgOv5+XmePXtWMDErlQpZlhXppdVqldXVVRqNBuvr6zSbzSJUxM49C+pZoNIYU8hu7dgLIXYBiBbsjuO4CI8YHx+n0+kwOTlZAN024GIwGLCwsMCNGzeYn59nfX2dffv27QpfaTabrK2tMTY2xurqarGPY2NjBbPRhlxY8H59fb1IIZ6amkJKWUjRrUei9WW0x3KUVTv6nwWsLWhuJfmu69JsNnd51pXLZfr9fgH423Pbdd1iDK3n4czMDM+ePStk+VNTUywvL3PgwIHf56X2Q3uH5oU+WgiSWsjpX52g349JLj6j6sB2lstbfUeSaY1GsBC6TPi5F5iU8LSXy0cRgkxrQpknTN5d7e9AEoaSI5n0HYbKcKuT8Kf/zmGazRLR000SR9BfGyAciV/xyIYJjp8zxlSi8cou44tjxDtMvKgdEQ8VT58PEBJmXUmvFdEbZpTHQsbnqowtNPPkUmUwRqOzDJ1qOo87CEeQ9lKyocLBUA4dusOMUApCAwNlcB1JveIipGCjmxA6gqfDjL7SnPAlG3c3yRTUah6eI8iijKDuE3cTkm4MBmYPNVm7t02/GzN5bBKDoPe0RxqlCCkJajk7sLMxpLM+INoaIgz4nqQZOuhEsXlrC6/s4dUCJk/uBWEYbK6j0hzw0krTethi/o+OUz8wTdbukA2HCOmAge07T5k40GD7XptWK6OdZoSuZKKap+l6FQ+TGZJeQhYpEIKpkzM4nkP3yTZxe0ipGeIGLq37GyTdiMpMBTXMEEB5qpZLO6OYykSZ/kYfKQVZnDMADxyfZWaqzvr1VVrbEUHNJ4sUOtNUZyo4fo486VThlTxUlOD4HukgIqhXSXoDBs+3cUo+5akmUWvAwuEmfrWCWwlJe126zzYIx6qML07i1huIXptBfYYsy8McQkfTDPPwkIGGyOS+b+t9RaIljcDDc6AZ5LJN1wtIHJ84A8cojjUcBtoj0fmXeIkgcHNQShnQbv5l35OCW5sDBolCKcNCI+TQRJkoUzzpJPh5egqpMrgi94bzZA7ISZEDcP1Eo7QhzhRPOorFMR9XSJQRVH1DogFjCJ18e0iJGrbw289QpQbVxhwqNsQKmm6CpzU3WoZ+Zpgq+wgMT7opUhhmKgHKwL2tAWMll7laiJSwOczoJgqBYKLks6cm86CIHQ+7XpKRKOgnimFmwzoEFx5v83R7yH9wZg97x0r0U0WcKm6sdnEQnJqvk2nDSi8jCmFfw6MdZWwM0hzkDBzsc5IEtqKMb1e63M/gcaQ4UvVfev360P7htTexdV4FKrwNm+aH1LwtmPBDat7E7vqp1IyO3etAmR/K1HrxGL0Lc+rFmjfNqdHlfuya1/X5bWpeNpfeBpD6ITUvG/8fE+B7WXsboPRl4/wufXwdUPiydb0KYPxDN2GMefNSH9obmxDi2okTJ05cu3btrWs+//xzGo1GAQzZZhk7FmCwkrO5uTkePHjAwYMHefToEUePHi2SWq9du8bHH3/MrVu3OHz4cCHDvHv3LocPH+bBgwfs3buXR48esbCwwOrqapE+axNKPc8r2EdWrmebMaYwmLcP991ud1da5fb2NtPT07uAJwtcjKbDjgIKtq5Wq9HpdBgbG2M4HFKpVAqg0rKeLNtrFMSyTCl7Utr3hBCFQb9dR6VSod/vF+CF9fey7C0rVyyXy/R6vV3MKSsVHJVLWq83C7iO/rXbt+Noj69NyLQMsDAM6XQ6BRhipY2lUqkAnSyDzIImNjjELj9K/bfHCijAxlKpVABglhFm99u+b6Wn7Xa7GKfR5ex4WLabBZjtMbHN87zCi9D6udn0W8vgtMfISk7jOGZycnLX8bX9j+O4GGc7JpY1Z2WWtt/Wm9GCVmNjYwXwZJN4LZhm98964w0Gg2JsbZ8saGcZonZcLQBtx86GctixtT547Xaber3OYDAoxtRKbIMgYDAYFLJTOz5CiALY7vV6RWKvPd52PfZ8sH8rlUoBrFug3NYBxfkyOq72PB/9QmX3155jVmarlNp1DTDGFJ9LKYuxsMfOSugts88CoXYfXdfl3Llzr70+7oDb140xH7/1RfXf8vY+95l3bb/5H/5X/uV/+l/z+YEmzWqAWy/z8O46y5sDhDY7CaC5R103M2QG5kMHVwgmAodEG273EsyOQX/JEVQdh16maaeKzIAC5gOHkiMJpaBW8fjsTz8iGSZcPfcMFSsWxkOq0xUa++okgxQVZ8gdSakxuRfbYGNIMkhQkSLNFL1YU/adHAzxJE7dp9YMcVyJV/Fx/FxOaYwh2hySRhnpMMMoTdrPSOOMYS9B77CPPE8iHIFKc+CksVDDL7l0VvuoTNNLNaEU+DteaHiCsOrjBk4uyzUGJ3DxSh7I/Dzorw1wXEl5ukI6SFCxAgMq0UhPIB3J2vMeg0hRdgWBKyk3QnAFrfUB2sD0nhrVmRqzn++j96zNxo2c6SxkXu+WXKY+2Y9b8kg6XYzOv5TG7SFbt9eJOjFJNyE1hsRAoxlQrgeE42EuO14fkg0zKrO1nPHmSrIkxSgQTr4elWhMpgnHSnhVj3g7Z8sJ10UlimwQozODE+S6TNd38CsBwVjIcLNP3EnQmSbpJjtj5OCWXIyG/voAk2nGDo/h+A6O7yAdB7ccknT6GK3x62Xckk+01cUog1sJ0WnGxrVVtBuy+C/+OcFHh0iFYFCaoC9D8mkh8AU4jiRRmkxDojTKGKIsB6NnKh6hAx4K12RIo0m1RuGAkCTCQ4ocrIt1HqjSSxSpAkdCP8l41kvYHqRsRSklR1IPPQ6Nl6h4knakyIyhsRPgkBrAmDygRWmqgYMUgrLrkJrcK0+bHO6eKTu4UqIBbfIgCAy40qBM7o/nxy0ayTZJZZrYrxIrgzIarXLGayc1BI5DxXdIM80wU5Q8ByEEnShPYp0oe3hS0E81UaZoRxl
[truncated: 12,020,766 more chars]
